# Supplementary material for: Widespread transfer of mobile antibiotic resistance genes within individual gut microbiomes revealed through bacterial Hi-C
Source: Nat Commun. 2020 Sep 1;11:4379. doi: 10.1038/s41467-020-18164-7 (PMC7463002; doi:10.1038/s41467-020-18164-7)
Supplement: Supplementary file 3 — Supplementary Data 1 [file 41467_2020_18164_MOESM3_ESM.xlsx]

## Sheet: Sheet1
Study Patient	Age	Date of stem cell transfusion	Source of stem cells (Autologous or Marrow Unrelated Donor)	Date of admission	Start of conditioning (chemotherapy, radiation, mAb therapy)	# of stools	Stool dates relative to stem cell transplantation	Duration of neutropenia (days)	Neutropenia onset	Neutrophil recovery date	Antibacterial 1	A1 start	A1 stop	Antibacterial 2	A2 start	A2 stop	Antibacterial 3	A3 start	A3 stop	Antibacterial 4	A4 start	A4 stop	Antibacterial 5	A5 start	A5 stop	Antibacterial 6	A6 start	A6 stop	Antibacterial 7	A7 start	A7 stop
B314	51	1	Auto	-6	-6	4	-3, -1, 4, 6	6	4	10	Levofloxacin	-1	5	Pip-tazo	5	10	N/A	N/A	N/A	N/A	N/A	N/A	N/A	N/A	N/A	N/A	N/A	N/A	N/A	N/A	N/A
B316	69	1	MUD	-43	-2	7	-41, -1, 1, 3, 6, 10, 13, 17	9	8	17	TMP-SMX	0	3	Levofloxacin	4	14	Vancomycin (IV)	13	16	Pip-tazo	14	15	Meropenem	15	20	Amikacin	15	15	Daptomycin	17	20
B320	69	1	Auto	-6	-6	5	-5, -1, 1, 7, 8	7	3	10	Levofloxacin	-1	7	Pip-tazo	8	11	Vancomycin (IV)	8	10	Ceftriaxone	11	16	N/A	N/A	N/A	N/A	N/A	N/A	N/A	N/A	N/A
B331	58	1	Auto	-2	-2	4	-1, 1, 6, 8	5	6	11	Levofloxacin	-1	9	Pip-tazo	9	12	Vancomycin (PO)	12	15	Meropenem	12	15	Linezolid	13	15		N/A	N/A	N/A	N/A	N/A
B335	42	1	MUD	-7	-4	3	-5, 0, 2, 13	11	1	12	TMP-SMX	-5	-2	Levofloxacin	-1	11	Vancomycin (IV)	10	11	Daptomycin	11	13	Pip-tazo	12	22	Vancomycin (IV) #2	14	20	Fosfomycin	21	21
B357	45	1	Auto	-6	-6	6	-1, 1, 5, 6, 11, 12	10	3	13	Levofloxacin	-1	12	N/A	N/A	N/A	N/A	N/A	N/A	N/A	N/A	N/A	N/A	N/A	N/A	N/A	N/A	N/A	N/A	N/A	N/A
B370	59	1	Auto	-6	-5	3	-3, 1, 4, 10, 14	9	4	13	Levofloxacin	-1	4	Pip-tazo	4	13	N/A	N/A	N/A	N/A	N/A	N/A	N/A	N/A	N/A	N/A	N/A	N/A	N/A	N/A	N/A
H3	25	N/A	N/A	N/A	N/A	5	N/A	N/A	N/A	N/A	N/A	N/A	N/A	N/A	N/A	N/A	N/A	N/A	N/A	N/A	N/A	N/A	N/A	N/A	N/A	N/A	N/A	N/A	N/A	N/A	N/A
H8	39	N/A	N/A	N/A	N/A	5	N/A	N/A	N/A	N/A	N/A	N/A	N/A	N/A	N/A	N/A	N/A	N/A	N/A	N/A	N/A	N/A	N/A	N/A	N/A	N/A	N/A	N/A	N/A	N/A	N/A
