# Supplementary material for: Widespread transfer of mobile antibiotic resistance genes within individual gut microbiomes revealed through bacterial Hi-C
Source: Nat Commun. 2020 Sep 1;11:4379. doi: 10.1038/s41467-020-18164-7 (PMC7463002; doi:10.1038/s41467-020-18164-7)
Supplement: Supplementary file 4 — Supplementary Data 2 [file 41467_2020_18164_MOESM4_ESM.xlsx]

## Sheet: Sheet1
Sample	SRA Accession Number Metagenomic sample	SRA Accession Number Hi-C sample	MG libraries: Quality-filtered reads	MG assemblies: Contig Count	MG assemblies: Total (bp)	MG assemblies: Mean Contig Length (bp)	MG assemblies: Median Contig Length (bp)	MG assemblies: Max Contig Length (bp)	MG assemblies: N50	MG assemblies: Bin Counts	MG assemblies: Good Bin Counts	MG assemblies: Good Contig Counts	MG assemblies: Unbinned Contig Counts	MG assemblies: Percent mapped reads	Mobile genes and MGEs: Number of excised phage from contigs	Mobile genes and MGEs: Number of total contigs (after excision) with MGEs	Mobile genes and MGEs: Mean Contig Length of contigs with MGEs (bp)	Mobile genes and MGEs: Median Contig Length of contigs with MGEs (bp)	Mobile genes and MGEs: Max Contig Length of contigs with MGEs (bp)	Mobile genes and MGEs: Number of Mobile Genes associated with Good Bins	Mobile genes and MGEs: Number of Mobile Genes not associated with Good Bins	Hi-C libraries: Total Hi-C read pairs	Hi-C libraries: Percent Hi-C reads mapped	Hi-C libraries: Valid interaction pairs	Hi-C libraries: Trans interaction pairs
B314-1	SRR12344464	SRR12344426	119503279	20774	105653434	5085.85	1731	750705	17276	55	49	12932	7842	98.8798	180	4688	11956	2202.5	750705	11185	5211	54457741	90.5103	5999327	30632
B314-2	SRR12344463	SRR12344425	117925685	28056	137517398	4901.53	1820	565784	12587	58	47	12452	15604	98.3829	170	6362	10302.7	2570.5	565784	11068	10839	12059652	81.6977	2102592	129041
B314-3	SRR12344452	SRR12344424	90488995	23080	145608594	6308.86	2014	861613	22502	80	69	15129	7951	98.5569	245	4029	17166	3760	861613	9948	3027	15103432	87.5244	1327923	20637
B314-4	SRR12344441	SRR12344423	59647604	30792	103223500	3352.28	1691	291931	5035	68	58	19749	11043	94.1151	104	4103	7153.04	1948	291931	7409	2860	11027574	89.861	1420798	34919
B316-1	SRR12344430	SRR12344422	50400833	53106	257993619	4858.09	1855	622052	12744	132	121	38016	15090	95.9339	269	9385	10666.6	2421	622052	18625	6671	43913962	84.2645	2910129	36890
B316-2	SRR12344419	SRR12344421	80804907	59168	323186885	5462.19	1823	621638	18089	168	161	45560	13608	97.6375	462	10205	13599.8	2725	621638	23106	6687	8715210	88.3308	288861	6295
B316-3	SRR12344408	SRR12344420	42330019	49925	214957024	4305.6	1896	621920	8499	131	119	38738	11187	96.0121	284	8216	8941.52	2380	621920	17776	6072	6228564	77.0205	594517	7170
B316-4	SRR12344397	SRR12344418	90138546	50825	290582709	5717.32	1856	622052	20825	145	138	40995	9830	97.9636	439	9341	14261.2	2793	622052	24003	3520	10526898	91.4806	2136810	31103
B316-5	SRR12344386	SRR12344417	24030964	25555	132616988	5189.47	1692	787969	18721	65	64	22135	3420	93.7975	171	4689	12405.4	2439	787969	10372	2981	13376299	87.0709	696702	7343
B316-6	SRR12344378	SRR12344416	23203341	26605	125240369	4707.4	1683	650451	14987	74	72	22746	3859	93.2184	183	4885	10902.4	2365	650451	11999	2086	7990212	78.1084	1931517	40101
B316-7	SRR12344462	SRR12344415	27335683	13710	81471731	5942.5	1970	448435	18928	35	34	11964	1746	97.3743	71	2496	13336.8	2616	448435	6293	1268	8555168	83.3296	1609153	45923
B320-1	SRR12344461	SRR12344414	40052917	48667	270181961	5551.65	1908	504178	16315	126	114	33755	14912	95.894	255	8496	12343.3	2750	504178	17451	5528	63436364	85.8433	4102544	31733
B320-2	SRR12344460	SRR12344413	52118990	21382	132970514	6218.81	1859	468872	25839	65	61	19110	2272	98.393	79	4758	13876.8	2444.5	468872	13044	2054	9354636	90.0059	2397751	24839
B320-3	SRR12344459	SRR12344412	32341674	15057	107197394	7119.44	1726	523063	45424	52	51	14349	708	98.0456	122	3398	17660.6	2532.5	523063	9227	1322	16863815	87.2874	1867671	20297
B320-5	SRR12344458	SRR12344411	25673337	19316	117320736	6073.76	1881	429815	19898	54	54	18860	456	96.6111	111	3437	13971.4	2780	429815	8948	888	11002233	75.1863	1926999	49332
B331-1	SRR12344457	SRR12344410	27716202	13963	92522760	6626.28	1752	504908	35795	35	33	12245	1718	97.0097	112	2841	16694	2674	504908	8246	1022	50059156	92.0262	5442576	65580
B331-2	SRR12344456	SRR12344409	37884187	15601	86789205	5563.05	1997	331485	15801	30	29	13444	2157	98.4392	84	2457	13555.3	3524	331485	7203	780	11248079	75.0497	1725809	14801
B331-3	SRR12344455	SRR12344407	28149101	17037	106297863	6239.24	1777	549871	37368	47	44	14553	2484	97.7038	138	3399	17354.8	2585	549871	8817	2526	9490661	88.6624	1770147	27568
B331-4	SRR12344454	SRR12344406	35921746	16185	109974734	6794.86	1865	497532	39798	49	48	15382	803	98.4541	148	2943	20607.2	3561	497532	9688	824	13753394	85.8334	1818126	19828
B335-1	SRR12344453	SRR12344405	57181360	27229	128914973	4734.47	1844	432148	12356	75	67	18500	8729	96.5736	158	4791	10865.1	2305	432148	10394	2891	37912455	78.7001	1099256	8112
B335-2	SRR12344451	SRR12344404	52826351	14155	70956080	5012.79	1751	667549	14977	47	43	10634	3521	97.2828	96	2583	12885.2	2580	667549	7426	1641	8684645	80.2219	1419053	32747
B335-3	SRR12344450	SRR12344403	47979883	11812	63419327	5369.06	1835.5	753546	17410	34	31	9283	2529	97.8218	94	2266	14095.5	2841.5	753546	6525	1958	11153989	90.6782	2478272	45694
B357-1	SRR12344449	SRR12344402	15477585	15449	66341291	4294.21	1805	771336	8684	38	38	14899	550	96.2495	41	2564	8219.77	2048.5	771336	5824	838	64965427	64.2788	718016	7820
B357-2	SRR12344448	SRR12344401	69143238	27075	179928841	6645.57	2071	588445	23687	77	74	23507	3568	98.5227	167	5240	15307.5	3205	588445	11888	3980	11204281	87.8138	818161	8119
B357-3	SRR12344447	SRR12344400	58339253	28239	164272918	5817.24	1784	608271	22223	88	85	23762	4477	97.6377	205	5065	15009.3	3120	608271	12450	2755	10486998	85.7509	2151209	48835
B357-4	SRR12344446	SRR12344399	69202826	42229	202358830	4791.94	1778	1117123	13207	115	103	27797	14432	96.973	209	6828	11439.4	2395	1117123	13513	4930	13890732	80.952	1575609	41007
B357-5	SRR12344445	SRR12344398	77684864	32771	218155433	6656.97	1976	865481	24690	105	102	28706	4065	98.0628	241	6353	15855.4	3122	865481	15353	2612	14578114	89.2036	488746	5262
B357-6	SRR12344444	SRR12344396	65816501	33927	189285091	5579.19	1782	781877	23504	96	94	30215	3712	95.8103	217	5937	13944.3	2614	781877	14223	2342	18249439	79.5266	1361068	13278
B370-1	SRR12344443	SRR12344395	69209974	86368	370791411	4293.16	1769	605700	9362	220	191	59165	27203	94.2783	361	13942	9634.73	2231.5	605700	27611	7684	49132973	75.8352	1304330	13364
B370-2	SRR12344442	SRR12344394	63044732	33706	181625081	5388.51	1774	837931	22642	93	85	24556	9150	98.0997	200	5743	14316.5	2318	837931	12857	3992	17920887	82.3871	1209006	32020
B370-3	SRR12344440	SRR12344393	64293285	30820	161448685	5238.44	1818	485769	16459	101	95	26186	4634	97.2929	219	5520	12045	2595	485769	13876	2282	13317409	77.4199	1683804	33295
B370-4	SRR12344439	SRR12344392	53563825	21785	73391483	3368.9	1653	894459	5298	42	40	17939	3846	97.1163	45	3406	6825.44	1765	894459	7030	1019	10092328	91.6342	1403080	10593
B370-5	SRR12344438	SRR12344391	44024457	3660	20186683	5515.49	1527	894316	32402	13	13	3610	50	99.0075	9	557	18660.6	1846	894316	1257	100	9667703	93.7267	1703502	9225
H3-1	SRR12344437	SRR12344390	21969196	42720	173069748	4051.26	1904	511985	7223	93	82	28407	14313	93.5193	121	6946	7422.88	2237.5	511985	12259	4506	59654725	76.6887	3324519	31083
H3-2	SRR12344436	SRR12344389	30574963	44540	183942351	4129.82	1895	352575	7655	99	88	33058	11482	95.4847	126	6022	7641.97	2309.5	352575	13901	3220	12154481	83.6382	830746	17612
H3-3	SRR12344435	SRR12344388	21625457	38126	151143096	3964.31	1805	373419	7356	79	69	27290	10836	94.0561	100	5937	7056.77	2128	373419	11768	2723	12921522	69.3089	689772	14644
H3-4	SRR12344434	SRR12344387	20351239	37668	146423028	3887.2	1897	392460	6492	86	73	22719	14949	94.0626	97	5315	6783.2	2144	392460	10944	3609	11720755	75.01	378250	10995
H3-5	SRR12344433	SRR12344385	18462546	30872	134920432	4370.32	1762	433544	9938	73	67	25117	5755	93.7279	113	6818	9670.34	2139	433544	12577	1769	15061803	79.55	559363	11342
H8-1	SRR12344432	SRR12344384	16661973	56865	194924775	3427.85	1749	453085	5121	122	107	40073	16792	88.8628	120	7894	6560.8	2020.5	453085	12710	5444	44206342	62.9251	1579590	20606
H8-2	SRR12344431	SRR12344383	18424315	52713	195258662	3704.18	1742	521589	6377	132	119	37580	15133	88.7701	149	7590	7645.28	2071.5	521589	13199	4349	12364619	67.0008	403551	7214
H8-3	SRR12344429	SRR12344382	21093803	54818	197050433	3594.63	1729	358703	6039	124	111	42815	12003	90.3799	137	7902	6681.82	2024.5	358703	13747	4289	12452727	65.3134	1839875	52340
H8-4	SRR12344428	SRR12344381	19403417	46187	154315409	3341.1	1697	344735	5121	100	94	37760	8427	90.4162	94	6346	6130.29	2014	344735	12157	2366	19031653	47.7568	962719	15948
H8-5	SRR12344427	SRR12344380	20653975	49316	168726088	3421.33	1696	402686	5322	95	88	33936	15380	91.1969	111	6751	6742.42	1971	402686	12306	3515	13973369	52.6869	1182182	26887
