# Supplementary material for: Widespread transfer of mobile antibiotic resistance genes within individual gut microbiomes revealed through bacterial Hi-C
Source: Nat Commun. 2020 Sep 1;11:4379. doi: 10.1038/s41467-020-18164-7 (PMC7463002; doi:10.1038/s41467-020-18164-7)
Supplement: Supplementary file 5 — Supplementary Data 3 [file 41467_2020_18164_MOESM5_ESM.xlsx]

## Sheet: Sheet1
Bin ID	Subject	Sample	Quality	Completeness	Contamination	Bin Length (bp)	Kraken Weighted Percentage	Level	Level Index	Taxonomy
B357-4_concoct_15	B357	B357-4	HQ	100	0	3669218	98.6204	phylum	2	k__Bacteria; p__Firmicutes; c__; o__; f__; g__; s__;
B316-6_metabat_29	B316	B316-6	HQ	100	0	3739666	97.5882	phylum	2	k__Bacteria; p__Firmicutes; c__; o__; f__; g__; s__;
B320-1_metabat_77	B320	B320-1	HQ	100	0	3343664	94.0698	phylum	2	k__Bacteria; p__Firmicutes; c__; o__; f__; g__; s__;
B357-3_concoct_78	B357	B357-3	HQ	100	0	3570569	82.7297	phylum	2	k__Bacteria; p__Firmicutes; c__; o__; f__; g__; s__;
B370-4_concoct_9	B370	B370-4	HQ	100	0	1970313	54.9268	phylum	2	k__Bacteria; p__Firmicutes; c__; o__; f__; g__; s__;
B335-3_metabat_21	B335	B335-3	HQ	100	0	3900875	100	family	5	k__Bacteria; p__Firmicutes; c__Erysipelotrichia; o__Erysipelotrichales; f__Erysipelotrichaceae; g__; s__;
B314-3_concoct_0	B314	B314-3	HQ	100	0	4610617	99.6922	family	5	k__Bacteria; p__Firmicutes; c__Erysipelotrichia; o__Erysipelotrichales; f__Erysipelotrichaceae; g__; s__;
B314-1_concoct_81	B314	B314-1	HQ	100	0	4560506	99.4259	family	5	k__Bacteria; p__Firmicutes; c__Erysipelotrichia; o__Erysipelotrichales; f__Erysipelotrichaceae; g__; s__;
B314-2_concoct_100_sub	B314	B314-2	HQ	100	0	4403456	99.3887	family	5	k__Bacteria; p__Firmicutes; c__Erysipelotrichia; o__Erysipelotrichales; f__Erysipelotrichaceae; g__; s__;
B370-3_concoct_115	B370	B370-3	HQ	100	0	3211464	86.0397	family	5	k__Bacteria; p__Firmicutes; c__Clostridia; o__Clostridiales; f__Lachnospiraceae; g__; s__;
B320-1_concoct_88	B320	B320-1	HQ	100	0	2872968	81.3064	genus	6	k__Bacteria; p__Bacteroidetes; c__Bacteroidia; o__Bacteroidales; f__Rikenellaceae; g__Alistipes; s__;
B335-1_concoct_66	B335	B335-1	HQ	100	0	2317966	100	species	7	k__Bacteria; p__Firmicutes; c__Negativicutes; o__Acidaminococcales; f__Acidaminococcaceae; g__Acidaminococcus; s__Acidaminococcus_intestini;
B314-3_concoct_93	B314	B314-3	HQ	100	0	2376544	99.8294	species	7	k__Bacteria; p__Actinobacteria; c__Actinobacteria; o__Bifidobacteriales; f__Bifidobacteriaceae; g__Bifidobacterium; s__Bifidobacterium_longum;
H3-8_concoct_54	H3	US3-8	HQ	100	0	2163655	99.7648	species	7	k__Bacteria; p__Firmicutes; c__Negativicutes; o__Acidaminococcales; f__Acidaminococcaceae; g__Acidaminococcus; s__Acidaminococcus_intestini;
B370-4_concoct_42	B370	B370-4	HQ	100	0	1804980	99.5562	species	7	k__Archaea; p__Euryarchaeota; c__Methanobacteria; o__Methanobacteriales; f__Methanobacteriaceae; g__Methanobrevibacter; s__Methanobrevibacter_smithii;
B320-2_concoct_84	B320	B320-2	HQ	100	0	3252491	99.4073	species	7	k__Bacteria; p__Bacteroidetes; c__Bacteroidia; o__Bacteroidales; f__Rikenellaceae; g__Alistipes; s__Alistipes_shahii;
B320-1_concoct_99	B320	B320-1	HQ	100	0	3282202	99.2654	species	7	k__Bacteria; p__Bacteroidetes; c__Bacteroidia; o__Bacteroidales; f__Rikenellaceae; g__Alistipes; s__Alistipes_shahii;
H3-14_concoct_42	H3	US3-14	HQ	100	0	2145394	99.2634	species	7	k__Bacteria; p__Firmicutes; c__Negativicutes; o__Acidaminococcales; f__Acidaminococcaceae; g__Acidaminococcus; s__Acidaminococcus_intestini;
B357-2.017_sub	B357	B357-2	HQ	100	0	2796937	98.4623	species	7	k__Bacteria; p__Firmicutes; c__Clostridia; o__Clostridiales; f__Ruminococcaceae; g__Faecalibacterium; s__Faecalibacterium_prausnitzii;
B370-4_concoct_8	B370	B370-4	HQ	100	0	2925147	84.5261	species	7	k__Bacteria; p__Synergistetes; c__Synergistia; o__Synergistales; f__Synergistaceae; g__Cloacibacillus; s__Cloacibacillus_porcorum;
B370-2_concoct_13_sub	B370	B370-2	HQ	100	0	2126864	83.7378	species	7	k__Archaea; p__Euryarchaeota; c__Methanobacteria; o__Methanobacteriales; f__Methanobacteriaceae; g__Methanobrevibacter; s__Methanobrevibacter_smithii;
H3-10_concoct_60	H3	US3-10	HQ	100	0.12	1754380	90.1239	family	5	k__Bacteria; p__Actinobacteria; c__Coriobacteriia; o__Eggerthellales; f__Eggerthellaceae; g__; s__;
H3-14_concoct_15	H3	US3-14	HQ	100	0.12	1761461	75.6901	family	5	k__Bacteria; p__Actinobacteria; c__Coriobacteriia; o__Eggerthellales; f__Eggerthellaceae; g__; s__;
H3-12_concoct_15	H3	US3-12	HQ	100	0.12	1766697	65.6272	family	5	k__Bacteria; p__Actinobacteria; c__Coriobacteriia; o__Eggerthellales; f__Eggerthellaceae; g__; s__;
B316-3_concoct_135_sub	B316	B316-3	HQ	100	0.46	2608747	95.0384	species	7	k__Bacteria; p__Actinobacteria; c__Actinobacteria; o__Bifidobacteriales; f__Bifidobacteriaceae; g__Bifidobacterium; s__Bifidobacterium_longum;
B370-1.020	B370	B370-1	HQ	100	0.48	2618818	58.3473	genus	6	k__Bacteria; p__Bacteroidetes; c__Bacteroidia; o__Bacteroidales; f__Rikenellaceae; g__Alistipes; s__;
B370-2_concoct_77	B370	B370-2	HQ	100	0.81	2073160	56.9346	family	5	k__Bacteria; p__Actinobacteria; c__Coriobacteriia; o__Eggerthellales; f__Eggerthellaceae; g__; s__;
H8-2_metabat_51	H8	US8-2	HQ	100	0.81	2188612	52.08	family	5	k__Bacteria; p__Actinobacteria; c__Coriobacteriia; o__Coriobacteriales; f__Atopobiaceae; g__; s__;
B357-2_metabat_48	B357	B357-2	HQ	100	0.81	2360639	98.7624	genus	6	k__Bacteria; p__Actinobacteria; c__Coriobacteriia; o__Coriobacteriales; f__Atopobiaceae; g__Olsenella; s__;
B316-7_concoct_55	B316	B316-7	HQ	100	0.81	2284546	99.3209	species	7	k__Bacteria; p__Actinobacteria; c__Coriobacteriia; o__Coriobacteriales; f__Coriobacteriaceae; g__Collinsella; s__Collinsella_aerofaciens;
B316-1_concoct_18	B316	B316-1	HQ	100	0.81	2270968	99.2424	species	7	k__Bacteria; p__Actinobacteria; c__Coriobacteriia; o__Coriobacteriales; f__Coriobacteriaceae; g__Collinsella; s__Collinsella_aerofaciens;
H8-2_concoct_80_sub	H8	US8-2	HQ	100	0.81	3167911	86.9878	species	7	k__Bacteria; p__Actinobacteria; c__Coriobacteriia; o__Eggerthellales; f__Eggerthellaceae; g__Adlercreutzia; s__Adlercreutzia_equolifaciens;
B357-5_concoct_97	B357	B357-5	HQ	100	1	2179827	99.2596	species	7	k__Bacteria; p__Actinobacteria; c__Actinobacteria; o__Bifidobacteriales; f__Bifidobacteriaceae; g__Bifidobacterium; s__Bifidobacterium_adolescentis;
B357-3_metabat_48_sub	B357	B357-3	HQ	100	1.34	2990479	94.5984	species	7	k__Bacteria; p__Firmicutes; c__Clostridia; o__Clostridiales; f__Lachnospiraceae; g__Anaerobutyricum; s__Anaerobutyricum_hallii;
B316-2_concoct_164	B316	B316-2	HQ	100	1.45	2677355	84.4531	family	5	k__Bacteria; p__Firmicutes; c__Clostridia; o__Clostridiales; f__Lachnospiraceae; g__; s__;
B335-1_concoct_58	B335	B335-1	HQ	100	1.49	5549521	98.0792	species	7	k__Bacteria; p__Proteobacteria; c__Gammaproteobacteria; o__Enterobacterales; f__Enterobacteriaceae; g__Klebsiella; s__Klebsiella_pneumoniae;
B370-1.045	B370	B370-1	HQ	100	1.6	1925583	94.7512	species	7	k__Archaea; p__Euryarchaeota; c__Methanobacteria; o__Methanobacteriales; f__Methanobacteriaceae; g__Methanobrevibacter; s__Methanobrevibacter_smithii;
B316-2_concoct_12	B316	B316-2	HQ	100	1.61	2303899	99.0057	species	7	k__Bacteria; p__Actinobacteria; c__Coriobacteriia; o__Coriobacteriales; f__Coriobacteriaceae; g__Collinsella; s__Collinsella_aerofaciens;
B316-3_concoct_51_sub	B316	B316-3	HQ	100	1.61	2311712	97.8272	species	7	k__Bacteria; p__Actinobacteria; c__Coriobacteriia; o__Coriobacteriales; f__Coriobacteriaceae; g__Collinsella; s__Collinsella_aerofaciens;
B316-5.004	B316	B316-5	HQ	100	1.61	2308866	96.3164	species	7	k__Bacteria; p__Actinobacteria; c__Coriobacteriia; o__Coriobacteriales; f__Coriobacteriaceae; g__Collinsella; s__Collinsella_aerofaciens;
B316-2_concoct_160	B316	B316-2	HQ	100	1.73	1724593	80.5958	family	5	k__Bacteria; p__Actinobacteria; c__Coriobacteriia; o__Eggerthellales; f__Eggerthellaceae; g__; s__;
B357-5_concoct_57	B357	B357-5	HQ	100	2.4	2225569	97.3525	species	7	k__Bacteria; p__Firmicutes; c__Negativicutes; o__Veillonellales; f__Veillonellaceae; g__Veillonella; s__Veillonella_parvula;
B316-6_concoct_2_sub	B316	B316-6	HQ	100	2.84	2438652	92.1819	species	7	k__Bacteria; p__Firmicutes; c__Bacilli; o__Lactobacillales; f__Streptococcaceae; g__Streptococcus; s__Streptococcus_parasanguinis;
B357-5_concoct_63	B357	B357-5	HQ	100	2.9	4977926	62.2313	species	7	k__Bacteria; p__Firmicutes; c__Clostridia; o__Clostridiales; f__Lachnospiraceae; g__Anaerobutyricum; s__Anaerobutyricum_hallii;
B316-3_concoct_80	B316	B316-3	HQ	100	2.96	2557566	94.4931	phylum	2	k__Bacteria; p__Firmicutes; c__; o__; f__; g__; s__;
B316-6_concoct_78	B316	B316-6	HQ	100	3.23	2342322	97.8326	species	7	k__Bacteria; p__Actinobacteria; c__Coriobacteriia; o__Coriobacteriales; f__Coriobacteriaceae; g__Collinsella; s__Collinsella_aerofaciens;
B335-2.007_sub	B335	B335-2	HQ	100	4.72	4098986	95.2131	family	5	k__Bacteria; p__Firmicutes; c__Erysipelotrichia; o__Erysipelotrichales; f__Erysipelotrichaceae; g__; s__;
B320-2.026	B320	B320-2	MQ	100	5.66	4465120	92.942	family	5	k__Bacteria; p__Firmicutes; c__Erysipelotrichia; o__Erysipelotrichales; f__Erysipelotrichaceae; g__; s__;
B357-6_metabat_41_sub	B357	B357-6	MQ	100	8.39	4398744	67.8976	species	7	k__Bacteria; p__Firmicutes; c__Clostridia; o__Clostridiales; f__Lachnospiraceae; g__Anaerobutyricum; s__Anaerobutyricum_hallii;
B331-3_concoct_50	B331	B331-3	HQ	99.97	0.48	5259796	99.8768	species	7	k__Bacteria; p__Proteobacteria; c__Gammaproteobacteria; o__Enterobacterales; f__Enterobacteriaceae; g__Escherichia; s__Escherichia_coli;
B331-4_concoct_51	B331	B331-4	HQ	99.97	0.48	5199500	99.8438	species	7	k__Bacteria; p__Proteobacteria; c__Gammaproteobacteria; o__Enterobacterales; f__Enterobacteriaceae; g__Escherichia; s__Escherichia_coli;
B331-2_concoct_25	B331	B331-2	HQ	99.97	0.48	5116396	99.6111	species	7	k__Bacteria; p__Proteobacteria; c__Gammaproteobacteria; o__Enterobacterales; f__Enterobacteriaceae; g__Escherichia; s__Escherichia_coli;
B331-1.015	B331	B331-1	HQ	99.97	0.8	5154101	96.018	species	7	k__Bacteria; p__Proteobacteria; c__Gammaproteobacteria; o__Enterobacterales; f__Enterobacteriaceae; g__Escherichia; s__Escherichia_coli;
B357-6_concoct_2	B357	B357-6	HQ	99.92	0.09	2103017	99.3147	species	7	k__Bacteria; p__Actinobacteria; c__Actinobacteria; o__Bifidobacteriales; f__Bifidobacteriaceae; g__Bifidobacterium; s__Bifidobacterium_adolescentis;
B335-2_concoct_49	B335	B335-2	HQ	99.91	0.94	1903094	51.1967	family	5	k__Bacteria; p__Firmicutes; c__Erysipelotrichia; o__Erysipelotrichales; f__Erysipelotrichaceae; g__; s__;
B314-1_metabat_7	B314	B314-1	HQ	99.91	2.32	2835432	50.4735	order	4	k__Bacteria; p__Firmicutes; c__Negativicutes; o__Selenomonadales; f__; g__; s__;
B370-2_concoct_111	B370	B370-2	HQ	99.89	0.05	1902291	99.5746	species	7	k__Bacteria; p__Proteobacteria; c__Gammaproteobacteria; o__Pasteurellales; f__Pasteurellaceae; g__Haemophilus; s__Haemophilus_parainfluenzae;
B370-3_concoct_65	B370	B370-3	HQ	99.89	0.23	1894496	99.8375	species	7	k__Bacteria; p__Proteobacteria; c__Gammaproteobacteria; o__Pasteurellales; f__Pasteurellaceae; g__Haemophilus; s__Haemophilus_parainfluenzae;
B320-2_concoct_78	B320	B320-2	HQ	99.89	0.27	2215454	96.8576	species	7	k__Bacteria; p__Proteobacteria; c__Gammaproteobacteria; o__Pasteurellales; f__Pasteurellaceae; g__Haemophilus; s__Haemophilus_parainfluenzae;
H8-1.010	H8	US8-1	HQ	99.89	0.53	2255340	99.2107	species	7	k__Bacteria; p__Actinobacteria; c__Actinobacteria; o__Bifidobacteriales; f__Bifidobacteriaceae; g__Bifidobacterium; s__Bifidobacterium_adolescentis;
B316-1_concoct_45	B316	B316-1	HQ	99.84	0.08	1886561	99.642	species	7	k__Bacteria; p__Proteobacteria; c__Gammaproteobacteria; o__Pasteurellales; f__Pasteurellaceae; g__Haemophilus; s__Haemophilus_parainfluenzae;
B320-1_concoct_129_sub	B320	B320-1	HQ	99.8	0.4	2534831	99.7861	species	7	k__Bacteria; p__Firmicutes; c__Clostridia; o__Clostridiales; f__Ruminococcaceae; g__Faecalibacterium; s__Faecalibacterium_prausnitzii;
B314-4_concoct_56	B314	B314-4	HQ	99.75	0.58	1944699	100	species	7	k__Bacteria; p__Firmicutes; c__Bacilli; o__Lactobacillales; f__Streptococcaceae; g__Streptococcus; s__Streptococcus_thermophilus;
B316-4_concoct_46	B316	B316-4	HQ	99.68	0.02	2809193	93.9585	order	4	k__Bacteria; p__Firmicutes; c__Clostridia; o__Clostridiales; f__; g__; s__;
B335-1.006_sub	B335	B335-1	HQ	99.66	0.59	2058953	99.0747	species	7	k__Bacteria; p__Proteobacteria; c__Gammaproteobacteria; o__Pasteurellales; f__Pasteurellaceae; g__Haemophilus; s__Haemophilus_parainfluenzae;
B316-3_concoct_60	B316	B316-3	HQ	99.66	0.7	3329214	63.2524	family	5	k__Bacteria; p__Firmicutes; c__Clostridia; o__Clostridiales; f__Peptostreptococcaceae; g__; s__;
B335-2_concoct_38	B335	B335-2	HQ	99.63	0	2929853	98.1665	species	7	k__Bacteria; p__Firmicutes; c__Bacilli; o__Lactobacillales; f__Enterococcaceae; g__Enterococcus; s__Enterococcus_faecium;
B316-5_concoct_70	B316	B316-5	HQ	99.62	0	4142759	64.5281	genus	6	k__Bacteria; p__Bacteroidetes; c__Bacteroidia; o__Bacteroidales; f__Tannerellaceae; g__Parabacteroides; s__;
B357-2_concoct_118	B357	B357-2	HQ	99.62	0	3293294	79.7538	species	7	k__Bacteria; p__Bacteroidetes; c__Bacteroidia; o__Bacteroidales; f__Barnesiellaceae; g__Barnesiella; s__Barnesiella_viscericola;
B316-1_concoct_53	B316	B316-1	HQ	99.62	0	3367473	78.5723	species	7	k__Bacteria; p__Bacteroidetes; c__Bacteroidia; o__Bacteroidales; f__Barnesiellaceae; g__Barnesiella; s__Barnesiella_viscericola;
B357-6_concoct_70	B357	B357-6	HQ	99.62	0	3256227	71.9233	species	7	k__Bacteria; p__Bacteroidetes; c__Bacteroidia; o__Bacteroidales; f__Barnesiellaceae; g__Barnesiella; s__Barnesiella_viscericola;
B357-3_metabat_66	B357	B357-3	HQ	99.62	0	3142515	68.9426	species	7	k__Bacteria; p__Bacteroidetes; c__Bacteroidia; o__Bacteroidales; f__Barnesiellaceae; g__Barnesiella; s__Barnesiella_viscericola;
B316-5.022	B316	B316-5	HQ	99.62	0	3373912	66.8181	species	7	k__Bacteria; p__Bacteroidetes; c__Bacteroidia; o__Bacteroidales; f__Barnesiellaceae; g__Barnesiella; s__Barnesiella_viscericola;
B320-5.005	B320	B320-5	HQ	99.62	0	3261121	66.2949	species	7	k__Bacteria; p__Bacteroidetes; c__Bacteroidia; o__Bacteroidales; f__Barnesiellaceae; g__Barnesiella; s__Barnesiella_viscericola;
B320-2.017	B320	B320-2	HQ	99.62	4.91	3397322	77.9883	species	7	k__Bacteria; p__Bacteroidetes; c__Bacteroidia; o__Bacteroidales; f__Barnesiellaceae; g__Barnesiella; s__Barnesiella_viscericola;
B357-4_concoct_38	B357	B357-4	HQ	99.6	0	2167644	97.1712	species	7	k__Bacteria; p__Firmicutes; c__Negativicutes; o__Veillonellales; f__Veillonellaceae; g__Veillonella; s__Veillonella_parvula;
B316-4_concoct_176	B316	B316-4	HQ	99.59	0	4162271	68.921	genus	6	k__Bacteria; p__Bacteroidetes; c__Bacteroidia; o__Bacteroidales; f__Tannerellaceae; g__Parabacteroides; s__;
B314-1_concoct_9	B314	B314-1	MQ	99.56	7.57	4212183	96.3675	species	7	k__Bacteria; p__Proteobacteria; c__Gammaproteobacteria; o__Enterobacterales; f__Morganellaceae; g__Proteus; s__Proteus_mirabilis;
H3-14_concoct_38	H3	US3-14	HQ	99.55	0	2247135	97.1346	species	7	k__Bacteria; p__Actinobacteria; c__Actinobacteria; o__Bifidobacteriales; f__Bifidobacteriaceae; g__Bifidobacterium; s__Bifidobacterium_adolescentis;
B335-3.004	B335	B335-3	HQ	99.54	0.75	4971896	66.8809	species	7	k__Bacteria; p__Proteobacteria; c__Gammaproteobacteria; o__Enterobacterales; f__Enterobacteriaceae; g__Citrobacter; s__Citrobacter_braakii;
B320-3_concoct_10	B320	B320-3	HQ	99.52	0	2951827	99.6438	genus	6	k__Bacteria; p__Firmicutes; c__Clostridia; o__Clostridiales; f__Lachnospiraceae; g__; s__[Eubacterium]_rectale;
B331-4_metabat_25	B331	B331-4	HQ	99.52	0.24	3189035	100	genus	6	k__Bacteria; p__Firmicutes; c__Clostridia; o__Clostridiales; f__Lachnospiraceae; g__; s__[Eubacterium]_rectale;
H8-5_metabat_19	H8	US8-5	HQ	99.52	0.82	2741753	98.2688	genus	6	k__Bacteria; p__Bacteroidetes; c__Bacteroidia; o__Bacteroidales; f__Rikenellaceae; g__Alistipes; s__;
B357-6.031	B357	B357-6	HQ	99.52	0.96	2430603	78.7983	genus	6	k__Bacteria; p__Bacteroidetes; c__Bacteroidia; o__Bacteroidales; f__Rikenellaceae; g__Alistipes; s__;
B357-2_concoct_32	B357	B357-2	HQ	99.52	0.96	2552373	74.428	genus	6	k__Bacteria; p__Bacteroidetes; c__Bacteroidia; o__Bacteroidales; f__Rikenellaceae; g__Alistipes; s__;
B357-5.012_sub	B357	B357-5	HQ	99.52	0.96	2566821	72.0291	genus	6	k__Bacteria; p__Bacteroidetes; c__Bacteroidia; o__Bacteroidales; f__Rikenellaceae; g__Alistipes; s__;
B357-1_metabat_2	B357	B357-1	HQ	99.52	0.96	2151225	57.5129	species	7	k__Bacteria; p__Bacteroidetes; c__Bacteroidia; o__Bacteroidales; f__Rikenellaceae; g__Alistipes; s__Alistipes_finegoldii;
H8-3.003	H8	US8-3	HQ	99.52	4.09	3328249	79.6932	order	4	k__Bacteria; p__Bacteroidetes; c__Bacteroidia; o__Bacteroidales; f__; g__; s__;
B320-2_concoct_74	B320	B320-2	HQ	99.51	0.14	5248312	96.1486	species	7	k__Bacteria; p__Proteobacteria; c__Gammaproteobacteria; o__Enterobacterales; f__Enterobacteriaceae; g__Escherichia; s__Escherichia_coli;
H3-8_concoct_104	H3	US3-8	MQ	99.5	8.41	2687704	86.9201	genus	6	k__Bacteria; p__Bacteroidetes; c__Bacteroidia; o__Bacteroidales; f__Rikenellaceae; g__Alistipes; s__;
B320-1.019	B320	B320-1	HQ	99.49	0.11	5221074	93.367	species	7	k__Bacteria; p__Proteobacteria; c__Gammaproteobacteria; o__Enterobacterales; f__Enterobacteriaceae; g__Escherichia; s__Escherichia_coli;
B316-1_concoct_146	B316	B316-1	HQ	99.46	0	4193579	71.0577	genus	6	k__Bacteria; p__Bacteroidetes; c__Bacteroidia; o__Bacteroidales; f__Tannerellaceae; g__Parabacteroides; s__;
B357-5_concoct_105	B357	B357-5	HQ	99.46	0	4223330	99.2343	species	7	k__Bacteria; p__Bacteroidetes; c__Bacteroidia; o__Bacteroidales; f__Odoribacteraceae; g__Odoribacter; s__Odoribacter_splanchnicus;
B320-5_concoct_8	B320	B320-5	HQ	99.46	0.27	4769363	89.2519	species	7	k__Bacteria; p__Bacteroidetes; c__Bacteroidia; o__Bacteroidales; f__Odoribacteraceae; g__Butyricimonas; s__Butyricimonas_faecalis;
B335-1_concoct_75_sub	B335	B335-1	HQ	99.46	0.54	2000561	52.0914	species	7	k__Bacteria; p__Firmicutes; c__Bacilli; o__Lactobacillales; f__Lactobacillaceae; g__Lactobacillus; s__Lactobacillus_reuteri;
B314-4_concoct_88_sub	B314	B314-4	HQ	99.46	3.25	1907809	56.5468	species	7	k__Bacteria; p__Firmicutes; c__Bacilli; o__Lactobacillales; f__Lactobacillaceae; g__Lactobacillus; s__Lactobacillus_reuteri;
B331-3_concoct_34	B331	B331-3	HQ	99.43	0	3202807	72.8487	species	7	k__Bacteria; p__Bacteroidetes; c__Bacteroidia; o__Bacteroidales; f__Barnesiellaceae; g__Barnesiella; s__Barnesiella_viscericola;
B316-1_concoct_25	B316	B316-1	HQ	99.42	0	3131202	83.078	family	5	k__Bacteria; p__Firmicutes; c__Clostridia; o__Clostridiales; f__Lachnospiraceae; g__; s__;
B316-1_concoct_55	B316	B316-1	HQ	99.42	0	2420977	63.1262	genus	6	k__Bacteria; p__Firmicutes; c__Clostridia; o__Clostridiales; f__Lachnospiraceae; g__Blautia; s__;
B357-4_concoct_1	B357	B357-4	HQ	99.42	0	2678472	51.434	genus	6	k__Bacteria; p__Firmicutes; c__Clostridia; o__Clostridiales; f__Lachnospiraceae; g__Blautia; s__;
B316-6_concoct_93	B316	B316-6	HQ	99.42	0.12	3359002	54.441	genus	6	k__Bacteria; p__Firmicutes; c__Clostridia; o__Clostridiales; f__Lachnospiraceae; g__Blautia; s__;
B331-4_concoct_55	B331	B331-4	HQ	99.42	0.9	4931297	89.4953	species	7	k__Bacteria; p__Bacteroidetes; c__Bacteroidia; o__Bacteroidales; f__Tannerellaceae; g__Parabacteroides; s__Parabacteroides_distasonis;
B357-6_concoct_117	B357	B357-6	HQ	99.42	1.08	2825586	86.0694	family	5	k__Bacteria; p__Firmicutes; c__Clostridia; o__Clostridiales; f__Lachnospiraceae; g__; s__;
B316-7.006_sub	B316	B316-7	HQ	99.42	2.69	5746897	78.6386	species	7	k__Bacteria; p__Bacteroidetes; c__Bacteroidia; o__Bacteroidales; f__Tannerellaceae; g__Parabacteroides; s__Parabacteroides_distasonis;
B320-5_concoct_76	B320	B320-5	HQ	99.41	0	4718199	98.674	species	7	k__Bacteria; p__Bacteroidetes; c__Bacteroidia; o__Bacteroidales; f__Tannerellaceae; g__Parabacteroides; s__Parabacteroides_distasonis;
H3-10_concoct_87	H3	US3-10	HQ	99.4	0	2150053	100	species	7	k__Bacteria; p__Firmicutes; c__Negativicutes; o__Acidaminococcales; f__Acidaminococcaceae; g__Acidaminococcus; s__Acidaminococcus_intestini;
B357-6_concoct_57	B357	B357-6	HQ	99.4	0	2394645	98.2448	species	7	k__Bacteria; p__Firmicutes; c__Negativicutes; o__Acidaminococcales; f__Acidaminococcaceae; g__Acidaminococcus; s__Acidaminococcus_intestini;
B357-2_concoct_18	B357	B357-2	HQ	99.4	0	2415794	98.135	species	7	k__Bacteria; p__Firmicutes; c__Negativicutes; o__Acidaminococcales; f__Acidaminococcaceae; g__Acidaminococcus; s__Acidaminococcus_intestini;
B320-2_concoct_82	B320	B320-2	HQ	99.4	0.07	1784271	73.3776	genus	6	k__Bacteria; p__Firmicutes; c__Negativicutes; o__Veillonellales; f__Veillonellaceae; g__Megasphaera; s__;
B316-4.021	B316	B316-4	HQ	99.4	0.35	4957508	93.506	species	7	k__Bacteria; p__Bacteroidetes; c__Bacteroidia; o__Bacteroidales; f__Tannerellaceae; g__Parabacteroides; s__Parabacteroides_distasonis;
B370-2_metabat_1	B370	B370-2	HQ	99.4	0.6	1718596	57.7759	genus	6	k__Bacteria; p__Firmicutes; c__Negativicutes; o__Veillonellales; f__Veillonellaceae; g__Megasphaera; s__;
B357-6_concoct_118	B357	B357-6	HQ	99.4	0.81	2243466	96.312	species	7	k__Bacteria; p__Actinobacteria; c__Coriobacteriia; o__Coriobacteriales; f__Coriobacteriaceae; g__Collinsella; s__Collinsella_aerofaciens;
B316-4.059	B316	B316-4	HQ	99.4	0.9	2325721	64.6101	genus	6	k__Bacteria; p__Firmicutes; c__Negativicutes; o__Acidaminococcales; f__Acidaminococcaceae; g__Phascolarctobacterium; s__;
B320-3.017	B320	B320-3	HQ	99.4	0.9	2352560	54.6424	genus	6	k__Bacteria; p__Firmicutes; c__Negativicutes; o__Acidaminococcales; f__Acidaminococcaceae; g__Phascolarctobacterium; s__;
B316-4_concoct_173	B316	B316-4	HQ	99.4	1.61	2317200	96.7316	species	7	k__Bacteria; p__Actinobacteria; c__Coriobacteriia; o__Coriobacteriales; f__Coriobacteriaceae; g__Collinsella; s__Collinsella_aerofaciens;
B370-3.035	B370	B370-3	HQ	99.4	1.8	2482836	53.6595	genus	6	k__Bacteria; p__Firmicutes; c__Negativicutes; o__Acidaminococcales; f__Acidaminococcaceae; g__Phascolarctobacterium; s__;
B370-1_concoct_24_sub	B370	B370-1	HQ	99.4	2.69	2586082	53.0856	genus	6	k__Bacteria; p__Firmicutes; c__Negativicutes; o__Acidaminococcales; f__Acidaminococcaceae; g__Phascolarctobacterium; s__;
B316-4_concoct_110	B316	B316-4	HQ	99.39	0.51	2169429	52.6279	genus	6	k__Bacteria; p__Actinobacteria; c__Coriobacteriia; o__Eggerthellales; f__Eggerthellaceae; g__Gordonibacter; s__;
B370-1_concoct_133	B370	B370-1	HQ	99.38	0.58	4450967	97.8071	species	7	k__Bacteria; p__Bacteroidetes; c__Bacteroidia; o__Bacteroidales; f__Tannerellaceae; g__Parabacteroides; s__Parabacteroides_distasonis;
B357-6_concoct_61	B357	B357-6	HQ	99.37	0	3026164	96.4241	order	4	k__Bacteria; p__Firmicutes; c__Clostridia; o__Clostridiales; f__; g__; s__;
B314-3_concoct_94_sub	B314	B314-3	HQ	99.37	0.21	5054776	95.4999	order	4	k__Bacteria; p__Firmicutes; c__Clostridia; o__Clostridiales; f__; g__; s__;
B331-1_concoct_55_sub	B331	B331-1	HQ	99.37	0.63	3985159	62.0782	family	5	k__Bacteria; p__Firmicutes; c__Clostridia; o__Clostridiales; f__Lachnospiraceae; g__; s__;
B316-2_concoct_123_sub	B316	B316-2	HQ	99.37	0.63	3179077	100	species	7	k__Bacteria; p__Firmicutes; c__Clostridia; o__Clostridiales; f__Ruminococcaceae; g__Ruminococcus; s__Ruminococcus_sp._SR1/5;
B320-5.010_sub	B320	B320-5	HQ	99.37	1.14	3722911	80.1767	species	7	k__Bacteria; p__Firmicutes; c__Clostridia; o__Clostridiales; f__Lachnospiraceae; g__Blautia; s__Blautia_obeum;
B316-6_concoct_82_sub	B316	B316-6	HQ	99.37	1.29	4312197	89.5439	order	4	k__Bacteria; p__Firmicutes; c__Clostridia; o__Clostridiales; f__; g__; s__;
B331-4_concoct_27_sub	B331	B331-4	HQ	99.37	3.8	4390040	81.0795	family	5	k__Bacteria; p__Firmicutes; c__Clostridia; o__Clostridiales; f__Lachnospiraceae; g__; s__;
B316-4_concoct_28	B316	B316-4	HQ	99.36	0.48	3515785	93.7618	genus	6	k__Bacteria; p__Firmicutes; c__Clostridia; o__Clostridiales; f__Lachnospiraceae; g__; s__[Eubacterium]_rectale;
B335-1_metabat_28	B335	B335-1	HQ	99.36	1.43	2549007	98.0201	species	7	k__Bacteria; p__Firmicutes; c__Clostridia; o__Clostridiales; f__Lachnospiraceae; g__Blautia; s__Blautia_hansenii;
B314-2_concoct_4_sub	B314	B314-2	HQ	99.35	0.18	3987801	96.4725	species	7	k__Bacteria; p__Proteobacteria; c__Gammaproteobacteria; o__Enterobacterales; f__Morganellaceae; g__Proteus; s__Proteus_mirabilis;
B316-5_concoct_20	B316	B316-5	HQ	99.35	1.54	2184134	96.1423	species	7	k__Bacteria; p__Firmicutes; c__Bacilli; o__Lactobacillales; f__Streptococcaceae; g__Streptococcus; s__Streptococcus_parasanguinis;
B314-2_concoct_102	B314	B314-2	HQ	99.33	0	3599123	99.0716	species	7	k__Bacteria; p__Firmicutes; c__Clostridia; o__Clostridiales; f__Ruminococcaceae; g__Flavonifractor; s__Flavonifractor_plautii;
H8-5.014	H8	US8-5	HQ	99.33	0	2613089	58.9497	species	7	k__Bacteria; p__Firmicutes; c__Clostridia; o__Clostridiales; f__Lachnospiraceae; g__Coprococcus; s__Coprococcus_sp._ART55/1;
B320-1.006_sub	B320	B320-1	HQ	99.33	0.67	2236021	67.8286	family	5	k__Bacteria; p__Firmicutes; c__Clostridia; o__Clostridiales; f__Ruminococcaceae; g__; s__;
B316-5_concoct_80	B316	B316-5	HQ	99.33	0.67	3250639	93.7415	species	7	k__Bacteria; p__Firmicutes; c__Clostridia; o__Clostridiales; f__Lachnospiraceae; g__Anaerobutyricum; s__Anaerobutyricum_hallii;
B316-1_metabat_83_sub	B316	B316-1	HQ	99.33	0.67	3405501	93.6952	species	7	k__Bacteria; p__Firmicutes; c__Clostridia; o__Clostridiales; f__Lachnospiraceae; g__Anaerobutyricum; s__Anaerobutyricum_hallii;
B357-6_metabat_61	B357	B357-6	HQ	99.33	1.01	2098592	89.0893	order	4	k__Bacteria; p__Firmicutes; c__Clostridia; o__Clostridiales; f__; g__; s__;
B370-1_concoct_111_sub	B370	B370-1	HQ	99.33	1.01	2528267	72.0323	family	5	k__Bacteria; p__Firmicutes; c__Clostridia; o__Clostridiales; f__Ruminococcaceae; g__; s__;
B357-5_concoct_108	B357	B357-5	HQ	99.33	1.01	2312791	69.5009	family	5	k__Bacteria; p__Firmicutes; c__Clostridia; o__Clostridiales; f__Ruminococcaceae; g__; s__;
B316-1.041_sub	B316	B316-1	HQ	99.33	1.01	2194653	61.2922	family	5	k__Bacteria; p__Firmicutes; c__Clostridia; o__Clostridiales; f__Ruminococcaceae; g__; s__;
B357-3_concoct_111	B357	B357-3	HQ	99.33	1.36	2836837	83.175	order	4	k__Bacteria; p__Firmicutes; c__Clostridia; o__Clostridiales; f__; g__; s__;
B316-4_concoct_128_sub	B316	B316-4	HQ	99.33	2.01	3566107	56.4663	order	4	k__Bacteria; p__Firmicutes; c__Clostridia; o__Clostridiales; f__; g__; s__;
B331-4_concoct_1_sub	B331	B331-4	HQ	99.33	2.01	2831627	98.5144	species	7	k__Bacteria; p__Firmicutes; c__Clostridia; o__Clostridiales; f__Lachnospiraceae; g__Anaerostipes; s__Anaerostipes_hadrus;
B320-1_metabat_62	B320	B320-1	HQ	99.33	2.73	3910437	80.5836	species	7	k__Bacteria; p__Firmicutes; c__Clostridia; o__Clostridiales; f__Lachnospiraceae; g__Anaerobutyricum; s__Anaerobutyricum_hallii;
B316-6_concoct_20	B316	B316-6	HQ	99.33	3.38	3577279	93.3864	species	7	k__Bacteria; p__Firmicutes; c__Clostridia; o__Clostridiales; f__Lachnospiraceae; g__Anaerostipes; s__Anaerostipes_hadrus;
B316-1_concoct_134	B316	B316-1	HQ	99.33	3.38	3718393	92.2414	species	7	k__Bacteria; p__Firmicutes; c__Clostridia; o__Clostridiales; f__Lachnospiraceae; g__Anaerostipes; s__Anaerostipes_hadrus;
B316-5_concoct_17	B316	B316-5	HQ	99.33	3.38	3650780	91.4831	species	7	k__Bacteria; p__Firmicutes; c__Clostridia; o__Clostridiales; f__Lachnospiraceae; g__Anaerostipes; s__Anaerostipes_hadrus;
B316-2_concoct_98	B316	B316-2	HQ	99.33	3.38	3803774	91.1816	species	7	k__Bacteria; p__Firmicutes; c__Clostridia; o__Clostridiales; f__Lachnospiraceae; g__Anaerostipes; s__Anaerostipes_hadrus;
B316-4_concoct_40	B316	B316-4	HQ	99.33	3.38	3670854	90.8365	species	7	k__Bacteria; p__Firmicutes; c__Clostridia; o__Clostridiales; f__Lachnospiraceae; g__Anaerostipes; s__Anaerostipes_hadrus;
B316-6_concoct_89_sub	B316	B316-6	MQ	99.33	6.04	5975363	57.1651	species	7	k__Bacteria; p__Firmicutes; c__Clostridia; o__Clostridiales; f__Lachnospiraceae; g__Anaerobutyricum; s__Anaerobutyricum_hallii;
B357-3_metabat_53_sub	B357	B357-3	HQ	99.32	0	2265668	100	species	7	k__Bacteria; p__Firmicutes; c__Clostridia; o__Clostridiales; f__Ruminococcaceae; g__Faecalibacterium; s__Faecalibacterium_prausnitzii;
B320-3.003_sub	B320	B320-3	HQ	99.32	0	2655615	99.3949	species	7	k__Bacteria; p__Firmicutes; c__Clostridia; o__Clostridiales; f__Ruminococcaceae; g__Faecalibacterium; s__Faecalibacterium_prausnitzii;
B357-6.008	B357	B357-6	HQ	99.32	0.68	2757285	97.2352	species	7	k__Bacteria; p__Firmicutes; c__Clostridia; o__Clostridiales; f__Ruminococcaceae; g__Faecalibacterium; s__Faecalibacterium_prausnitzii;
B316-7_concoct_72	B316	B316-7	HQ	99.32	1.69	3858783	70.5141	genus	6	k__Bacteria; p__Bacteroidetes; c__Bacteroidia; o__Bacteroidales; f__Prevotellaceae; g__Prevotella; s__;
B316-5_concoct_81	B316	B316-5	HQ	99.32	1.69	3861497	65.2176	genus	6	k__Bacteria; p__Bacteroidetes; c__Bacteroidia; o__Bacteroidales; f__Prevotellaceae; g__Prevotella; s__;
B316-4_concoct_57	B316	B316-4	HQ	99.32	1.69	3856203	64.2747	genus	6	k__Bacteria; p__Bacteroidetes; c__Bacteroidia; o__Bacteroidales; f__Prevotellaceae; g__Prevotella; s__;
B316-1_concoct_54	B316	B316-1	HQ	99.32	1.69	3858126	63.3333	genus	6	k__Bacteria; p__Bacteroidetes; c__Bacteroidia; o__Bacteroidales; f__Prevotellaceae; g__Prevotella; s__;
B320-2_concoct_32	B320	B320-2	HQ	99.3	0.62	4914175	94.7106	species	7	k__Bacteria; p__Bacteroidetes; c__Bacteroidia; o__Bacteroidales; f__Bacteroidaceae; g__Bacteroides; s__Bacteroides_caccae;
B320-3_concoct_14_sub	B320	B320-3	HQ	99.3	0.7	5202142	88.9746	species	7	k__Bacteria; p__Bacteroidetes; c__Bacteroidia; o__Bacteroidales; f__Bacteroidaceae; g__Bacteroides; s__Bacteroides_caccae;
B357-5_concoct_80	B357	B357-5	HQ	99.28	0.48	3355812	87.0211	species	7	k__Bacteria; p__Bacteroidetes; c__Bacteroidia; o__Bacteroidales; f__Rikenellaceae; g__Alistipes; s__Alistipes_finegoldii;
B316-4_concoct_99	B316	B316-4	HQ	99.28	0.48	3291709	81.1389	species	7	k__Bacteria; p__Bacteroidetes; c__Bacteroidia; o__Bacteroidales; f__Rikenellaceae; g__Alistipes; s__Alistipes_finegoldii;
B357-2_concoct_67	B357	B357-2	HQ	99.28	0.83	3434258	87.4137	species	7	k__Bacteria; p__Bacteroidetes; c__Bacteroidia; o__Bacteroidales; f__Rikenellaceae; g__Alistipes; s__Alistipes_finegoldii;
B316-1_concoct_89	B316	B316-1	HQ	99.27	0	2582305	78.4826	species	7	k__Bacteria; p__Firmicutes; c__Clostridia; o__Clostridiales; f__Eubacteriaceae; g__Eubacterium; s__[Eubacterium]_eligens;
B370-2_concoct_49	B370	B370-2	HQ	99.26	0	3716549	96.7347	species	7	k__Bacteria; p__Bacteroidetes; c__Bacteroidia; o__Bacteroidales; f__Prevotellaceae; g__Paraprevotella; s__Paraprevotella_xylaniphila;
B331-3_concoct_4	B331	B331-3	HQ	99.26	0	3938682	92.9781	species	7	k__Bacteria; p__Bacteroidetes; c__Bacteroidia; o__Bacteroidales; f__Prevotellaceae; g__Paraprevotella; s__Paraprevotella_xylaniphila;
B331-4_concoct_54	B331	B331-4	HQ	99.26	0.19	3704944	99.7714	species	7	k__Bacteria; p__Bacteroidetes; c__Bacteroidia; o__Bacteroidales; f__Prevotellaceae; g__Paraprevotella; s__Paraprevotella_xylaniphila;
B335-3_concoct_12_sub	B335	B335-3	HQ	99.26	0.37	4554364	91.7049	genus	6	k__Bacteria; p__Bacteroidetes; c__Bacteroidia; o__Bacteroidales; f__Bacteroidaceae; g__Bacteroides; s__;
B335-1_concoct_8	B335	B335-1	HQ	99.26	0.37	4586082	90.8165	genus	6	k__Bacteria; p__Bacteroidetes; c__Bacteroidia; o__Bacteroidales; f__Bacteroidaceae; g__Bacteroides; s__;
B357-5_concoct_35	B357	B357-5	HQ	99.26	1.01	2934446	99.8715	species	7	k__Bacteria; p__Firmicutes; c__Clostridia; o__Clostridiales; f__Ruminococcaceae; g__Ruminococcus; s__Ruminococcus_sp._SR1/5;
B357-5.002_sub	B357	B357-5	HQ	99.26	1.12	4553003	89.2976	species	7	k__Bacteria; p__Bacteroidetes; c__Bacteroidia; o__Bacteroidales; f__Bacteroidaceae; g__Bacteroides; s__Bacteroides_sp._A1C1;
B331-1_concoct_39	B331	B331-1	HQ	99.25	0	3211635	76.9592	species	7	k__Bacteria; p__Bacteroidetes; c__Bacteroidia; o__Bacteroidales; f__Barnesiellaceae; g__Barnesiella; s__Barnesiella_viscericola;
B370-2_metabat_56	B370	B370-2	HQ	99.25	0	3264559	75.78	species	7	k__Bacteria; p__Bacteroidetes; c__Bacteroidia; o__Bacteroidales; f__Barnesiellaceae; g__Barnesiella; s__Barnesiella_viscericola;
B357-5_concoct_18	B357	B357-5	HQ	99.25	0	3299567	71.4359	species	7	k__Bacteria; p__Bacteroidetes; c__Bacteroidia; o__Bacteroidales; f__Barnesiellaceae; g__Barnesiella; s__Barnesiella_viscericola;
B316-6.012	B316	B316-6	HQ	99.25	0	3548361	68.8317	species	7	k__Bacteria; p__Bacteroidetes; c__Bacteroidia; o__Bacteroidales; f__Barnesiellaceae; g__Barnesiella; s__Barnesiella_viscericola;
B316-3_concoct_58_sub	B316	B316-3	HQ	99.25	0.13	5462574	81.9118	species	7	k__Bacteria; p__Bacteroidetes; c__Bacteroidia; o__Bacteroidales; f__Bacteroidaceae; g__Bacteroides; s__Bacteroides_vulgatus;
B331-4_concoct_71	B331	B331-4	HQ	99.25	0.75	3247354	70.4611	species	7	k__Bacteria; p__Bacteroidetes; c__Bacteroidia; o__Bacteroidales; f__Barnesiellaceae; g__Barnesiella; s__Barnesiella_viscericola;
B316-7_concoct_32_sub	B316	B316-7	HQ	99.25	4.09	6638247	69.7657	species	7	k__Bacteria; p__Bacteroidetes; c__Bacteroidia; o__Bacteroidales; f__Bacteroidaceae; g__Bacteroides; s__Bacteroides_vulgatus;
H3-8_concoct_50	H3	US3-8	HQ	99.24	1.18	2122019	98.1281	species	7	k__Bacteria; p__Actinobacteria; c__Actinobacteria; o__Bifidobacteriales; f__Bifidobacteriaceae; g__Bifidobacterium; s__Bifidobacterium_adolescentis;
B335-2_concoct_25	B335	B335-2	HQ	99.24	1.23	5073027	54.6595	species	7	k__Bacteria; p__Proteobacteria; c__Gammaproteobacteria; o__Enterobacterales; f__Enterobacteriaceae; g__Citrobacter; s__Citrobacter_braakii;
B357-4_concoct_91_sub	B357	B357-4	HQ	99.24	3.41	4810232	92.064	genus	6	k__Bacteria; p__Bacteroidetes; c__Bacteroidia; o__Bacteroidales; f__Bacteroidaceae; g__Bacteroides; s__;
B357-6.004_sub	B357	B357-6	MQ	99.24	7.79	5112090	81.9558	species	7	k__Bacteria; p__Bacteroidetes; c__Bacteroidia; o__Bacteroidales; f__Bacteroidaceae; g__Bacteroides; s__Bacteroides_sp._A1C1;
B357-3_concoct_87	B357	B357-3	HQ	99.23	0	4385226	99.4574	species	7	k__Bacteria; p__Bacteroidetes; c__Bacteroidia; o__Bacteroidales; f__Bacteroidaceae; g__Bacteroides; s__Bacteroides_sp._A1C1;
B316-4_concoct_135_sub	B316	B316-4	HQ	99.23	0.13	6067737	74.5056	species	7	k__Bacteria; p__Bacteroidetes; c__Bacteroidia; o__Bacteroidales; f__Bacteroidaceae; g__Bacteroides; s__Bacteroides_vulgatus;
B320-5_metabat_14	B320	B320-5	HQ	99.22	0	3631752	99.8712	species	7	k__Bacteria; p__Bacteroidetes; c__Bacteroidia; o__Bacteroidales; f__Prevotellaceae; g__Paraprevotella; s__Paraprevotella_xylaniphila;
B314-3_concoct_13	B314	B314-3	HQ	99.22	0	2119673	86.9583	species	7	k__Bacteria; p__Firmicutes; c__Bacilli; o__Lactobacillales; f__Lactobacillaceae; g__Lactobacillus; s__Lactobacillus_paragasseri;
B316-4_concoct_121	B316	B316-4	HQ	99.22	0	1916177	56.2488	species	7	k__Bacteria; p__Firmicutes; c__Bacilli; o__Lactobacillales; f__Lactobacillaceae; g__Lactobacillus; s__Lactobacillus_acidophilus;
B316-1.002_sub	B316	B316-1	HQ	99.22	0.16	2162384	51.0533	species	7	k__Bacteria; p__Firmicutes; c__Bacilli; o__Lactobacillales; f__Lactobacillaceae; g__Lactobacillus; s__Lactobacillus_acidophilus;
B370-3_concoct_87_sub	B370	B370-3	HQ	99.22	0.39	2280628	99.2207	genus	6	k__Bacteria; p__Firmicutes; c__Bacilli; o__Lactobacillales; f__Lactobacillaceae; g__Lactobacillus; s__;
H3-8_concoct_0	H3	US3-8	HQ	99.22	0.5	4550116	93.2543	species	7	k__Bacteria; p__Bacteroidetes; c__Bacteroidia; o__Bacteroidales; f__Bacteroidaceae; g__Bacteroides; s__Bacteroides_sp._A1C1;
B331-2_concoct_22	B331	B331-2	HQ	99.22	0.74	3624004	96.662	species	7	k__Bacteria; p__Bacteroidetes; c__Bacteroidia; o__Bacteroidales; f__Prevotellaceae; g__Paraprevotella; s__Paraprevotella_xylaniphila;
B316-2_concoct_94	B316	B316-2	MQ	99.22	5.81	2123735	100	genus	6	k__Bacteria; p__Firmicutes; c__Bacilli; o__Lactobacillales; f__Lactobacillaceae; g__Lactobacillus; s__;
H3-14_concoct_25	H3	US3-14	MQ	99.22	6.57	8830110	55.0523	species	7	k__Bacteria; p__Bacteroidetes; c__Bacteroidia; o__Bacteroidales; f__Bacteroidaceae; g__Bacteroides; s__Bacteroides_vulgatus;
B314-3_concoct_59	B314	B314-3	HQ	99.21	1.76	3614979	97.7467	family	5	k__Bacteria; p__Firmicutes; c__Clostridia; o__Clostridiales; f__Lachnospiraceae; g__; s__;
B370-3_concoct_57	B370	B370-3	HQ	99.21	3.66	3147075	62.7165	species	7	k__Bacteria; p__Firmicutes; c__Bacilli; o__Lactobacillales; f__Lactobacillaceae; g__Lactobacillus; s__Lactobacillus_salivarius;
B316-6_concoct_49_sub	B316	B316-6	HQ	99.2	0.13	5245603	83.8582	species	7	k__Bacteria; p__Bacteroidetes; c__Bacteroidia; o__Bacteroidales; f__Bacteroidaceae; g__Bacteroides; s__Bacteroides_vulgatus;
H8-3.006	H8	US8-3	MQ	99.2	5.72	2277075	97.5186	species	7	k__Bacteria; p__Actinobacteria; c__Actinobacteria; o__Bifidobacteriales; f__Bifidobacteriaceae; g__Bifidobacterium; s__Bifidobacterium_adolescentis;
H8-3_metabat_30	H8	US8-3	HQ	99.19	0	2041033	71.5123	order	4	k__Bacteria; p__Firmicutes; c__Clostridia; o__Clostridiales; f__; g__; s__;
H8-2_concoct_37_sub	H8	US8-2	HQ	99.19	0	2220272	54.0452	order	4	k__Bacteria; p__Firmicutes; c__Clostridia; o__Clostridiales; f__; g__; s__;
B320-1_metabat_15	B320	B320-1	HQ	99.19	0	1783661	89.4642	family	5	k__Bacteria; p__Actinobacteria; c__Coriobacteriia; o__Eggerthellales; f__Eggerthellaceae; g__; s__;
B320-3_concoct_64	B320	B320-3	HQ	99.19	0	1833112	87.9615	family	5	k__Bacteria; p__Actinobacteria; c__Coriobacteriia; o__Eggerthellales; f__Eggerthellaceae; g__; s__;
B320-2_concoct_18	B320	B320-2	HQ	99.19	0	1813579	58.2091	family	5	k__Bacteria; p__Actinobacteria; c__Coriobacteriia; o__Eggerthellales; f__Eggerthellaceae; g__; s__;
H8-2_concoct_73	H8	US8-2	HQ	99.19	0.12	1670740	55.6675	family	5	k__Bacteria; p__Actinobacteria; c__Coriobacteriia; o__Eggerthellales; f__Eggerthellaceae; g__; s__;
B370-1_concoct_179	B370	B370-1	HQ	99.19	0.27	2020737	62.772	family	5	k__Bacteria; p__Actinobacteria; c__Coriobacteriia; o__Eggerthellales; f__Eggerthellaceae; g__; s__;
H8-1_concoct_45	H8	US8-1	HQ	99.19	1.73	2109388	82.5547	family	5	k__Bacteria; p__Actinobacteria; c__Coriobacteriia; o__Eggerthellales; f__Eggerthellaceae; g__; s__;
B357-5_concoct_10	B357	B357-5	HQ	99.19	2.04	2219562	95.3545	species	7	k__Bacteria; p__Actinobacteria; c__Coriobacteriia; o__Coriobacteriales; f__Coriobacteriaceae; g__Collinsella; s__Collinsella_aerofaciens;
B370-2.028	B370	B370-2	HQ	99.19	2.69	2604329	89.842	species	7	k__Bacteria; p__Firmicutes; c__Clostridia; o__Clostridiales; f__Christensenellaceae; g__Christensenella; s__Christensenella_massiliensis;
B370-1_concoct_180_sub	B370	B370-1	MQ	99.19	6.99	2261927	66.8803	order	4	k__Bacteria; p__Firmicutes; c__Clostridia; o__Clostridiales; f__; g__; s__;
B331-3_concoct_73_sub	B331	B331-3	HQ	99.17	0	3857565	67.2278	family	5	k__Bacteria; p__Firmicutes; c__Clostridia; o__Clostridiales; f__Lachnospiraceae; g__; s__;
B357-4_concoct_66_sub	B357	B357-4	HQ	99.16	0	3040292	97.217	species	7	k__Bacteria; p__Firmicutes; c__Clostridia; o__Clostridiales; f__Ruminococcaceae; g__Faecalibacterium; s__Faecalibacterium_prausnitzii;
B357-2.004_sub	B357	B357-2	HQ	99.16	0	4385332	90.9322	species	7	k__Bacteria; p__Bacteroidetes; c__Bacteroidia; o__Bacteroidales; f__Bacteroidaceae; g__Bacteroides; s__Bacteroides_sp._A1C1;
B331-2_metabat_9	B331	B331-2	HQ	99.16	0.13	4796053	87.2159	species	7	k__Bacteria; p__Bacteroidetes; c__Bacteroidia; o__Bacteroidales; f__Bacteroidaceae; g__Bacteroides; s__Bacteroides_vulgatus;
B320-3_concoct_0	B320	B320-3	HQ	99.13	0	4725197	96.1863	species	7	k__Bacteria; p__Bacteroidetes; c__Bacteroidia; o__Bacteroidales; f__Bacteroidaceae; g__Bacteroides; s__Bacteroides_sp._A1C1;
B370-2_concoct_20	B370	B370-2	HQ	99.13	0.03	2180182	90.6293	species	7	k__Bacteria; p__Firmicutes; c__Bacilli; o__Lactobacillales; f__Lactobacillaceae; g__Lactobacillus; s__Lactobacillus_salivarius;
B316-5_concoct_23_sub	B316	B316-5	HQ	99.12	0	3309936	57.9878	genus	6	k__Bacteria; p__Firmicutes; c__Clostridia; o__Clostridiales; f__Lachnospiraceae; g__Blautia; s__;
H3-12_concoct_54	H3	US3-12	HQ	99.12	0.98	2160246	65.0566	species	7	k__Bacteria; p__Bacteroidetes; c__Bacteroidia; o__Bacteroidales; f__Rikenellaceae; g__Alistipes; s__Alistipes_finegoldii;
B316-2.030	B316	B316-2	HQ	99.11	1.93	2915086	99.1182	genus	6	k__Bacteria; p__Firmicutes; c__Clostridia; o__Clostridiales; f__Lachnospiraceae; g__; s__[Eubacterium]_rectale;
B335-2.012	B335	B335-2	HQ	99.08	0	2183427	95.6438	species	7	k__Bacteria; p__Firmicutes; c__Bacilli; o__Lactobacillales; f__Leuconostocaceae; g__Weissella; s__Weissella_cibaria;
B320-1_concoct_35	B320	B320-1	HQ	99.08	0	4506028	88.6521	species	7	k__Bacteria; p__Bacteroidetes; c__Bacteroidia; o__Bacteroidales; f__Tannerellaceae; g__Parabacteroides; s__Parabacteroides_distasonis;
B314-3_concoct_27	B314	B314-3	HQ	99.08	2.42	1534113	96.2463	species	7	k__Bacteria; p__Actinobacteria; c__Coriobacteriia; o__Coriobacteriales; f__Atopobiaceae; g__Atopobium; s__Atopobium_parvulum;
B316-4_metabat_88	B316	B316-4	HQ	99.06	0	2125843	61.4269	family	5	k__Bacteria; p__Firmicutes; c__Erysipelotrichia; o__Erysipelotrichales; f__Erysipelotrichaceae; g__; s__;
B335-3_concoct_39	B335	B335-3	HQ	99.06	0	1938185	51.8663	family	5	k__Bacteria; p__Firmicutes; c__Erysipelotrichia; o__Erysipelotrichales; f__Erysipelotrichaceae; g__; s__;
B370-3_concoct_89	B370	B370-3	HQ	99.06	0	2826792	86.1386	genus	6	k__Bacteria; p__Firmicutes; c__Erysipelotrichia; o__Erysipelotrichales; f__Erysipelotrichaceae; g__; s__Erysipelotrichaceae_bacterium_GAM147;
B316-4_metabat_79	B316	B316-4	HQ	99.06	0	2749044	95.8264	species	7	k__Bacteria; p__Firmicutes; c__Clostridia; o__Clostridiales; f__Clostridiaceae; g__Clostridium; s__Clostridium_sporogenes;
B316-6_concoct_23_sub	B316	B316-6	HQ	99.06	0	2866958	94.8295	species	7	k__Bacteria; p__Firmicutes; c__Clostridia; o__Clostridiales; f__Clostridiaceae; g__Clostridium; s__Clostridium_sporogenes;
B316-2_metabat_61	B316	B316-2	HQ	99.06	0	2681481	91.4683	species	7	k__Bacteria; p__Firmicutes; c__Clostridia; o__Clostridiales; f__Clostridiaceae; g__Clostridium; s__Clostridium_sporogenes;
H8-1_metabat_65	H8	US8-1	HQ	99.06	0	3030851	78.5656	species	7	k__Bacteria; p__Bacteroidetes; c__Bacteroidia; o__Bacteroidales; f__Barnesiellaceae; g__Barnesiella; s__Barnesiella_viscericola;
H8-2_metabat_47	H8	US8-2	HQ	99.06	0	2990268	77.4431	species	7	k__Bacteria; p__Bacteroidetes; c__Bacteroidia; o__Bacteroidales; f__Barnesiellaceae; g__Barnesiella; s__Barnesiella_viscericola;
B335-1_metabat_25	B335	B335-1	HQ	99.06	0.04	1839884	64.4797	family	5	k__Bacteria; p__Firmicutes; c__Erysipelotrichia; o__Erysipelotrichales; f__Erysipelotrichaceae; g__; s__;
B370-2_concoct_99	B370	B370-2	HQ	99.06	1.89	2807476	82.2848	genus	6	k__Bacteria; p__Firmicutes; c__Erysipelotrichia; o__Erysipelotrichales; f__Erysipelotrichaceae; g__; s__Erysipelotrichaceae_bacterium_GAM147;
B331-3_concoct_3	B331	B331-3	HQ	99.05	0.02	3021211	78.8727	species	7	k__Bacteria; p__Firmicutes; c__Clostridia; o__Clostridiales; f__Lachnospiraceae; g__Blautia; s__Blautia_obeum;
B357-5_concoct_127_sub	B357	B357-5	HQ	99.05	0.94	5152647	97.4812	species	7	k__Bacteria; p__Bacteroidetes; c__Bacteroidia; o__Bacteroidales; f__Bacteroidaceae; g__Bacteroides; s__Bacteroides_dorei;
B314-3_concoct_51	B314	B314-3	HQ	99.05	0.95	2034425	69.2028	phylum	2	k__Bacteria; p__Firmicutes; c__; o__; f__; g__; s__;
B331-1_concoct_48_sub	B331	B331-1	HQ	99.05	3.29	3766614	78.8699	family	5	k__Bacteria; p__Firmicutes; c__Clostridia; o__Clostridiales; f__Lachnospiraceae; g__; s__;
B320-5.006	B320	B320-5	HQ	99.04	0	3363031	98.1976	species	7	k__Bacteria; p__Bacteroidetes; c__Bacteroidia; o__Bacteroidales; f__Rikenellaceae; g__Alistipes; s__Alistipes_shahii;
B316-2_concoct_59	B316	B316-2	HQ	99.04	0	4569356	96.447	species	7	k__Bacteria; p__Bacteroidetes; c__Bacteroidia; o__Bacteroidales; f__Tannerellaceae; g__Parabacteroides; s__Parabacteroides_distasonis;
B320-3_metabat_27	B320	B320-3	HQ	99.04	0	4573710	93.984	species	7	k__Bacteria; p__Bacteroidetes; c__Bacteroidia; o__Bacteroidales; f__Tannerellaceae; g__Parabacteroides; s__Parabacteroides_distasonis;
B331-1_concoct_60_sub	B331	B331-1	HQ	99.04	0.9	4861879	90.338	species	7	k__Bacteria; p__Bacteroidetes; c__Bacteroidia; o__Bacteroidales; f__Tannerellaceae; g__Parabacteroides; s__Parabacteroides_distasonis;
B370-2_concoct_7	B370	B370-2	HQ	99.04	0.96	2460927	55.3174	family	5	k__Bacteria; p__Bacteroidetes; c__Bacteroidia; o__Bacteroidales; f__Rikenellaceae; g__; s__;
B357-2_concoct_15	B357	B357-2	HQ	99.04	3.19	4716958	53.337	genus	6	k__Bacteria; p__Bacteroidetes; c__Bacteroidia; o__Bacteroidales; f__Tannerellaceae; g__Parabacteroides; s__;
B335-1_concoct_42_sub	B335	B335-1	HQ	99.03	0.02	3142431	94.3139	genus	6	k__Bacteria; p__Firmicutes; c__Clostridia; o__Clostridiales; f__Lachnospiraceae; g__; s__[Eubacterium]_rectale;
B357-5_concoct_26	B357	B357-5	HQ	99.03	0.38	4698393	96.9342	species	7	k__Bacteria; p__Bacteroidetes; c__Bacteroidia; o__Bacteroidales; f__Tannerellaceae; g__Parabacteroides; s__Parabacteroides_distasonis;
B331-3_concoct_25	B331	B331-3	HQ	99.03	1.01	4020589	95.5412	species	7	k__Bacteria; p__Firmicutes; c__Clostridia; o__Clostridiales; f__Lachnospiraceae; g__Roseburia; s__Roseburia_intestinalis;
B357-4.037	B357	B357-4	HQ	99.02	1.12	2306921	52.2873	species	7	k__Bacteria; p__Bacteroidetes; c__Bacteroidia; o__Bacteroidales; f__Rikenellaceae; g__Alistipes; s__Alistipes_finegoldii;
B316-2_concoct_108_sub	B316	B316-2	HQ	99.01	0	2244876	66.9452	family	5	k__Bacteria; p__Actinobacteria; c__Coriobacteriia; o__Eggerthellales; f__Eggerthellaceae; g__; s__;
B370-3_concoct_58	B370	B370-3	HQ	98.99	2.03	3552623	69.6221	genus	6	k__Bacteria; p__Bacteroidetes; c__Bacteroidia; o__Bacteroidales; f__Prevotellaceae; g__Prevotella; s__;
B316-2_concoct_2	B316	B316-2	HQ	98.99	2.4	3843935	63.844	genus	6	k__Bacteria; p__Bacteroidetes; c__Bacteroidia; o__Bacteroidales; f__Prevotellaceae; g__Prevotella; s__;
H8-1_concoct_30	H8	US8-1	HQ	98.99	2.65	4050835	62.0884	genus	6	k__Bacteria; p__Bacteroidetes; c__Bacteroidia; o__Bacteroidales; f__Prevotellaceae; g__Prevotella; s__;
B370-1_concoct_6	B370	B370-1	MQ	98.99	8.25	5109606	61.5848	order	4	k__Bacteria; p__Bacteroidetes; c__Bacteroidia; o__Bacteroidales; f__; g__; s__;
B316-1_concoct_118_sub	B316	B316-1	MQ	98.98	9.11	3171409	76.1668	species	7	k__Bacteria; p__Bacteroidetes; c__Bacteroidia; o__Bacteroidales; f__Rikenellaceae; g__Alistipes; s__Alistipes_finegoldii;
H8-2_concoct_114	H8	US8-2	HQ	98.95	0	2069812	98.6239	species	7	k__Bacteria; p__Firmicutes; c__Bacilli; o__Lactobacillales; f__Lactobacillaceae; g__Lactobacillus; s__Lactobacillus_ruminis;
B357-5_concoct_72	B357	B357-5	HQ	98.95	1.01	3027968	77.0079	family	5	k__Bacteria; p__Firmicutes; c__Clostridia; o__Clostridiales; f__Lachnospiraceae; g__; s__;
B357-6_concoct_13	B357	B357-6	HQ	98.94	0.7	3009125	95.5349	species	7	k__Bacteria; p__Firmicutes; c__Clostridia; o__Clostridiales; f__Peptostreptococcaceae; g__Romboutsia; s__Romboutsia_ilealis;
B331-2_concoct_60	B331	B331-2	HQ	98.93	2.44	4499334	86.6132	species	7	k__Bacteria; p__Bacteroidetes; c__Bacteroidia; o__Bacteroidales; f__Tannerellaceae; g__Parabacteroides; s__Parabacteroides_distasonis;
B357-2_metabat_25	B357	B357-2	HQ	98.92	0	4124890	100	species	7	k__Bacteria; p__Bacteroidetes; c__Bacteroidia; o__Bacteroidales; f__Odoribacteraceae; g__Odoribacter; s__Odoribacter_splanchnicus;
B331-1_concoct_63	B331	B331-1	HQ	98.91	0.19	3540415	99.4381	species	7	k__Bacteria; p__Bacteroidetes; c__Bacteroidia; o__Bacteroidales; f__Prevotellaceae; g__Paraprevotella; s__Paraprevotella_xylaniphila;
B314-4_metabat_21	B314	B314-4	HQ	98.91	0.27	1820027	75.5401	genus	6	k__Bacteria; p__Firmicutes; c__Bacilli; o__Lactobacillales; f__Streptococcaceae; g__Streptococcus; s__;
B314-3_concoct_83	B314	B314-3	HQ	98.91	0.27	1903788	70.9838	genus	6	k__Bacteria; p__Firmicutes; c__Bacilli; o__Lactobacillales; f__Streptococcaceae; g__Streptococcus; s__;
B335-3_metabat_9	B335	B335-3	HQ	98.91	2.72	1921166	57.7291	species	7	k__Bacteria; p__Firmicutes; c__Bacilli; o__Lactobacillales; f__Lactobacillaceae; g__Lactobacillus; s__Lactobacillus_reuteri;
B370-5_concoct_17	B370	B370-5	HQ	98.88	0	1904518	56.0205	phylum	2	k__Bacteria; p__Firmicutes; c__; o__; f__; g__; s__;
B320-1_metabat_86	B320	B320-1	HQ	98.88	0.37	4614011	96.3613	species	7	k__Bacteria; p__Bacteroidetes; c__Bacteroidia; o__Bacteroidales; f__Bacteroidaceae; g__Bacteroides; s__Bacteroides_sp._A1C1;
B357-1_metabat_15	B357	B357-1	HQ	98.88	4.83	4618637	89.2198	species	7	k__Bacteria; p__Bacteroidetes; c__Bacteroidia; o__Bacteroidales; f__Bacteroidaceae; g__Bacteroides; s__Bacteroides_sp._A1C1;
B320-5_concoct_18_sub	B320	B320-5	HQ	98.87	0	4665910	95.3311	species	7	k__Bacteria; p__Bacteroidetes; c__Bacteroidia; o__Bacteroidales; f__Bacteroidaceae; g__Bacteroides; s__Bacteroides_sp._A1C1;
B370-1_metabat_111	B370	B370-1	HQ	98.87	0	3172450	80.2915	species	7	k__Bacteria; p__Bacteroidetes; c__Bacteroidia; o__Bacteroidales; f__Barnesiellaceae; g__Barnesiella; s__Barnesiella_viscericola;
B331-1_concoct_31	B331	B331-1	HQ	98.87	0.36	3650502	99.7819	species	7	k__Bacteria; p__Firmicutes; c__Clostridia; o__Clostridiales; f__Lachnospiraceae; g__Roseburia; s__Roseburia_intestinalis;
H3-8_concoct_56	H3	US3-8	HQ	98.87	4.8	7972611	59.5512	species	7	k__Bacteria; p__Bacteroidetes; c__Bacteroidia; o__Bacteroidales; f__Bacteroidaceae; g__Bacteroides; s__Bacteroides_vulgatus;
H3-12_concoct_78	H3	US3-12	MQ	98.87	5.85	8566675	57.2486	species	7	k__Bacteria; p__Bacteroidetes; c__Bacteroidia; o__Bacteroidales; f__Bacteroidaceae; g__Bacteroides; s__Bacteroides_vulgatus;
B316-2_concoct_169_sub	B316	B316-2	MQ	98.87	6.54	7774454	58.1153	species	7	k__Bacteria; p__Bacteroidetes; c__Bacteroidia; o__Bacteroidales; f__Bacteroidaceae; g__Bacteroides; s__Bacteroides_vulgatus;
B314-4_concoct_4	B314	B314-4	HQ	98.85	0	2788970	99.0051	species	7	k__Bacteria; p__Firmicutes; c__Bacilli; o__Lactobacillales; f__Lactobacillaceae; g__Lactobacillus; s__Lactobacillus_paracasei;
B357-5_concoct_20_sub	B357	B357-5	HQ	98.85	0.32	3480497	58.8305	genus	6	k__Bacteria; p__Firmicutes; c__Clostridia; o__Clostridiales; f__Lachnospiraceae; g__Blautia; s__;
B357-5_concoct_30	B357	B357-5	HQ	98.85	1.15	2246645	79.0876	genus	6	k__Bacteria; p__Firmicutes; c__Bacilli; o__Bacillales; f__; g__Gemella; s__Gemella_haemolysans;
B357-5.008_sub	B357	B357-5	HQ	98.84	0.56	4286740	95.0038	genus	6	k__Bacteria; p__Bacteroidetes; c__Bacteroidia; o__Bacteroidales; f__Bacteroidaceae; g__Bacteroides; s__;
B320-3_metabat_20	B320	B320-3	HQ	98.83	0	2749671	51.5303	genus	6	k__Bacteria; p__Firmicutes; c__Clostridia; o__Clostridiales; f__Lachnospiraceae; g__Blautia; s__;
B335-1_concoct_47	B335	B335-1	HQ	98.83	0.37	2651900	99.9447	species	7	k__Bacteria; p__Firmicutes; c__Bacilli; o__Lactobacillales; f__Enterococcaceae; g__Enterococcus; s__Enterococcus_faecium;
B314-3_concoct_25_sub	B314	B314-3	HQ	98.83	1.17	2867766	79.5893	family	5	k__Bacteria; p__Firmicutes; c__Clostridia; o__Clostridiales; f__Lachnospiraceae; g__; s__;
B316-4_concoct_98	B316	B316-4	HQ	98.83	1.95	2384423	67.0503	species	7	k__Bacteria; p__Firmicutes; c__Clostridia; o__Clostridiales; f__Lachnospiraceae; g__Blautia; s__[Ruminococcus]_torques;
B320-1_concoct_97	B320	B320-1	HQ	98.83	4.31	3805405	62.9128	family	5	k__Bacteria; p__Firmicutes; c__Clostridia; o__Clostridiales; f__Lachnospiraceae; g__; s__;
H8-2_concoct_20	H8	US8-2	HQ	98.82	2.65	4013580	58.4209	genus	6	k__Bacteria; p__Bacteroidetes; c__Bacteroidia; o__Bacteroidales; f__Prevotellaceae; g__Prevotella; s__;
B357-2_concoct_100	B357	B357-2	HQ	98.81	0	6924409	97.9521	species	7	k__Bacteria; p__Bacteroidetes; c__Bacteroidia; o__Bacteroidales; f__Bacteroidaceae; g__Bacteroides; s__Bacteroides_cellulosilyticus;
B331-4_concoct_60	B331	B331-4	HQ	98.81	0.33	6443511	97.2646	species	7	k__Bacteria; p__Bacteroidetes; c__Bacteroidia; o__Bacteroidales; f__Bacteroidaceae; g__Bacteroides; s__Bacteroides_ovatus;
B335-2_concoct_10_sub	B335	B335-2	HQ	98.81	1.54	5480614	97.7461	species	7	k__Bacteria; p__Proteobacteria; c__Gammaproteobacteria; o__Enterobacterales; f__Enterobacteriaceae; g__Klebsiella; s__Klebsiella_pneumoniae;
H3-12_concoct_63	H3	US3-12	HQ	98.8	0	2229843	99.8667	species	7	k__Bacteria; p__Firmicutes; c__Negativicutes; o__Acidaminococcales; f__Acidaminococcaceae; g__Acidaminococcus; s__Acidaminococcus_intestini;
B370-2_concoct_41	B370	B370-2	HQ	98.8	0	2451677	98.1094	species	7	k__Bacteria; p__Firmicutes; c__Negativicutes; o__Veillonellales; f__Veillonellaceae; g__Megasphaera; s__Megasphaera_elsdenii;
B370-1_concoct_84	B370	B370-1	HQ	98.8	0	2331257	96.9548	species	7	k__Bacteria; p__Firmicutes; c__Negativicutes; o__Veillonellales; f__Veillonellaceae; g__Megasphaera; s__Megasphaera_elsdenii;
B314-1_concoct_30	B314	B314-1	HQ	98.8	0	2203651	96.7569	species	7	k__Bacteria; p__Firmicutes; c__Negativicutes; o__Veillonellales; f__Veillonellaceae; g__Veillonella; s__Veillonella_parvula;
B357-1_concoct_14	B357	B357-1	HQ	98.8	0	2260865	95.7415	species	7	k__Bacteria; p__Firmicutes; c__Negativicutes; o__Acidaminococcales; f__Acidaminococcaceae; g__Acidaminococcus; s__Acidaminococcus_intestini;
H3-16_metabat_29	H3	US3-16	HQ	98.8	0.6	2075934	100	species	7	k__Bacteria; p__Firmicutes; c__Negativicutes; o__Acidaminococcales; f__Acidaminococcaceae; g__Acidaminococcus; s__Acidaminococcus_intestini;
B370-2_metabat_68	B370	B370-2	HQ	98.8	1.5	2400629	55.6924	genus	6	k__Bacteria; p__Firmicutes; c__Negativicutes; o__Acidaminococcales; f__Acidaminococcaceae; g__Phascolarctobacterium; s__;
H3-8_metabat_15	H3	US3-8	HQ	98.79	0.12	1604886	64.7193	family	5	k__Bacteria; p__Actinobacteria; c__Coriobacteriia; o__Eggerthellales; f__Eggerthellaceae; g__; s__;
B316-3_concoct_19_sub	B316	B316-3	HQ	98.79	2.53	3718865	81.0558	family	5	k__Bacteria; p__Firmicutes; c__Clostridia; o__Clostridiales; f__Lachnospiraceae; g__; s__;
B370-4_concoct_5	B370	B370-4	HQ	98.78	1.01	2226440	96.5489	genus	6	k__Bacteria; p__Firmicutes; c__Clostridia; o__Clostridiales; f__Lachnospiraceae; g__; s__[Eubacterium]_rectale;
B316-2_concoct_18	B316	B316-2	HQ	98.77	0.61	2496633	97.8949	species	7	k__Bacteria; p__Firmicutes; c__Bacilli; o__Lactobacillales; f__Leuconostocaceae; g__Weissella; s__Weissella_cibaria;
B316-3_concoct_35	B316	B316-3	HQ	98.77	0.74	2432206	98.0812	species	7	k__Bacteria; p__Firmicutes; c__Bacilli; o__Lactobacillales; f__Leuconostocaceae; g__Weissella; s__Weissella_cibaria;
H3-14_concoct_69	H3	US3-14	HQ	98.76	0.5	4109824	96.4674	species	7	k__Bacteria; p__Bacteroidetes; c__Bacteroidia; o__Bacteroidales; f__Bacteroidaceae; g__Bacteroides; s__Bacteroides_sp._A1C1;
B357-2_concoct_3	B357	B357-2	HQ	98.75	0	2098761	74.2581	order	4	k__Bacteria; p__Proteobacteria; c__Betaproteobacteria; o__Burkholderiales; f__; g__; s__;
B316-4_concoct_140	B316	B316-4	HQ	98.73	0	2897354	69.8037	genus	6	k__Bacteria; p__Firmicutes; c__Clostridia; o__Clostridiales; f__Lachnospiraceae; g__Lachnoclostridium; s__;
B316-4_concoct_61	B316	B316-4	HQ	98.73	0	2383200	61.4718	genus	6	k__Bacteria; p__Firmicutes; c__Clostridia; o__Clostridiales; f__Lachnospiraceae; g__Blautia; s__;
B331-1_metabat_8	B331	B331-1	HQ	98.73	0	2994195	65.4798	species	7	k__Bacteria; p__Firmicutes; c__Clostridia; o__Clostridiales; f__Lachnospiraceae; g__Blautia; s__Blautia_obeum;
B357-5_concoct_90	B357	B357-5	HQ	98.73	0.19	4310620	55.2118	genus	6	k__Bacteria; p__Bacteroidetes; c__Bacteroidia; o__Bacteroidales; f__Tannerellaceae; g__Parabacteroides; s__;
B314-1_concoct_7_sub	B314	B314-1	HQ	98.73	1.27	2652186	88.37	phylum	2	k__Bacteria; p__Firmicutes; c__; o__; f__; g__; s__;
B370-2_concoct_17	B370	B370-2	HQ	98.73	1.27	1740342	59.9163	genus	6	k__Bacteria; p__Firmicutes; c__Negativicutes; o__Veillonellales; f__Veillonellaceae; g__Dialister; s__;
B335-1_metabat_14	B335	B335-1	HQ	98.73	1.46	2371149	98.0091	species	7	k__Bacteria; p__Actinobacteria; c__Actinobacteria; o__Bifidobacteriales; f__Bifidobacteriaceae; g__Bifidobacterium; s__Bifidobacterium_longum;
B370-3_concoct_93_sub	B370	B370-3	MQ	98.73	5.06	5458094	81.6594	order	4	k__Bacteria; p__Firmicutes; c__Clostridia; o__Clostridiales; f__; g__; s__;
B316-3.020	B316	B316-3	HQ	98.71	0.82	5264815	97.4197	species	7	k__Bacteria; p__Proteobacteria; c__Gammaproteobacteria; o__Enterobacterales; f__Enterobacteriaceae; g__Escherichia; s__Escherichia_coli;
B320-2_concoct_76	B320	B320-2	HQ	98.7	0.9	2148366	51.3929	phylum	2	k__Bacteria; p__Firmicutes; c__; o__; f__; g__; s__;
B335-1_metabat_27_sub	B335	B335-1	HQ	98.69	0	2715297	98.7296	species	7	k__Bacteria; p__Firmicutes; c__Bacilli; o__Lactobacillales; f__Enterococcaceae; g__Enterococcus; s__Enterococcus_faecalis;
B316-2_concoct_112_sub	B316	B316-2	HQ	98.68	1.39	4003220	65.2061	species	7	k__Bacteria; p__Bacteroidetes; c__Bacteroidia; o__Bacteroidales; f__Bacteroidaceae; g__Bacteroides; s__Bacteroides_sp._A1C1;
B357-2_concoct_25	B357	B357-2	HQ	98.68	1.43	5944704	96.4365	species	7	k__Bacteria; p__Bacteroidetes; c__Bacteroidia; o__Bacteroidales; f__Bacteroidaceae; g__Bacteroides; s__Bacteroides_thetaiotaomicron;
B370-2_metabat_3_sub	B370	B370-2	HQ	98.67	0	4039955	66.1332	genus	6	k__Bacteria; p__Bacteroidetes; c__Bacteroidia; o__Bacteroidales; f__Tannerellaceae; g__Parabacteroides; s__;
B316-2_concoct_158_sub	B316	B316-2	HQ	98.67	1.48	3819835	60.9285	family	5	k__Bacteria; p__Firmicutes; c__Clostridia; o__Clostridiales; f__Lachnospiraceae; g__; s__;
B316-5_concoct_6	B316	B316-5	HQ	98.67	1.58	2304219	53.0049	genus	6	k__Bacteria; p__Firmicutes; c__Clostridia; o__Clostridiales; f__Lachnospiraceae; g__Blautia; s__;
B370-1.017_sub	B370	B370-1	HQ	98.66	0	2058441	92.5541	order	4	k__Bacteria; p__Firmicutes; c__Clostridia; o__Clostridiales; f__; g__; s__;
B316-4_concoct_59	B316	B316-4	HQ	98.66	0	2044267	92.2	order	4	k__Bacteria; p__Firmicutes; c__Clostridia; o__Clostridiales; f__; g__; s__;
B370-3_concoct_107	B370	B370-3	HQ	98.66	0	1987355	90.9466	order	4	k__Bacteria; p__Firmicutes; c__Clostridia; o__Clostridiales; f__; g__; s__;
B316-4_concoct_129_sub	B316	B316-4	HQ	98.66	0	2741625	83.3761	order	4	k__Bacteria; p__Firmicutes; c__Clostridia; o__Clostridiales; f__; g__; s__;
B357-3_concoct_16	B357	B357-3	HQ	98.66	0	2830866	79.2897	order	4	k__Bacteria; p__Firmicutes; c__Clostridia; o__Clostridiales; f__; g__; s__;
B316-5_concoct_56_sub	B316	B316-5	HQ	98.66	0	2643891	64.389	order	4	k__Bacteria; p__Firmicutes; c__Clostridia; o__Clostridiales; f__; g__; s__;
B370-1_metabat_72	B370	B370-1	HQ	98.66	0	2273896	60.957	family	5	k__Bacteria; p__Firmicutes; c__Clostridia; o__Clostridiales; f__Ruminococcaceae; g__; s__;
B357-6_concoct_72	B357	B357-6	HQ	98.66	0	2788584	52.1498	family	5	k__Bacteria; p__Firmicutes; c__Clostridia; o__Clostridiales; f__Ruminococcaceae; g__; s__;
B370-2_concoct_6_sub	B370	B370-2	HQ	98.66	0	2617497	50.6182	species	7	k__Bacteria; p__Firmicutes; c__Clostridia; o__Clostridiales; f__Ruminococcaceae; g__Faecalibacterium; s__Faecalibacterium_prausnitzii;
H3-14_concoct_57_sub	H3	US3-14	HQ	98.66	0.22	2462040	50.4723	phylum	2	k__Bacteria; p__Firmicutes; c__; o__; f__; g__; s__;
H3-16_concoct_35_sub	H3	US3-16	HQ	98.66	0.67	3102863	78.5556	family	5	k__Bacteria; p__Firmicutes; c__Clostridia; o__Clostridiales; f__Lachnospiraceae; g__; s__;
B320-3.013	B320	B320-3	HQ	98.66	0.67	3066075	98.7079	species	7	k__Bacteria; p__Firmicutes; c__Clostridia; o__Clostridiales; f__Eubacteriaceae; g__Eubacterium; s__[Eubacterium]_eligens;
B316-3_metabat_34	B316	B316-3	HQ	98.66	0.67	3225280	94.9753	species	7	k__Bacteria; p__Firmicutes; c__Clostridia; o__Clostridiales; f__Lachnospiraceae; g__Anaerobutyricum; s__Anaerobutyricum_hallii;
B316-4_metabat_105	B316	B316-4	HQ	98.66	0.67	3395677	91.8132	species	7	k__Bacteria; p__Firmicutes; c__Clostridia; o__Clostridiales; f__Lachnospiraceae; g__Anaerobutyricum; s__Anaerobutyricum_hallii;
B316-2_metabat_83_sub	B316	B316-2	HQ	98.66	0.67	3400695	90.5448	species	7	k__Bacteria; p__Firmicutes; c__Clostridia; o__Clostridiales; f__Lachnospiraceae; g__Anaerobutyricum; s__Anaerobutyricum_hallii;
B335-1.014_sub	B335	B335-1	HQ	98.66	1.68	2096869	83.0415	order	4	k__Bacteria; p__Firmicutes; c__Clostridia; o__Clostridiales; f__; g__; s__;
H3-10_concoct_7	H3	US3-10	HQ	98.66	3.14	3705854	92.2981	family	5	k__Bacteria; p__Firmicutes; c__Clostridia; o__Clostridiales; f__Lachnospiraceae; g__; s__;
B314-3_metabat_53	B314	B314-3	HQ	98.66	4.03	3178887	79.3804	genus	6	k__Bacteria; p__Firmicutes; c__Clostridia; o__Clostridiales; f__Lachnospiraceae; g__Anaerostipes; s__;
B316-5_metabat_40	B316	B316-5	HQ	98.65	0	4461080	99.7685	species	7	k__Bacteria; p__Bacteroidetes; c__Bacteroidia; o__Bacteroidales; f__Tannerellaceae; g__Parabacteroides; s__Parabacteroides_distasonis;
B316-6_concoct_57	B316	B316-6	HQ	98.65	0.44	5167797	93.4874	species	7	k__Bacteria; p__Bacteroidetes; c__Bacteroidia; o__Bacteroidales; f__Bacteroidaceae; g__Bacteroides; s__Bacteroides_caccae;
H8-3_concoct_83_sub	H8	US8-3	HQ	98.65	2.67	4010771	53.436	genus	6	k__Bacteria; p__Bacteroidetes; c__Bacteroidia; o__Bacteroidales; f__Prevotellaceae; g__Prevotella; s__;
B316-2_concoct_107_sub	B316	B316-2	MQ	98.65	5.35	3840266	89.8542	family	5	k__Bacteria; p__Firmicutes; c__Clostridia; o__Clostridiales; f__Lachnospiraceae; g__; s__;
B335-1_concoct_72	B335	B335-1	HQ	98.64	0	2856067	98.5473	species	7	k__Bacteria; p__Firmicutes; c__Clostridia; o__Clostridiales; f__Ruminococcaceae; g__Faecalibacterium; s__Faecalibacterium_prausnitzii;
B357-2_metabat_19	B357	B357-2	HQ	98.63	0	2448949	100	species	7	k__Bacteria; p__Firmicutes; c__Clostridia; o__Clostridiales; f__Ruminococcaceae; g__Ruminococcus; s__Ruminococcus_bicirculans;
H8-1_concoct_74	H8	US8-1	HQ	98.63	0	2855829	99.0251	species	7	k__Bacteria; p__Firmicutes; c__Clostridia; o__Clostridiales; f__Ruminococcaceae; g__Ruminococcus; s__Ruminococcus_bicirculans;
H8-3.012	H8	US8-3	HQ	98.63	0	2616351	98.4193	species	7	k__Bacteria; p__Firmicutes; c__Clostridia; o__Clostridiales; f__Ruminococcaceae; g__Ruminococcus; s__Ruminococcus_bicirculans;
H3-10_concoct_56	H3	US3-10	HQ	98.63	0.84	2622808	54.8528	phylum	2	k__Bacteria; p__Proteobacteria; c__; o__; f__; g__; s__;
B316-2.074	B316	B316-2	HQ	98.63	1.5	1764665	98.7708	species	7	k__Bacteria; p__Firmicutes; c__Bacilli; o__Lactobacillales; f__Lactobacillaceae; g__Lactobacillus; s__Lactobacillus_fermentum;
B314-1_concoct_51	B314	B314-1	MQ	98.63	6	5807825	83.2572	species	7	k__Bacteria; p__Proteobacteria; c__Gammaproteobacteria; o__Enterobacterales; f__Hafniaceae; g__Hafnia; s__Hafnia_alvei;
H8-3.014_sub	H8	US8-3	HQ	98.59	2.46	2151065	78.61	order	4	k__Bacteria; p__Firmicutes; c__Clostridia; o__Clostridiales; f__; g__; s__;
B316-4_metabat_118	B316	B316-4	HQ	98.58	0.63	3327797	52.2282	genus	6	k__Bacteria; p__Firmicutes; c__Clostridia; o__Clostridiales; f__Lachnospiraceae; g__Lachnoclostridium; s__;
B357-6_concoct_113	B357	B357-6	HQ	98.58	0.71	1914828	62.2134	order	4	k__Bacteria; p__Firmicutes; c__Clostridia; o__Clostridiales; f__; g__; s__;
B357-5_concoct_13	B357	B357-5	HQ	98.58	1.23	2539456	52.5182	genus	6	k__Bacteria; p__Firmicutes; c__Clostridia; o__Clostridiales; f__Lachnospiraceae; g__Blautia; s__;
B331-4.029	B331	B331-4	HQ	98.58	1.89	3709922	71.5402	phylum	2	k__Bacteria; p__Firmicutes; c__; o__; f__; g__; s__;
B316-1_concoct_75	B316	B316-1	HQ	98.56	1.44	2425905	67.0904	species	7	k__Bacteria; p__Bacteroidetes; c__Bacteroidia; o__Bacteroidales; f__Rikenellaceae; g__Alistipes; s__Alistipes_finegoldii;
H8-2.012_sub	H8	US8-2	HQ	98.56	1.46	2859041	52.2894	species	7	k__Bacteria; p__Bacteroidetes; c__Bacteroidia; o__Bacteroidales; f__Rikenellaceae; g__Alistipes; s__Alistipes_shahii;
B320-3_metabat_21	B320	B320-3	MQ	98.56	6	3421178	80.9061	family	5	k__Bacteria; p__Firmicutes; c__Clostridia; o__Clostridiales; f__Lachnospiraceae; g__; s__;
B316-5_concoct_58	B316	B316-5	HQ	98.55	1.57	3713649	98.1998	species	7	k__Bacteria; p__Firmicutes; c__Clostridia; o__Clostridiales; f__Lachnospiraceae; g__Roseburia; s__Roseburia_intestinalis;
B370-3_metabat_24	B370	B370-3	HQ	98.54	0	1850698	70.3014	species	7	k__Bacteria; p__Firmicutes; c__Bacilli; o__Lactobacillales; f__Lactobacillaceae; g__Lactobacillus; s__Lactobacillus_reuteri;
H8-4.011	H8	US8-4	HQ	98.53	1.6	2763013	93.6717	genus	6	k__Bacteria; p__Bacteroidetes; c__Bacteroidia; o__Bacteroidales; f__Rikenellaceae; g__Alistipes; s__;
H8-4.014	H8	US8-4	HQ	98.52	0	2894908	60.9046	species	7	k__Bacteria; p__Bacteroidetes; c__Bacteroidia; o__Bacteroidales; f__Barnesiellaceae; g__Barnesiella; s__Barnesiella_viscericola;
B316-2_concoct_126	B316	B316-2	HQ	98.52	4.52	2366445	90.8637	species	7	k__Bacteria; p__Firmicutes; c__Bacilli; o__Lactobacillales; f__Streptococcaceae; g__Streptococcus; s__Streptococcus_parasanguinis;
H3-10.014	H3	US3-10	HQ	98.51	0.64	2375522	96.6876	genus	6	k__Bacteria; p__Bacteroidetes; c__Bacteroidia; o__Bacteroidales; f__Rikenellaceae; g__Alistipes; s__;
B331-1_concoct_18_sub	B331	B331-1	HQ	98.51	3.54	4470009	55.6115	species	7	k__Bacteria; p__Bacteroidetes; c__Bacteroidia; o__Bacteroidales; f__Bacteroidaceae; g__Bacteroides; s__Bacteroides_sp._A1C1;
B357-6_concoct_80	B357	B357-6	HQ	98.49	1.93	3714698	64.3033	genus	6	k__Bacteria; p__Firmicutes; c__Clostridia; o__Clostridiales; f__Lachnospiraceae; g__Roseburia; s__;
H8-3.008	H8	US8-3	HQ	98.48	0.96	2725052	97.0671	genus	6	k__Bacteria; p__Bacteroidetes; c__Bacteroidia; o__Bacteroidales; f__Rikenellaceae; g__Alistipes; s__;
B316-6_concoct_75	B316	B316-6	HQ	98.48	2.59	3730318	59.0689	order	4	k__Bacteria; p__Bacteroidetes; c__Bacteroidia; o__Bacteroidales; f__; g__; s__;
B370-2_concoct_86	B370	B370-2	HQ	98.48	2.7	3558005	71.1634	genus	6	k__Bacteria; p__Bacteroidetes; c__Bacteroidia; o__Bacteroidales; f__Prevotellaceae; g__Prevotella; s__;
B316-3_metabat_11_sub	B316	B316-3	MQ	98.46	5.65	4325485	71.572	species	7	k__Bacteria; p__Firmicutes; c__Bacilli; o__Lactobacillales; f__Enterococcaceae; g__Enterococcus; s__Enterococcus_gilvus;
B316-3_metabat_25	B316	B316-3	HQ	98.45	0	1926917	55.3233	species	7	k__Bacteria; p__Firmicutes; c__Bacilli; o__Lactobacillales; f__Lactobacillaceae; g__Lactobacillus; s__Lactobacillus_acidophilus;
B335-2_concoct_32	B335	B335-2	HQ	98.45	0.41	2051268	99.3618	species	7	k__Bacteria; p__Firmicutes; c__Bacilli; o__Lactobacillales; f__Streptococcaceae; g__Streptococcus; s__Streptococcus_parasanguinis;
B316-5_concoct_60	B316	B316-5	HQ	98.45	0.82	3202623	59.7107	genus	6	k__Bacteria; p__Firmicutes; c__Clostridia; o__Clostridiales; f__Lachnospiraceae; g__Roseburia; s__;
B316-7.005_sub	B316	B316-7	HQ	98.44	1.67	5049614	86.2427	species	7	k__Bacteria; p__Bacteroidetes; c__Bacteroidia; o__Bacteroidales; f__Bacteroidaceae; g__Bacteroides; s__Bacteroides_sp._A1C1;
H3-12_concoct_77	H3	US3-12	HQ	98.43	0.01	3933998	70.923	genus	6	k__Bacteria; p__Bacteroidetes; c__Bacteroidia; o__Bacteroidales; f__Tannerellaceae; g__Parabacteroides; s__;
B320-5.007_sub	B320	B320-5	HQ	98.41	1.42	7222387	52.6506	species	7	k__Bacteria; p__Bacteroidetes; c__Bacteroidia; o__Bacteroidales; f__Bacteroidaceae; g__Bacteroides; s__Bacteroides_ovatus;
B357-6_concoct_1	B357	B357-6	HQ	98.41	3.85	3078264	95.2984	family	5	k__Bacteria; p__Firmicutes; c__Clostridia; o__Clostridiales; f__Lachnospiraceae; g__; s__;
B314-4_concoct_89	B314	B314-4	HQ	98.4	0.63	2019663	62.4775	species	7	k__Bacteria; p__Firmicutes; c__Bacilli; o__Lactobacillales; f__Lactobacillaceae; g__Lactobacillus; s__Lactobacillus_paragasseri;
B320-1_metabat_48	B320	B320-1	HQ	98.4	1.58	3473476	80.6229	family	5	k__Bacteria; p__Firmicutes; c__Clostridia; o__Clostridiales; f__Lachnospiraceae; g__; s__;
B357-5_concoct_83	B357	B357-5	HQ	98.4	1.93	3463352	65.3589	genus	6	k__Bacteria; p__Firmicutes; c__Clostridia; o__Clostridiales; f__Lachnospiraceae; g__Roseburia; s__;
B357-4_concoct_47	B357	B357-4	HQ	98.39	0.81	2233018	94.8498	species	7	k__Bacteria; p__Actinobacteria; c__Coriobacteriia; o__Coriobacteriales; f__Coriobacteriaceae; g__Collinsella; s__Collinsella_aerofaciens;
B357-5_concoct_81	B357	B357-5	HQ	98.39	1.17	3179354	68.955	order	4	k__Bacteria; p__Bacteroidetes; c__Bacteroidia; o__Bacteroidales; f__; g__; s__;
B335-3.007	B335	B335-3	HQ	98.39	1.17	5254173	98.9816	species	7	k__Bacteria; p__Proteobacteria; c__Gammaproteobacteria; o__Enterobacterales; f__Enterobacteriaceae; g__Klebsiella; s__Klebsiella_pneumoniae;
B314-4_concoct_54	B314	B314-4	HQ	98.39	2.13	1504034	95.1205	species	7	k__Bacteria; p__Actinobacteria; c__Coriobacteriia; o__Coriobacteriales; f__Atopobiaceae; g__Atopobium; s__Atopobium_parvulum;
B357-5_concoct_117	B357	B357-5	HQ	98.36	2.35	2849483	85.4663	species	7	k__Bacteria; p__Firmicutes; c__Clostridia; o__Clostridiales; f__Peptostreptococcaceae; g__Romboutsia; s__Romboutsia_ilealis;
B316-2.033_sub	B316	B316-2	HQ	98.32	4.14	3323890	85.5133	species	7	k__Bacteria; p__Bacteroidetes; c__Bacteroidia; o__Bacteroidales; f__Rikenellaceae; g__Alistipes; s__Alistipes_finegoldii;
B316-2_concoct_10	B316	B316-2	HQ	98.31	0.99	3134118	82.3437	family	5	k__Bacteria; p__Firmicutes; c__Clostridia; o__Clostridiales; f__Lachnospiraceae; g__; s__;
H8-4_metabat_32	H8	US8-4	HQ	98.31	1.46	3497949	70.6033	genus	6	k__Bacteria; p__Bacteroidetes; c__Bacteroidia; o__Bacteroidales; f__Prevotellaceae; g__Prevotella; s__;
B370-2_concoct_1	B370	B370-2	HQ	98.3	0	2608445	79.0617	order	4	k__Bacteria; p__Bacteroidetes; c__Bacteroidia; o__Bacteroidales; f__; g__; s__;
B316-4_concoct_1_sub	B316	B316-4	HQ	98.3	0	3230732	83.3164	family	5	k__Bacteria; p__Firmicutes; c__Clostridia; o__Clostridiales; f__Lachnospiraceae; g__; s__;
B370-1_concoct_44	B370	B370-1	HQ	98.3	0.75	2645114	77.9552	order	4	k__Bacteria; p__Bacteroidetes; c__Bacteroidia; o__Bacteroidales; f__; g__; s__;
H8-4_concoct_77	H8	US8-4	HQ	98.3	4.39	2659417	90.6062	species	7	k__Bacteria; p__Actinobacteria; c__Actinobacteria; o__Bifidobacteriales; f__Bifidobacteriaceae; g__Bifidobacterium; s__Bifidobacterium_adolescentis;
H8-5.012	H8	US8-5	HQ	98.28	0	2911507	68.0026	species	7	k__Bacteria; p__Bacteroidetes; c__Bacteroidia; o__Bacteroidales; f__Barnesiellaceae; g__Barnesiella; s__Barnesiella_viscericola;
B316-4_concoct_31	B316	B316-4	HQ	98.28	4.86	2281066	93.806	species	7	k__Bacteria; p__Firmicutes; c__Bacilli; o__Lactobacillales; f__Streptococcaceae; g__Streptococcus; s__Streptococcus_parasanguinis;
B316-1_concoct_39_sub	B316	B316-1	MQ	98.28	9.47	5969137	74.3317	species	7	k__Bacteria; p__Bacteroidetes; c__Bacteroidia; o__Bacteroidales; f__Bacteroidaceae; g__Bacteroides; s__Bacteroides_vulgatus;
B357-3_metabat_32	B357	B357-3	HQ	98.25	0	2576030	76.5239	family	5	k__Bacteria; p__Firmicutes; c__Clostridia; o__Clostridiales; f__Lachnospiraceae; g__; s__;
B357-5_metabat_29	B357	B357-5	HQ	98.25	0	2553860	61.0575	genus	6	k__Bacteria; p__Firmicutes; c__Clostridia; o__Clostridiales; f__Lachnospiraceae; g__Blautia; s__;
B357-2_metabat_58	B357	B357-2	HQ	98.25	0	2565263	54.0785	genus	6	k__Bacteria; p__Firmicutes; c__Clostridia; o__Clostridiales; f__Lachnospiraceae; g__Blautia; s__;
B316-2_concoct_3	B316	B316-2	HQ	98.25	0.78	2427333	65.8358	species	7	k__Bacteria; p__Firmicutes; c__Clostridia; o__Clostridiales; f__Lachnospiraceae; g__Blautia; s__[Ruminococcus]_torques;
B316-2_metabat_118	B316	B316-2	HQ	98.25	0.94	2756783	94.0522	family	5	k__Bacteria; p__Firmicutes; c__Clostridia; o__Clostridiales; f__Lachnospiraceae; g__; s__;
B335-1_metabat_55	B335	B335-1	HQ	98.25	1.17	2733790	57.2033	genus	6	k__Bacteria; p__Firmicutes; c__Clostridia; o__Clostridiales; f__Lachnospiraceae; g__Blautia; s__;
B357-4_concoct_102	B357	B357-4	HQ	98.25	1.17	2974806	53.9974	genus	6	k__Bacteria; p__Firmicutes; c__Clostridia; o__Clostridiales; f__Lachnospiraceae; g__Blautia; s__;
B316-1_concoct_104	B316	B316-1	HQ	98.25	1.32	2750001	56.0211	genus	6	k__Bacteria; p__Firmicutes; c__Clostridia; o__Clostridiales; f__Lachnospiraceae; g__Blautia; s__;
B370-1_concoct_27	B370	B370-1	HQ	98.25	1.32	2984386	53.8496	genus	6	k__Bacteria; p__Firmicutes; c__Clostridia; o__Clostridiales; f__Lachnospiraceae; g__Blautia; s__;
H3-16.009	H3	US3-16	HQ	98.25	1.69	3390766	50.1017	genus	6	k__Bacteria; p__Firmicutes; c__Clostridia; o__Clostridiales; f__Lachnospiraceae; g__Roseburia; s__;
B316-3_concoct_56_sub	B316	B316-3	HQ	98.25	4.55	3843369	57.1921	family	5	k__Bacteria; p__Firmicutes; c__Clostridia; o__Clostridiales; f__Lachnospiraceae; g__; s__;
H3-16_metabat_21	H3	US3-16	HQ	98.22	3.36	2660053	98.8722	species	7	k__Bacteria; p__Firmicutes; c__Clostridia; o__Clostridiales; f__Eubacteriaceae; g__Eubacterium; s__[Eubacterium]_eligens;
B331-1.016	B331	B331-1	HQ	98.21	0.35	2446489	52.7625	species	7	k__Bacteria; p__Firmicutes; c__Clostridia; o__Clostridiales; f__Eubacteriaceae; g__Eubacterium; s__[Eubacterium]_eligens;
H8-3_concoct_11	H8	US8-3	HQ	98.21	0.96	2651005	56.3797	order	4	k__Bacteria; p__Bacteroidetes; c__Bacteroidia; o__Bacteroidales; f__; g__; s__;
B357-2_concoct_46	B357	B357-2	HQ	98.2	2.94	2238666	52.0288	phylum	2	k__Bacteria; p__Firmicutes; c__; o__; f__; g__; s__;
B316-2_metabat_90	B316	B316-2	HQ	98.18	1.08	2268333	84.9582	family	5	k__Bacteria; p__Actinobacteria; c__Coriobacteriia; o__Eggerthellales; f__Eggerthellaceae; g__; s__;
B370-1_metabat_109	B370	B370-1	HQ	98.17	0.34	2773946	64.6348	species	7	k__Bacteria; p__Firmicutes; c__Clostridia; o__Clostridiales; f__Lachnospiraceae; g__Coprococcus; s__Coprococcus_sp._ART55/1;
B335-3_metabat_17	B335	B335-3	HQ	98.16	0	2104962	87.4857	species	7	k__Bacteria; p__Firmicutes; c__Bacilli; o__Lactobacillales; f__Leuconostocaceae; g__Weissella; s__Weissella_cibaria;
B335-3_metabat_19	B335	B335-3	HQ	98.13	0	2497747	100	species	7	k__Bacteria; p__Firmicutes; c__Bacilli; o__Lactobacillales; f__Enterococcaceae; g__Enterococcus; s__Enterococcus_faecium;
B320-2_concoct_17	B320	B320-2	HQ	98.12	0	4612705	95.7947	species	7	k__Bacteria; p__Bacteroidetes; c__Bacteroidia; o__Bacteroidales; f__Tannerellaceae; g__Parabacteroides; s__Parabacteroides_distasonis;
B316-7_metabat_18	B316	B316-7	HQ	98.11	0	3248502	78.1022	species	7	k__Bacteria; p__Bacteroidetes; c__Bacteroidia; o__Bacteroidales; f__Barnesiellaceae; g__Barnesiella; s__Barnesiella_viscericola;
B357-4_metabat_57	B357	B357-4	HQ	98.1	0	3011428	78.0953	species	7	k__Bacteria; p__Bacteroidetes; c__Bacteroidia; o__Bacteroidales; f__Barnesiellaceae; g__Barnesiella; s__Barnesiella_viscericola;
B316-1_concoct_100	B316	B316-1	HQ	98.1	0.34	2148933	99.3044	species	7	k__Bacteria; p__Firmicutes; c__Negativicutes; o__Veillonellales; f__Veillonellaceae; g__Dialister; s__Dialister_sp._Marseille-P5638;
H3-12_concoct_4	H3	US3-12	HQ	98.1	0.5	4359922	93.2323	species	7	k__Bacteria; p__Bacteroidetes; c__Bacteroidia; o__Bacteroidales; f__Bacteroidaceae; g__Bacteroides; s__Bacteroides_sp._A1C1;
B314-1_concoct_68	B314	B314-1	HQ	98.1	0.63	1884910	50.8277	species	7	k__Bacteria; p__Firmicutes; c__Negativicutes; o__Veillonellales; f__Veillonellaceae; g__Dialister; s__Dialister_sp._Marseille-P5638;
B316-7_concoct_23_sub	B316	B316-7	HQ	98.1	1.58	4296594	96.2006	order	4	k__Bacteria; p__Firmicutes; c__Clostridia; o__Clostridiales; f__; g__; s__;
B357-2_concoct_108	B357	B357-2	HQ	98.09	0.43	4313449	57.5604	species	7	k__Bacteria; p__Bacteroidetes; c__Bacteroidia; o__Bacteroidales; f__Bacteroidaceae; g__Bacteroides; s__Bacteroides_vulgatus;
B331-3_concoct_16	B331	B331-3	HQ	98.07	0.48	3495875	96.2127	genus	6	k__Bacteria; p__Firmicutes; c__Clostridia; o__Clostridiales; f__Lachnospiraceae; g__; s__[Eubacterium]_rectale;
B316-1_concoct_9	B316	B316-1	MQ	98.07	7.94	4007633	76.7854	species	7	k__Bacteria; p__Firmicutes; c__Clostridia; o__Clostridiales; f__Ruminococcaceae; g__Faecalibacterium; s__Faecalibacterium_prausnitzii;
B316-4_concoct_131_sub	B316	B316-4	HQ	98.06	0	2809337	76.5952	species	7	k__Bacteria; p__Firmicutes; c__Clostridia; o__Clostridiales; f__Lachnospiraceae; g__Lachnoclostridium; s__[Clostridium]_saccharolyticum;
B314-4_metabat_11	B314	B314-4	HQ	98.06	2.08	2525318	95.9209	class	3	k__Bacteria; p__Actinobacteria; c__Actinobacteria; o__; f__; g__; s__;
B316-1_concoct_132	B316	B316-1	HQ	98.03	0.36	3067998	57.866	genus	6	k__Bacteria; p__Bacteroidetes; c__Bacteroidia; o__Bacteroidales; f__Prevotellaceae; g__Prevotella; s__;
B357-3_concoct_98	B357	B357-3	HQ	98.03	1.18	4603163	93.9739	species	7	k__Bacteria; p__Bacteroidetes; c__Bacteroidia; o__Bacteroidales; f__Tannerellaceae; g__Parabacteroides; s__Parabacteroides_distasonis;
B316-4_metabat_114	B316	B316-4	HQ	98.02	0	2210806	68.3723	species	7	k__Bacteria; p__Actinobacteria; c__Coriobacteriia; o__Coriobacteriales; f__Coriobacteriaceae; g__Collinsella; s__Collinsella_aerofaciens;
H3-12.008_sub	H3	US3-12	HQ	98.01	1.03	2951982	95.7508	species	7	k__Bacteria; p__Bacteroidetes; c__Bacteroidia; o__Bacteroidales; f__Rikenellaceae; g__Alistipes; s__Alistipes_shahii;
B316-4_concoct_94	B316	B316-4	HQ	98.01	1.59	4064134	76.3032	genus	6	k__Bacteria; p__Firmicutes; c__Clostridia; o__Clostridiales; f__Lachnospiraceae; g__Blautia; s__;
B316-5_metabat_17	B316	B316-5	HQ	98	0.48	3065214	84.8462	species	7	k__Bacteria; p__Bacteroidetes; c__Bacteroidia; o__Bacteroidales; f__Rikenellaceae; g__Alistipes; s__Alistipes_finegoldii;
B316-6_metabat_8	B316	B316-6	HQ	97.99	0	2332755	72.884	order	4	k__Bacteria; p__Firmicutes; c__Clostridia; o__Clostridiales; f__; g__; s__;
B370-3.020	B370	B370-3	HQ	97.99	0	2429319	88.556	family	5	k__Bacteria; p__Firmicutes; c__Clostridia; o__Clostridiales; f__Ruminococcaceae; g__; s__;
H3-10_concoct_88	H3	US3-10	HQ	97.99	0	2696701	98.4512	species	7	k__Bacteria; p__Firmicutes; c__Clostridia; o__Clostridiales; f__Lachnospiraceae; g__Coprococcus; s__Coprococcus_sp._ART55/1;
B316-1_concoct_37	B316	B316-1	HQ	97.99	0	2688663	54.3102	species	7	k__Bacteria; p__Firmicutes; c__Clostridia; o__Clostridiales; f__Lachnospiraceae; g__Coprococcus; s__Coprococcus_sp._ART55/1;
B316-4_concoct_159	B316	B316-4	HQ	97.99	0.02	2148433	58.0653	family	5	k__Bacteria; p__Firmicutes; c__Clostridia; o__Clostridiales; f__Lachnospiraceae; g__; s__;
H8-2_metabat_7	H8	US8-2	HQ	97.99	0.06	2567152	71.5898	species	7	k__Bacteria; p__Firmicutes; c__Clostridia; o__Clostridiales; f__Lachnospiraceae; g__Coprococcus; s__Coprococcus_sp._ART55/1;
B316-3.035_sub	B316	B316-3	HQ	97.99	0.22	2891113	76.6614	order	4	k__Bacteria; p__Firmicutes; c__Clostridia; o__Clostridiales; f__; g__; s__;
H8-1.017	H8	US8-1	HQ	97.99	0.31	2004535	78.1434	order	4	k__Bacteria; p__Firmicutes; c__Clostridia; o__Clostridiales; f__; g__; s__;
B316-4_concoct_33	B316	B316-4	HQ	97.99	0.34	2141609	96.5245	order	4	k__Bacteria; p__Firmicutes; c__Clostridia; o__Clostridiales; f__; g__; s__;
B316-2.020	B316	B316-2	HQ	97.99	0.34	2210932	92.0956	order	4	k__Bacteria; p__Firmicutes; c__Clostridia; o__Clostridiales; f__; g__; s__;
B314-3_concoct_40_sub	B314	B314-3	HQ	97.99	0.34	2486598	73.6192	order	4	k__Bacteria; p__Firmicutes; c__Clostridia; o__Clostridiales; f__; g__; s__;
B320-5_concoct_58	B320	B320-5	HQ	97.99	0.67	2328918	59.6364	family	5	k__Bacteria; p__Firmicutes; c__Clostridia; o__Clostridiales; f__Ruminococcaceae; g__; s__;
B316-5.002	B316	B316-5	HQ	97.99	1.01	2211811	93.8748	order	4	k__Bacteria; p__Firmicutes; c__Clostridia; o__Clostridiales; f__; g__; s__;
B316-2_metabat_120	B316	B316-2	HQ	97.99	1.34	2720316	90.0426	order	4	k__Bacteria; p__Firmicutes; c__Clostridia; o__Clostridiales; f__; g__; s__;
B357-3_concoct_37	B357	B357-3	HQ	97.99	1.34	3098247	73.3937	order	4	k__Bacteria; p__Firmicutes; c__Clostridia; o__Clostridiales; f__; g__; s__;
B316-2_concoct_134	B316	B316-2	HQ	97.99	1.34	2520383	66.8379	family	5	k__Bacteria; p__Firmicutes; c__Clostridia; o__Clostridiales; f__Ruminococcaceae; g__; s__;
B320-2_concoct_72	B320	B320-2	HQ	97.99	2.01	2523592	97.0101	species	7	k__Bacteria; p__Firmicutes; c__Clostridia; o__Clostridiales; f__Lachnospiraceae; g__Anaerostipes; s__Anaerostipes_hadrus;
B320-3.001_sub	B320	B320-3	HQ	97.99	2.01	2814707	90.3346	species	7	k__Bacteria; p__Firmicutes; c__Clostridia; o__Clostridiales; f__Lachnospiraceae; g__Anaerostipes; s__Anaerostipes_hadrus;
B370-2_metabat_48_sub	B370	B370-2	HQ	97.99	2.68	2597364	58.5657	family	5	k__Bacteria; p__Firmicutes; c__Clostridia; o__Clostridiales; f__Lachnospiraceae; g__; s__;
B320-1_concoct_52	B320	B320-1	MQ	97.99	6.71	2353663	90.278	order	4	k__Bacteria; p__Firmicutes; c__Clostridia; o__Clostridiales; f__; g__; s__;
B335-3_concoct_7	B335	B335-3	HQ	97.97	0.07	2096167	98.7868	species	7	k__Bacteria; p__Firmicutes; c__Bacilli; o__Lactobacillales; f__Streptococcaceae; g__Streptococcus; s__Streptococcus_parasanguinis;
H8-5_metabat_18	H8	US8-5	HQ	97.97	0.96	3321746	75.2445	genus	6	k__Bacteria; p__Bacteroidetes; c__Bacteroidia; o__Bacteroidales; f__Prevotellaceae; g__Prevotella; s__;
B314-4_concoct_31	B314	B314-4	HQ	97.97	2.76	2755452	93.8447	species	7	k__Bacteria; p__Actinobacteria; c__Actinobacteria; o__Bifidobacteriales; f__Bifidobacteriaceae; g__Bifidobacterium; s__Bifidobacterium_longum;
H8-1_metabat_59	H8	US8-1	HQ	97.96	0	2581120	100	species	7	k__Bacteria; p__Verrucomicrobia; c__Verrucomicrobiae; o__Verrucomicrobiales; f__Akkermansiaceae; g__Akkermansia; s__Akkermansia_muciniphila;
B370-2_concoct_15_sub	B370	B370-2	HQ	97.96	0	3131757	99.5569	species	7	k__Bacteria; p__Verrucomicrobia; c__Verrucomicrobiae; o__Verrucomicrobiales; f__Akkermansiaceae; g__Akkermansia; s__Akkermansia_muciniphila;
B370-3.010	B370	B370-3	HQ	97.96	0	3125026	99.1966	species	7	k__Bacteria; p__Verrucomicrobia; c__Verrucomicrobiae; o__Verrucomicrobiales; f__Akkermansiaceae; g__Akkermansia; s__Akkermansia_muciniphila;
B316-3_concoct_128	B316	B316-3	HQ	97.96	0	3758424	98.3699	species	7	k__Bacteria; p__Firmicutes; c__Clostridia; o__Clostridiales; f__Lachnospiraceae; g__Lachnoclostridium; s__[Clostridium]_scindens;
B316-6.009	B316	B316-6	HQ	97.96	0	2406538	95.2969	species	7	k__Bacteria; p__Firmicutes; c__Clostridia; o__Clostridiales; f__Ruminococcaceae; g__Faecalibacterium; s__Faecalibacterium_prausnitzii;
B357-2_concoct_83	B357	B357-2	HQ	97.96	0.63	2293619	99.6612	species	7	k__Bacteria; p__Actinobacteria; c__Actinobacteria; o__Bifidobacteriales; f__Bifidobacteriaceae; g__Bifidobacterium; s__Bifidobacterium_longum;
H8-3_concoct_127	H8	US8-3	HQ	97.96	0.68	2705316	100	species	7	k__Bacteria; p__Verrucomicrobia; c__Verrucomicrobiae; o__Verrucomicrobiales; f__Akkermansiaceae; g__Akkermansia; s__Akkermansia_muciniphila;
B335-2_metabat_13_sub	B335	B335-2	HQ	97.96	0.96	2552697	97.4993	species	7	k__Bacteria; p__Firmicutes; c__Clostridia; o__Clostridiales; f__Lachnospiraceae; g__Blautia; s__Blautia_hansenii;
B316-4_concoct_45	B316	B316-4	HQ	97.95	0.12	2459922	62.2722	genus	6	k__Bacteria; p__Firmicutes; c__Clostridia; o__Clostridiales; f__Lachnospiraceae; g__Blautia; s__;
B357-3_concoct_5	B357	B357-3	HQ	97.95	3.41	2285981	89.5158	genus	6	k__Bacteria; p__Bacteroidetes; c__Bacteroidia; o__Bacteroidales; f__Rikenellaceae; g__Alistipes; s__;
B314-2_concoct_20	B314	B314-2	HQ	97.95	3.42	5075576	99.4645	species	7	k__Bacteria; p__Proteobacteria; c__Gammaproteobacteria; o__Enterobacterales; f__Enterobacteriaceae; g__Escherichia; s__Escherichia_coli;
B331-3_metabat_9	B331	B331-3	HQ	97.94	0.12	2625034	98.5912	species	7	k__Bacteria; p__Firmicutes; c__Clostridia; o__Clostridiales; f__Lachnospiraceae; g__Lachnoclostridium; s__[Clostridium]_scindens;
B357-5_concoct_64	B357	B357-5	HQ	97.93	0.92	5765917	93.7323	species	7	k__Bacteria; p__Bacteroidetes; c__Bacteroidia; o__Bacteroidales; f__Bacteroidaceae; g__Bacteroides; s__Bacteroides_thetaiotaomicron;
B357-5_concoct_85	B357	B357-5	HQ	97.92	0	2561780	60.8336	genus	6	k__Bacteria; p__Bacteroidetes; c__Bacteroidia; o__Bacteroidales; f__Bacteroidaceae; g__Bacteroides; s__;
H8-3_metabat_55	H8	US8-3	HQ	97.92	0	2959394	75.1641	species	7	k__Bacteria; p__Bacteroidetes; c__Bacteroidia; o__Bacteroidales; f__Barnesiellaceae; g__Barnesiella; s__Barnesiella_viscericola;
H8-1_metabat_48	H8	US8-1	HQ	97.92	0.38	2351190	74.4406	order	4	k__Bacteria; p__Bacteroidetes; c__Bacteroidia; o__Bacteroidales; f__; g__; s__;
B335-2_concoct_37_sub	B335	B335-2	HQ	97.92	1.67	2103279	97.081	species	7	k__Bacteria; p__Firmicutes; c__Negativicutes; o__Acidaminococcales; f__Acidaminococcaceae; g__Acidaminococcus; s__Acidaminococcus_intestini;
H8-3_concoct_104	H8	US8-3	HQ	97.92	3.46	2225497	58.4188	class	3	k__Bacteria; p__Actinobacteria; c__Coriobacteriia; o__; f__; g__; s__;
B331-4_concoct_75	B331	B331-4	HQ	97.9	0	2856143	67.6004	species	7	k__Bacteria; p__Firmicutes; c__Clostridia; o__Clostridiales; f__Lachnospiraceae; g__Blautia; s__Blautia_obeum;
B357-6_concoct_56	B357	B357-6	HQ	97.9	1.34	2807305	58.0086	order	4	k__Bacteria; p__Firmicutes; c__Clostridia; o__Clostridiales; f__; g__; s__;
B370-3_concoct_60	B370	B370-3	HQ	97.9	2.1	1716401	60.9334	phylum	2	k__Bacteria; p__Firmicutes; c__; o__; f__; g__; s__;
H3-14_concoct_23	H3	US3-14	HQ	97.86	0.13	3740092	56.0512	genus	6	k__Bacteria; p__Bacteroidetes; c__Bacteroidia; o__Bacteroidales; f__Tannerellaceae; g__Parabacteroides; s__;
B316-5_concoct_51	B316	B316-5	HQ	97.86	1.24	4406593	95.2558	species	7	k__Bacteria; p__Bacteroidetes; c__Bacteroidia; o__Bacteroidales; f__Bacteroidaceae; g__Bacteroides; s__Bacteroides_sp._A1C1;
B320-1_concoct_81_sub	B320	B320-1	HQ	97.85	0.36	3658489	95.8816	species	7	k__Bacteria; p__Firmicutes; c__Clostridia; o__Clostridiales; f__Ruminococcaceae; g__Flavonifractor; s__Flavonifractor_plautii;
B331-3_concoct_14_sub	B331	B331-3	HQ	97.84	0	5173344	93.0206	species	7	k__Bacteria; p__Bacteroidetes; c__Bacteroidia; o__Bacteroidales; f__Bacteroidaceae; g__Bacteroides; s__Bacteroides_fragilis;
B316-1_concoct_15	B316	B316-1	HQ	97.84	0.32	2836846	99.4676	species	7	k__Bacteria; p__Firmicutes; c__Clostridia; o__Clostridiales; f__Ruminococcaceae; g__Ruminococcus; s__Ruminococcus_sp._SR1/5;
B320-1_concoct_32	B320	B320-1	HQ	97.83	0	4040967	68.1621	genus	6	k__Bacteria; p__Bacteroidetes; c__Bacteroidia; o__Bacteroidales; f__Tannerellaceae; g__Parabacteroides; s__;
B357-2_concoct_2_sub	B357	B357-2	HQ	97.82	4.81	6419261	78.6328	species	7	k__Bacteria; p__Bacteroidetes; c__Bacteroidia; o__Bacteroidales; f__Bacteroidaceae; g__Bacteroides; s__Bacteroides_dorei;
B316-1.021	B316	B316-1	HQ	97.81	0	1803007	99.5816	species	7	k__Bacteria; p__Firmicutes; c__Bacilli; o__Lactobacillales; f__Lactobacillaceae; g__Lactobacillus; s__Lactobacillus_fermentum;
B370-3.009	B370	B370-3	HQ	97.81	0.27	2063839	96.0482	species	7	k__Bacteria; p__Firmicutes; c__Bacilli; o__Lactobacillales; f__Lactobacillaceae; g__Lactobacillus; s__Lactobacillus_fermentum;
B370-2_concoct_37_sub	B370	B370-2	HQ	97.81	0.77	4398861	96.509	species	7	k__Bacteria; p__Bacteroidetes; c__Bacteroidia; o__Bacteroidales; f__Tannerellaceae; g__Parabacteroides; s__Parabacteroides_distasonis;
B320-1_metabat_43_sub	B320	B320-1	MQ	97.8	5.43	3980069	97.0859	order	4	k__Bacteria; p__Firmicutes; c__Clostridia; o__Clostridiales; f__; g__; s__;
B320-2_concoct_22	B320	B320-2	HQ	97.79	0	4180732	67.3082	genus	6	k__Bacteria; p__Bacteroidetes; c__Bacteroidia; o__Bacteroidales; f__Tannerellaceae; g__Parabacteroides; s__;
B331-4_concoct_41	B331	B331-4	HQ	97.79	0.41	3555427	99.9579	species	7	k__Bacteria; p__Firmicutes; c__Clostridia; o__Clostridiales; f__Lachnospiraceae; g__Roseburia; s__Roseburia_intestinalis;
H3-10_metabat_24	H3	US3-10	HQ	97.78	1.61	1971219	100	species	7	k__Bacteria; p__Actinobacteria; c__Coriobacteriia; o__Coriobacteriales; f__Coriobacteriaceae; g__Collinsella; s__Collinsella_aerofaciens;
B357-4_concoct_120	B357	B357-4	HQ	97.77	0.23	4708713	96.4915	species	7	k__Bacteria; p__Bacteroidetes; c__Bacteroidia; o__Bacteroidales; f__Tannerellaceae; g__Parabacteroides; s__Parabacteroides_distasonis;
B335-2_concoct_29	B335	B335-2	HQ	97.77	0.37	4351412	86.1487	genus	6	k__Bacteria; p__Bacteroidetes; c__Bacteroidia; o__Bacteroidales; f__Bacteroidaceae; g__Bacteroides; s__;
B314-3_concoct_43	B314	B314-3	HQ	97.75	0	2470653	95.0928	species	7	k__Bacteria; p__Fusobacteria; c__Fusobacteriia; o__Fusobacteriales; f__Fusobacteriaceae; g__Fusobacterium; s__Fusobacterium_periodonticum;
B316-4_concoct_113	B316	B316-4	HQ	97.75	0.63	3114798	76.979	genus	6	k__Bacteria; p__Firmicutes; c__Clostridia; o__Clostridiales; f__Lachnospiraceae; g__Lachnoclostridium; s__;
B357-3_concoct_75_sub	B357	B357-3	HQ	97.75	3.76	2506114	99.6713	species	7	k__Bacteria; p__Actinobacteria; c__Actinobacteria; o__Bifidobacteriales; f__Bifidobacteriaceae; g__Bifidobacterium; s__Bifidobacterium_longum;
B316-4_concoct_149	B316	B316-4	HQ	97.74	0	3330778	71.6864	species	7	k__Bacteria; p__Bacteroidetes; c__Bacteroidia; o__Bacteroidales; f__Barnesiellaceae; g__Barnesiella; s__Barnesiella_viscericola;
H8-3_concoct_112_sub	H8	US8-3	HQ	97.74	0.07	3855813	82.6459	genus	6	k__Bacteria; p__Bacteroidetes; c__Bacteroidia; o__Bacteroidales; f__Bacteroidaceae; g__Bacteroides; s__;
B331-3_concoct_72	B331	B331-3	HQ	97.74	1.28	4665271	86.9044	species	7	k__Bacteria; p__Bacteroidetes; c__Bacteroidia; o__Bacteroidales; f__Tannerellaceae; g__Parabacteroides; s__Parabacteroides_distasonis;
B357-2_concoct_65	B357	B357-2	HQ	97.74	1.92	2934038	90.4047	genus	6	k__Bacteria; p__Bacteroidetes; c__Bacteroidia; o__Bacteroidales; f__Rikenellaceae; g__Alistipes; s__;
B316-1_metabat_8	B316	B316-1	HQ	97.73	0.19	4357483	98.1929	species	7	k__Bacteria; p__Bacteroidetes; c__Bacteroidia; o__Bacteroidales; f__Tannerellaceae; g__Parabacteroides; s__Parabacteroides_distasonis;
B316-4_metabat_25_sub	B316	B316-4	HQ	97.73	0.37	3398089	60.4906	species	7	k__Bacteria; p__Bacteroidetes; c__Bacteroidia; o__Bacteroidales; f__Bacteroidaceae; g__Bacteroides; s__Bacteroides_sp._A1C1;
B316-3_concoct_34	B316	B316-3	HQ	97.72	4.67	2285781	90.7814	species	7	k__Bacteria; p__Firmicutes; c__Bacilli; o__Lactobacillales; f__Streptococcaceae; g__Streptococcus; s__Streptococcus_parasanguinis;
B316-1_concoct_29_sub	B316	B316-1	HQ	97.71	1.17	3559276	71.392	species	7	k__Bacteria; p__Firmicutes; c__Clostridia; o__Clostridiales; f__Lachnospiraceae; g__Blautia; s__[Ruminococcus]_torques;
B316-2_concoct_125	B316	B316-2	HQ	97.69	0	3990187	64.482	genus	6	k__Bacteria; p__Bacteroidetes; c__Bacteroidia; o__Bacteroidales; f__Tannerellaceae; g__Parabacteroides; s__;
B357-1_concoct_40	B357	B357-1	HQ	97.67	0.88	3339962	85.6247	genus	6	k__Bacteria; p__Firmicutes; c__Clostridia; o__Clostridiales; f__Lachnospiraceae; g__; s__[Eubacterium]_rectale;
B316-3_concoct_3	B316	B316-3	HQ	97.65	3.23	1974032	50.4796	family	5	k__Bacteria; p__Actinobacteria; c__Coriobacteriia; o__Eggerthellales; f__Eggerthellaceae; g__; s__;
B316-3_concoct_77_sub	B316	B316-3	HQ	97.64	0.58	2804119	86.2547	family	5	k__Bacteria; p__Firmicutes; c__Clostridia; o__Clostridiales; f__Lachnospiraceae; g__; s__;
B316-1_concoct_76	B316	B316-1	HQ	97.63	0.24	3244144	51.3984	species	7	k__Bacteria; p__Firmicutes; c__Clostridia; o__Clostridiales; f__Lachnospiraceae; g__Roseburia; s__Roseburia_intestinalis;
B314-3_concoct_70_sub	B314	B314-3	HQ	97.63	0.32	5648401	93.1402	genus	6	k__Bacteria; p__Firmicutes; c__Clostridia; o__Clostridiales; f__Lachnospiraceae; g__Lachnoclostridium; s__;
H8-2_metabat_44	H8	US8-2	HQ	97.63	1.2	2529749	50.2002	phylum	2	k__Bacteria; p__Bacteroidetes; c__; o__; f__; g__; s__;
B316-4_concoct_112_sub	B316	B316-4	HQ	97.63	1.76	3838437	52.3747	family	5	k__Bacteria; p__Firmicutes; c__Clostridia; o__Clostridiales; f__Lachnospiraceae; g__; s__;
B316-6_concoct_87	B316	B316-6	HQ	97.61	0	2596525	79.3499	species	7	k__Bacteria; p__Firmicutes; c__Clostridia; o__Clostridiales; f__Eubacteriaceae; g__Eubacterium; s__[Eubacterium]_eligens;
B357-4_concoct_60	B357	B357-4	HQ	97.61	0	2684432	55.6805	species	7	k__Bacteria; p__Firmicutes; c__Clostridia; o__Clostridiales; f__Lachnospiraceae; g__Blautia; s__[Ruminococcus]_torques;
B357-3_concoct_62	B357	B357-3	HQ	97.61	0.58	2382324	59.7539	species	7	k__Bacteria; p__Firmicutes; c__Clostridia; o__Clostridiales; f__Lachnospiraceae; g__Blautia; s__[Ruminococcus]_torques;
H8-4_metabat_40	H8	US8-4	HQ	97.6	0.96	2398337	60.774	genus	6	k__Bacteria; p__Bacteroidetes; c__Bacteroidia; o__Bacteroidales; f__Rikenellaceae; g__Alistipes; s__;
B357-5_metabat_48	B357	B357-5	HQ	97.58	0	2448305	100	genus	6	k__Bacteria; p__Firmicutes; c__Clostridia; o__Clostridiales; f__Lachnospiraceae; g__; s__[Eubacterium]_rectale;
H3-14_metabat_23	H3	US3-14	HQ	97.58	0.81	1970709	100	species	7	k__Bacteria; p__Actinobacteria; c__Coriobacteriia; o__Coriobacteriales; f__Coriobacteriaceae; g__Collinsella; s__Collinsella_aerofaciens;
B335-1_concoct_29_sub	B335	B335-1	HQ	97.58	1.06	2445100	88.0253	species	7	k__Bacteria; p__Actinobacteria; c__Actinobacteria; o__Bifidobacteriales; f__Bifidobacteriaceae; g__Bifidobacterium; s__Bifidobacterium_adolescentis;
H8-2_concoct_62	H8	US8-2	HQ	97.58	1.08	2175554	98.0824	species	7	k__Bacteria; p__Actinobacteria; c__Coriobacteriia; o__Coriobacteriales; f__Coriobacteriaceae; g__Collinsella; s__Collinsella_aerofaciens;
H3-12_concoct_60	H3	US3-12	HQ	97.58	3.71	2073521	96.7416	species	7	k__Bacteria; p__Actinobacteria; c__Coriobacteriia; o__Coriobacteriales; f__Coriobacteriaceae; g__Collinsella; s__Collinsella_aerofaciens;
B316-1_concoct_124	B316	B316-1	HQ	97.57	0	2267397	64.2269	species	7	k__Bacteria; p__Firmicutes; c__Clostridia; o__Clostridiales; f__Lachnospiraceae; g__Blautia; s__[Ruminococcus]_torques;
B357-6_concoct_19	B357	B357-6	HQ	97.56	0	3807865	99.7677	species	7	k__Bacteria; p__Firmicutes; c__Clostridia; o__Clostridiales; f__Lachnospiraceae; g__Lachnoclostridium; s__[Clostridium]_scindens;
B357-3_concoct_89_sub	B357	B357-3	HQ	97.56	0.69	6383629	88.2339	species	7	k__Bacteria; p__Bacteroidetes; c__Bacteroidia; o__Bacteroidales; f__Bacteroidaceae; g__Bacteroides; s__Bacteroides_ovatus;
B357-4_concoct_75_sub	B357	B357-4	HQ	97.56	2	2549053	98.9975	species	7	k__Bacteria; p__Actinobacteria; c__Actinobacteria; o__Bifidobacteriales; f__Bifidobacteriaceae; g__Bifidobacterium; s__Bifidobacterium_longum;
B331-4_metabat_4_sub	B331	B331-4	HQ	97.56	2.76	4713472	84.9967	species	7	k__Bacteria; p__Bacteroidetes; c__Bacteroidia; o__Bacteroidales; f__Bacteroidaceae; g__Bacteroides; s__Bacteroides_vulgatus;
B357-5.018_sub	B357	B357-5	HQ	97.55	0	2638041	91.1917	species	7	k__Bacteria; p__Firmicutes; c__Clostridia; o__Clostridiales; f__Ruminococcaceae; g__Faecalibacterium; s__Faecalibacterium_prausnitzii;
B357-3_concoct_44_sub	B357	B357-3	HQ	97.55	0.32	3303093	93.759	species	7	k__Bacteria; p__Firmicutes; c__Clostridia; o__Clostridiales; f__Ruminococcaceae; g__Ruminococcus; s__Ruminococcus_sp._SR1/5;
B316-5.007_sub	B316	B316-5	HQ	97.55	2.2	5572642	77.259	species	7	k__Bacteria; p__Bacteroidetes; c__Bacteroidia; o__Bacteroidales; f__Bacteroidaceae; g__Bacteroides; s__Bacteroides_vulgatus;
B357-4_metabat_24	B357	B357-4	HQ	97.54	2.24	3117136	86.1712	species	7	k__Bacteria; p__Firmicutes; c__Clostridia; o__Clostridiales; f__Lachnospiraceae; g__Anaerobutyricum; s__Anaerobutyricum_hallii;
H8-4_metabat_53	H8	US8-4	HQ	97.52	0.62	2336156	76.9094	species	7	k__Bacteria; p__Proteobacteria; c__Betaproteobacteria; o__Burkholderiales; f__Sutterellaceae; g__Sutterella; s__Sutterella_megalosphaeroides;
H8-5_concoct_10_sub	H8	US8-5	HQ	97.52	1.24	2633125	72.1509	species	7	k__Bacteria; p__Proteobacteria; c__Betaproteobacteria; o__Burkholderiales; f__Sutterellaceae; g__Sutterella; s__Sutterella_megalosphaeroides;
B357-2_concoct_57	B357	B357-2	HQ	97.5	0	4725502	99.562	species	7	k__Bacteria; p__Bacteroidetes; c__Bacteroidia; o__Bacteroidales; f__Tannerellaceae; g__Parabacteroides; s__Parabacteroides_distasonis;
B316-5_concoct_71_sub	B316	B316-5	HQ	97.5	0.18	2975213	53.2959	genus	6	k__Bacteria; p__Bacteroidetes; c__Bacteroidia; o__Bacteroidales; f__Prevotellaceae; g__Prevotella; s__;
B357-6_concoct_43	B357	B357-6	HQ	97.5	1.27	2925863	97.4317	species	7	k__Bacteria; p__Firmicutes; c__Clostridia; o__Clostridiales; f__Lachnospiraceae; g__Blautia; s__Blautia_obeum;
B316-2_concoct_21	B316	B316-2	HQ	97.49	0.19	3782605	97.715	species	7	k__Bacteria; p__Firmicutes; c__Clostridia; o__Clostridiales; f__Lachnospiraceae; g__Lachnoclostridium; s__[Clostridium]_scindens;
H8-2_concoct_49	H8	US8-2	HQ	97.47	0	1803265	64.3408	species	7	k__Bacteria; p__Firmicutes; c__Negativicutes; o__Veillonellales; f__Veillonellaceae; g__Dialister; s__Dialister_sp._Marseille-P5638;
B314-3_concoct_72	B314	B314-3	HQ	97.47	1.18	2823199	67.7548	species	7	k__Bacteria; p__Bacteroidetes; c__Bacteroidia; o__Bacteroidales; f__Prevotellaceae; g__Prevotella; s__Prevotella_oris;
B335-1_concoct_0_sub	B335	B335-1	HQ	97.45	0.22	3045266	60.6823	genus	6	k__Bacteria; p__Firmicutes; c__Clostridia; o__Clostridiales; f__Lachnospiraceae; g__Blautia; s__;
B357-4_concoct_63_sub	B357	B357-4	HQ	97.45	1.39	6178919	85.8493	species	7	k__Bacteria; p__Bacteroidetes; c__Bacteroidia; o__Bacteroidales; f__Bacteroidaceae; g__Bacteroides; s__Bacteroides_ovatus;
B357-6_concoct_69_sub	B357	B357-6	HQ	97.41	0.23	2331809	99.6409	species	7	k__Bacteria; p__Actinobacteria; c__Actinobacteria; o__Bifidobacteriales; f__Bifidobacteriaceae; g__Bifidobacterium; s__Bifidobacterium_longum;
B316-4_concoct_64	B316	B316-4	HQ	97.41	1.15	3003872	85.7245	family	5	k__Bacteria; p__Firmicutes; c__Clostridia; o__Clostridiales; f__Lachnospiraceae; g__; s__;
H8-2_metabat_35	H8	US8-2	HQ	97.37	0.31	2561452	87.8127	family	5	k__Bacteria; p__Firmicutes; c__Clostridia; o__Clostridiales; f__Lachnospiraceae; g__; s__;
B357-3_concoct_11	B357	B357-3	HQ	97.34	2.29	2138589	96.278	species	7	k__Bacteria; p__Firmicutes; c__Negativicutes; o__Veillonellales; f__Veillonellaceae; g__Veillonella; s__Veillonella_parvula;
B370-2_concoct_29_sub	B370	B370-2	HQ	97.33	1.1	7040937	60.595	genus	6	k__Bacteria; p__Bacteroidetes; c__Bacteroidia; o__Bacteroidales; f__Tannerellaceae; g__Parabacteroides; s__;
H3-8_concoct_1	H3	US3-8	HQ	97.33	2.17	2987407	80.564	family	5	k__Bacteria; p__Firmicutes; c__Clostridia; o__Clostridiales; f__Lachnospiraceae; g__; s__;
B314-2_metabat_18	B314	B314-2	HQ	97.32	0	1992924	76.4466	phylum	2	k__Bacteria; p__Firmicutes; c__; o__; f__; g__; s__;
H8-2_metabat_33	H8	US8-2	HQ	97.32	0	2181291	76.781	order	4	k__Bacteria; p__Firmicutes; c__Clostridia; o__Clostridiales; f__; g__; s__;
H8-5_concoct_4	H8	US8-5	HQ	97.32	0	2691315	58.6917	order	4	k__Bacteria; p__Firmicutes; c__Clostridia; o__Clostridiales; f__; g__; s__;
B357-6_concoct_108	B357	B357-6	HQ	97.32	0	2001702	58.0179	family	5	k__Bacteria; p__Firmicutes; c__Clostridia; o__Clostridiales; f__Ruminococcaceae; g__; s__;
B316-4.025	B316	B316-4	HQ	97.32	0.18	2693695	63.7707	genus	6	k__Bacteria; p__Bacteroidetes; c__Bacteroidia; o__Bacteroidales; f__Prevotellaceae; g__Prevotella; s__;
B316-1_metabat_12	B316	B316-1	HQ	97.32	0.34	1992793	92.4555	order	4	k__Bacteria; p__Firmicutes; c__Clostridia; o__Clostridiales; f__; g__; s__;
B316-2_concoct_155	B316	B316-2	HQ	97.32	0.67	2009240	53.7788	order	4	k__Bacteria; p__Firmicutes; c__Clostridia; o__Clostridiales; f__; g__; s__;
B316-4_concoct_5	B316	B316-4	HQ	97.32	1.01	3047204	52.0963	class	3	k__Bacteria; p__Firmicutes; c__Clostridia; o__; f__; g__; s__;
B316-1_concoct_78	B316	B316-1	HQ	97.32	1.57	3110582	52.7435	phylum	2	k__Bacteria; p__Firmicutes; c__; o__; f__; g__; s__;
B357-5.040	B357	B357-5	HQ	97.32	3.66	2972029	91.302	order	4	k__Bacteria; p__Firmicutes; c__Clostridia; o__Clostridiales; f__; g__; s__;
B316-2_concoct_93	B316	B316-2	MQ	97.32	6.04	3000803	59.2932	species	7	k__Bacteria; p__Firmicutes; c__Clostridia; o__Clostridiales; f__Ruminococcaceae; g__Ruminococcus; s__Ruminococcus_champanellensis;
B316-5_concoct_18	B316	B316-5	HQ	97.3	0	2534974	58.4162	genus	6	k__Bacteria; p__Firmicutes; c__Clostridia; o__Clostridiales; f__Lachnospiraceae; g__Blautia; s__;
B316-4_concoct_67	B316	B316-4	HQ	97.28	0	3519900	98.5411	species	7	k__Bacteria; p__Firmicutes; c__Clostridia; o__Clostridiales; f__Ruminococcaceae; g__Ruthenibacterium; s__Ruthenibacterium_lactatiformans;
B357-5_concoct_99_sub	B357	B357-5	HQ	97.28	0	3086432	87.778	species	7	k__Bacteria; p__Firmicutes; c__Clostridia; o__Clostridiales; f__Ruminococcaceae; g__Faecalibacterium; s__Faecalibacterium_prausnitzii;
H8-5_concoct_103	H8	US8-5	HQ	97.28	0.68	3374689	82.1352	species	7	k__Bacteria; p__Firmicutes; c__Clostridia; o__Clostridiales; f__Ruminococcaceae; g__Faecalibacterium; s__Faecalibacterium_prausnitzii;
B314-3_concoct_18	B314	B314-3	HQ	97.28	0.82	2060628	57.1003	species	7	k__Bacteria; p__Firmicutes; c__Bacilli; o__Lactobacillales; f__Lactobacillaceae; g__Lactobacillus; s__Lactobacillus_reuteri;
H8-1_concoct_73_sub	H8	US8-1	HQ	97.28	1.19	3288573	80.3568	species	7	k__Bacteria; p__Firmicutes; c__Clostridia; o__Clostridiales; f__Ruminococcaceae; g__Faecalibacterium; s__Faecalibacterium_prausnitzii;
B357-4_concoct_88	B357	B357-4	HQ	97.28	2.04	1872804	96.664	species	7	k__Bacteria; p__Proteobacteria; c__Epsilonproteobacteria; o__Campylobacterales; f__Campylobacteraceae; g__Campylobacter; s__Campylobacter_concisus;
H8-5.021	H8	US8-5	HQ	97.27	0	2206175	60.7769	order	4	k__Bacteria; p__Firmicutes; c__Clostridia; o__Clostridiales; f__; g__; s__;
H8-4_metabat_21	H8	US8-4	HQ	97.27	0	2060490	54.7895	order	4	k__Bacteria; p__Firmicutes; c__Clostridia; o__Clostridiales; f__; g__; s__;
H8-1_metabat_16	H8	US8-1	HQ	97.27	0	2171259	71.7159	family	5	k__Bacteria; p__Firmicutes; c__Clostridia; o__Clostridiales; f__Ruminococcaceae; g__; s__;
H8-2.009	H8	US8-2	HQ	97.27	0	2380340	58.5194	family	5	k__Bacteria; p__Firmicutes; c__Clostridia; o__Clostridiales; f__Ruminococcaceae; g__; s__;
H3-10_concoct_64	H3	US3-10	HQ	97.27	0.34	2334370	57.0425	family	5	k__Bacteria; p__Firmicutes; c__Clostridia; o__Clostridiales; f__Ruminococcaceae; g__; s__;
H3-12.016	H3	US3-12	HQ	97.27	0.36	2110700	50.3172	order	4	k__Bacteria; p__Firmicutes; c__Clostridia; o__Clostridiales; f__; g__; s__;
B316-3.008_sub	B316	B316-3	HQ	97.27	0.36	1755086	98.0907	species	7	k__Bacteria; p__Firmicutes; c__Bacilli; o__Lactobacillales; f__Lactobacillaceae; g__Lactobacillus; s__Lactobacillus_fermentum;
B316-2_metabat_59	B316	B316-2	HQ	97.26	0	2834578	99.1072	species	7	k__Bacteria; p__Firmicutes; c__Clostridia; o__Clostridiales; f__Ruminococcaceae; g__Ruminococcus; s__Ruminococcus_bicirculans;
H8-5.011	H8	US8-5	HQ	97.26	0	2637229	98.7163	species	7	k__Bacteria; p__Firmicutes; c__Clostridia; o__Clostridiales; f__Ruminococcaceae; g__Ruminococcus; s__Ruminococcus_bicirculans;
H8-4.012	H8	US8-4	HQ	97.26	0	2564974	97.9236	species	7	k__Bacteria; p__Firmicutes; c__Clostridia; o__Clostridiales; f__Ruminococcaceae; g__Ruminococcus; s__Ruminococcus_bicirculans;
B314-1_concoct_15_sub	B314	B314-1	HQ	97.26	0	2803948	97.7444	species	7	k__Bacteria; p__Firmicutes; c__Clostridia; o__Clostridiales; f__Ruminococcaceae; g__Ruminococcus; s__Ruminococcus_bicirculans;
H3-8_metabat_55	H3	US3-8	HQ	97.26	0	2414928	97.2674	species	7	k__Bacteria; p__Firmicutes; c__Clostridia; o__Clostridiales; f__Ruminococcaceae; g__Ruminococcus; s__Ruminococcus_bicirculans;
B320-5_concoct_74	B320	B320-5	HQ	97.26	0.95	2825898	78.2717	order	4	k__Bacteria; p__Firmicutes; c__Clostridia; o__Clostridiales; f__; g__; s__;
B357-1_concoct_61	B357	B357-1	HQ	97.26	1.84	2835155	93.3479	species	7	k__Bacteria; p__Firmicutes; c__Clostridia; o__Clostridiales; f__Ruminococcaceae; g__Faecalibacterium; s__Faecalibacterium_prausnitzii;
B314-3_concoct_23_sub	B314	B314-3	HQ	97.18	1.57	4026468	84.8892	species	7	k__Bacteria; p__Bacteroidetes; c__Bacteroidia; o__Bacteroidales; f__Prevotellaceae; g__Prevotella; s__Prevotella_jejuni;
B357-6_concoct_28	B357	B357-6	HQ	97.17	0	3333468	54.0754	phylum	2	k__Bacteria; p__Firmicutes; c__; o__; f__; g__; s__;
B357-2_concoct_59	B357	B357-2	HQ	97.17	0	2537054	50.4985	genus	6	k__Bacteria; p__Bacteroidetes; c__Bacteroidia; o__Bacteroidales; f__Bacteroidaceae; g__Bacteroides; s__;
B320-2_concoct_47_sub	B320	B320-2	HQ	97.17	3.18	2351771	79.4772	phylum	2	k__Bacteria; p__Firmicutes; c__; o__; f__; g__; s__;
B357-2_concoct_47	B357	B357-2	HQ	97.16	0.14	3209036	86.9051	species	7	k__Bacteria; p__Firmicutes; c__Clostridia; o__Clostridiales; f__Ruminococcaceae; g__Faecalibacterium; s__Faecalibacterium_prausnitzii;
B370-1_concoct_74	B370	B370-1	HQ	97.16	0.71	1939094	55.6463	order	4	k__Bacteria; p__Firmicutes; c__Clostridia; o__Clostridiales; f__; g__; s__;
B357-2_concoct_13	B357	B357-2	HQ	97.15	0	3291547	54.5912	order	4	k__Bacteria; p__Bacteroidetes; c__Bacteroidia; o__Bacteroidales; f__; g__; s__;
B314-3_concoct_97	B314	B314-3	HQ	97.15	1.23	2055540	76.8028	phylum	2	k__Bacteria; p__Firmicutes; c__; o__; f__; g__; s__;
H3-8_concoct_93	H3	US3-8	HQ	97.15	1.37	2473512	54.8943	phylum	2	k__Bacteria; p__Proteobacteria; c__; o__; f__; g__; s__;
H8-5_metabat_42	H8	US8-5	HQ	97.13	0	2063092	86.3973	order	4	k__Bacteria; p__Firmicutes; c__Clostridia; o__Clostridiales; f__; g__; s__;
H3-8_concoct_11	H3	US3-8	HQ	97.13	1.53	2285335	68.5521	species	7	k__Bacteria; p__Firmicutes; c__Clostridia; o__Clostridiales; f__Ruminococcaceae; g__Faecalibacterium; s__Faecalibacterium_prausnitzii;
B320-5_concoct_59	B320	B320-5	HQ	97.11	0	3944155	74.2546	genus	6	k__Bacteria; p__Bacteroidetes; c__Bacteroidia; o__Bacteroidales; f__Tannerellaceae; g__Parabacteroides; s__;
B320-1_concoct_37	B320	B320-1	HQ	97.11	1.93	2648919	63.1408	species	7	k__Bacteria; p__Firmicutes; c__Clostridia; o__Clostridiales; f__Ruminococcaceae; g__Ruthenibacterium; s__Ruthenibacterium_lactatiformans;
B357-6_metabat_3	B357	B357-6	HQ	97.1	1.92	2751479	97.1557	family	5	k__Bacteria; p__Firmicutes; c__Clostridia; o__Clostridiales; f__Lachnospiraceae; g__; s__;
B316-2_metabat_39_sub	B316	B316-2	HQ	97.09	0.08	2740804	90.1249	family	5	k__Bacteria; p__Firmicutes; c__Clostridia; o__Clostridiales; f__Lachnospiraceae; g__; s__;
B320-1_concoct_42_sub	B320	B320-1	HQ	97.08	0.29	2562637	79.3123	family	5	k__Bacteria; p__Firmicutes; c__Clostridia; o__Clostridiales; f__Lachnospiraceae; g__; s__;
B335-1_metabat_31	B335	B335-1	HQ	97.08	0.58	2737916	87.6222	family	5	k__Bacteria; p__Firmicutes; c__Clostridia; o__Clostridiales; f__Lachnospiraceae; g__; s__;
B357-6_concoct_106_sub	B357	B357-6	HQ	97.07	0.94	4970603	95.2166	species	7	k__Bacteria; p__Bacteroidetes; c__Bacteroidia; o__Bacteroidales; f__Bacteroidaceae; g__Bacteroides; s__Bacteroides_dorei;
B357-6_concoct_91	B357	B357-6	HQ	97.05	0.77	4619900	95.2267	species	7	k__Bacteria; p__Bacteroidetes; c__Bacteroidia; o__Bacteroidales; f__Tannerellaceae; g__Parabacteroides; s__Parabacteroides_distasonis;
B316-1_concoct_82	B316	B316-1	MQ	97.05	5.06	3221176	81.6213	family	5	k__Bacteria; p__Firmicutes; c__Clostridia; o__Clostridiales; f__Lachnospiraceae; g__; s__;
B370-1_concoct_147_sub	B370	B370-1	HQ	97.04	3.63	1826535	51.836	family	5	k__Bacteria; p__Firmicutes; c__Erysipelotrichia; o__Erysipelotrichales; f__Erysipelotrichaceae; g__; s__;
H8-5_concoct_99	H8	US8-5	HQ	97.03	0	2310157	60.5295	phylum	2	k__Bacteria; p__Bacteroidetes; c__; o__; f__; g__; s__;
B357-5_concoct_65_sub	B357	B357-5	HQ	97.03	0.02	2827864	94.406	species	7	k__Bacteria; p__Firmicutes; c__Clostridia; o__Clostridiales; f__Ruminococcaceae; g__Ruminococcus; s__Ruminococcus_bicirculans;
B320-1_metabat_41	B320	B320-1	HQ	97.02	0	2472930	100	genus	6	k__Bacteria; p__Firmicutes; c__Clostridia; o__Clostridiales; f__Lachnospiraceae; g__; s__[Eubacterium]_rectale;
B370-1_concoct_31_sub	B370	B370-1	HQ	97.02	4.31	2692925	58.2395	class	3	k__Bacteria; p__Firmicutes; c__Negativicutes; o__; f__; g__; s__;
H3-10_concoct_25	H3	US3-10	HQ	97	0.97	3017296	90.3741	genus	6	k__Bacteria; p__Firmicutes; c__Clostridia; o__Clostridiales; f__Lachnospiraceae; g__; s__[Eubacterium]_rectale;
B316-2_metabat_25	B316	B316-2	HQ	96.98	0	3251865	76.9999	species	7	k__Bacteria; p__Bacteroidetes; c__Bacteroidia; o__Bacteroidales; f__Barnesiellaceae; g__Barnesiella; s__Barnesiella_viscericola;
H3-12_concoct_83	H3	US3-12	HQ	96.98	0.27	2610580	87.0684	species	7	k__Bacteria; p__Actinobacteria; c__Coriobacteriia; o__Eggerthellales; f__Eggerthellaceae; g__Adlercreutzia; s__Adlercreutzia_equolifaciens;
B316-2_concoct_1	B316	B316-2	HQ	96.98	1.34	3000064	75.0368	order	4	k__Bacteria; p__Firmicutes; c__Clostridia; o__Clostridiales; f__; g__; s__;
H3-8_metabat_4	H3	US3-8	HQ	96.98	1.44	2643154	51.9492	species	7	k__Bacteria; p__Bacteroidetes; c__Bacteroidia; o__Bacteroidales; f__Rikenellaceae; g__Alistipes; s__Alistipes_shahii;
B357-4_concoct_83	B357	B357-4	HQ	96.98	2.84	2628738	76.4815	order	4	k__Bacteria; p__Bacteroidetes; c__Bacteroidia; o__Bacteroidales; f__; g__; s__;
B370-1_concoct_113	B370	B370-1	HQ	96.98	3.47	3689507	70.6881	genus	6	k__Bacteria; p__Firmicutes; c__Clostridia; o__Clostridiales; f__Ruminococcaceae; g__; s__[Eubacterium]_siraeum;
B316-3_metabat_27	B316	B316-3	HQ	96.98	4.36	2974940	89.6368	species	7	k__Bacteria; p__Firmicutes; c__Clostridia; o__Clostridiales; f__Lachnospiraceae; g__Anaerostipes; s__Anaerostipes_hadrus;
B335-1_metabat_15	B335	B335-1	HQ	96.98	4.7	2874671	79.2538	species	7	k__Bacteria; p__Firmicutes; c__Clostridia; o__Clostridiales; f__Lachnospiraceae; g__Anaerostipes; s__Anaerostipes_hadrus;
B357-3_concoct_118_sub	B357	B357-3	HQ	96.97	2.32	4319747	94.9558	genus	6	k__Bacteria; p__Bacteroidetes; c__Bacteroidia; o__Bacteroidales; f__Bacteroidaceae; g__Bacteroides; s__;
B316-6_concoct_64	B316	B316-6	HQ	96.96	3.21	3137322	74.1431	species	7	k__Bacteria; p__Bacteroidetes; c__Bacteroidia; o__Bacteroidales; f__Rikenellaceae; g__Alistipes; s__Alistipes_finegoldii;
B335-3_concoct_10	B335	B335-3	HQ	96.95	1.9	2531751	92.7531	species	7	k__Bacteria; p__Firmicutes; c__Clostridia; o__Clostridiales; f__Ruminococcaceae; g__Faecalibacterium; s__Faecalibacterium_prausnitzii;
B331-4_metabat_10	B331	B331-4	HQ	96.94	0	3021481	97.9422	species	7	k__Bacteria; p__Firmicutes; c__Clostridia; o__Clostridiales; f__Lachnospiraceae; g__Lachnoclostridium; s__[Clostridium]_scindens;
B320-5_concoct_60	B320	B320-5	HQ	96.94	0.66	3130173	71.7487	species	7	k__Bacteria; p__Firmicutes; c__Clostridia; o__Clostridiales; f__Ruminococcaceae; g__Faecalibacterium; s__Faecalibacterium_prausnitzii;
B357-6_concoct_11_sub	B357	B357-6	HQ	96.94	1.51	6213733	85.3501	species	7	k__Bacteria; p__Bacteroidetes; c__Bacteroidia; o__Bacteroidales; f__Bacteroidaceae; g__Bacteroides; s__Bacteroides_ovatus;
B331-2.006_sub	B331	B331-2	HQ	96.94	4.92	5509082	83.1758	species	7	k__Bacteria; p__Bacteroidetes; c__Bacteroidia; o__Bacteroidales; f__Bacteroidaceae; g__Bacteroides; s__Bacteroides_fragilis;
B316-3_concoct_106	B316	B316-3	HQ	96.91	0	3008462	78.1382	species	7	k__Bacteria; p__Firmicutes; c__Clostridia; o__Clostridiales; f__Peptostreptococcaceae; g__Romboutsia; s__Romboutsia_ilealis;
H3-10_metabat_18	H3	US3-10	HQ	96.91	0.48	2697016	95.8042	genus	6	k__Bacteria; p__Bacteroidetes; c__Bacteroidia; o__Bacteroidales; f__Rikenellaceae; g__Alistipes; s__;
B370-3_concoct_63	B370	B370-3	HQ	96.9	2.59	1802225	55.8617	family	5	k__Bacteria; p__Firmicutes; c__Erysipelotrichia; o__Erysipelotrichales; f__Erysipelotrichaceae; g__; s__;
B357-6_concoct_10_sub	B357	B357-6	HQ	96.9	3.05	4685008	95.1309	genus	6	k__Bacteria; p__Bacteroidetes; c__Bacteroidia; o__Bacteroidales; f__Bacteroidaceae; g__Bacteroides; s__;
B357-5_metabat_31	B357	B357-5	HQ	96.86	0.14	1863716	100	species	7	k__Bacteria; p__Proteobacteria; c__Gammaproteobacteria; o__Pasteurellales; f__Pasteurellaceae; g__Haemophilus; s__Haemophilus_parainfluenzae;
B316-4_metabat_82	B316	B316-4	HQ	96.86	1.33	3379657	99.6795	species	7	k__Bacteria; p__Firmicutes; c__Clostridia; o__Clostridiales; f__Lachnospiraceae; g__Roseburia; s__Roseburia_intestinalis;
B370-3.049_sub	B370	B370-3	MQ	96.85	7.76	2932737	66.7867	family	5	k__Bacteria; p__Firmicutes; c__Clostridia; o__Clostridiales; f__; g__; s__Clostridiales_bacterium_CCNA10;
B316-6_concoct_36_sub	B316	B316-6	HQ	96.84	1.58	3390788	53.1606	family	5	k__Bacteria; p__Firmicutes; c__Clostridia; o__Clostridiales; f__Lachnospiraceae; g__; s__;
B331-2_concoct_4_sub	B331	B331-2	HQ	96.83	0.24	2869123	90.8843	genus	6	k__Bacteria; p__Firmicutes; c__Clostridia; o__Clostridiales; f__Lachnospiraceae; g__; s__[Eubacterium]_rectale;
B316-2_concoct_114_sub	B316	B316-2	HQ	96.8	1.9	2929588	54.2589	genus	6	k__Bacteria; p__Firmicutes; c__Clostridia; o__Clostridiales; f__Lachnospiraceae; g__Blautia; s__;
B316-4_concoct_76_sub	B316	B316-4	HQ	96.79	1.11	4034051	91.7934	order	4	k__Bacteria; p__Firmicutes; c__Clostridia; o__Clostridiales; f__; g__; s__;
B314-3_concoct_2_sub	B314	B314-3	HQ	96.79	4.65	1719256	97.7562	species	7	k__Bacteria; p__Firmicutes; c__Bacilli; o__Lactobacillales; f__Streptococcaceae; g__Streptococcus; s__Streptococcus_thermophilus;
B357-5_concoct_5	B357	B357-5	HQ	96.77	0	6859526	96.9722	species	7	k__Bacteria; p__Bacteroidetes; c__Bacteroidia; o__Bacteroidales; f__Bacteroidaceae; g__Bacteroides; s__Bacteroides_cellulosilyticus;
B320-1_metabat_59	B320	B320-1	HQ	96.77	1.25	2057881	84.1537	phylum	2	k__Bacteria; p__Firmicutes; c__; o__; f__; g__; s__;
B316-2_metabat_104	B316	B316-2	HQ	96.77	2.42	2091169	75.516	genus	6	k__Bacteria; p__Actinobacteria; c__Coriobacteriia; o__Eggerthellales; f__Eggerthellaceae; g__Gordonibacter; s__;
H8-1_concoct_85_sub	H8	US8-1	HQ	96.77	3	2189999	59.3382	class	3	k__Bacteria; p__Actinobacteria; c__Coriobacteriia; o__; f__; g__; s__;
B316-4_concoct_142	B316	B316-4	HQ	96.75	1.43	4818016	95.1801	species	7	k__Bacteria; p__Bacteroidetes; c__Bacteroidia; o__Bacteroidales; f__Bacteroidaceae; g__Bacteroides; s__Bacteroides_caccae;
B331-4_concoct_6_sub	B331	B331-4	HQ	96.74	0.37	4246369	97.5404	species	7	k__Bacteria; p__Bacteroidetes; c__Bacteroidia; o__Bacteroidales; f__Bacteroidaceae; g__Bacteroides; s__Bacteroides_sp._A1C1;
B357-3_concoct_42	B357	B357-3	HQ	96.74	0.39	2872093	71.1299	family	5	k__Bacteria; p__Firmicutes; c__Clostridia; o__Clostridiales; f__Lachnospiraceae; g__; s__;
H8-2_concoct_1	H8	US8-2	HQ	96.72	3.72	2227551	51.0027	genus	6	k__Bacteria; p__Firmicutes; c__Clostridia; o__Clostridiales; f__Lachnospiraceae; g__Roseburia; s__;
B316-2_concoct_137	B316	B316-2	HQ	96.71	0.65	2657631	58.4222	family	5	k__Bacteria; p__Firmicutes; c__Clostridia; o__Clostridiales; f__Lachnospiraceae; g__; s__;
B316-6_metabat_45_sub	B316	B316-6	HQ	96.71	0.97	3286503	53.794	species	7	k__Bacteria; p__Firmicutes; c__Clostridia; o__Clostridiales; f__Lachnospiraceae; g__Roseburia; s__Roseburia_intestinalis;
B357-2_concoct_10	B357	B357-2	HQ	96.69	1.06	1905538	50.4022	phylum	2	k__Bacteria; p__Firmicutes; c__; o__; f__; g__; s__;
B314-4_concoct_41	B314	B314-4	HQ	96.69	1.27	5096991	97.0057	species	7	k__Bacteria; p__Firmicutes; c__Clostridia; o__Clostridiales; f__Lachnospiraceae; g__Lachnoclostridium; s__Lachnoclostridium_sp._YL32;
B331-3_concoct_59	B331	B331-3	HQ	96.68	0.63	2629199	62.7102	family	5	k__Bacteria; p__Firmicutes; c__Clostridia; o__Clostridiales; f__Lachnospiraceae; g__; s__;
B316-4_concoct_9	B316	B316-4	HQ	96.67	0.21	2323341	85.9343	family	5	k__Bacteria; p__Firmicutes; c__Clostridia; o__Clostridiales; f__Lachnospiraceae; g__; s__;
B331-1.009_sub	B331	B331-1	MQ	96.67	6.49	6732540	89.4293	species	7	k__Bacteria; p__Bacteroidetes; c__Bacteroidia; o__Bacteroidales; f__Bacteroidaceae; g__Bacteroides; s__Bacteroides_thetaiotaomicron;
H8-3_concoct_24	H8	US8-3	HQ	96.66	0.51	4363574	85.9506	species	7	k__Bacteria; p__Bacteroidetes; c__Bacteroidia; o__Bacteroidales; f__Tannerellaceae; g__Parabacteroides; s__Parabacteroides_distasonis;
H8-4_metabat_26	H8	US8-4	HQ	96.64	0	1929110	84.6689	order	4	k__Bacteria; p__Firmicutes; c__Clostridia; o__Clostridiales; f__; g__; s__;
B357-5.023_sub	B357	B357-5	HQ	96.64	0.67	2367361	84.5396	order	4	k__Bacteria; p__Firmicutes; c__Clostridia; o__Clostridiales; f__; g__; s__;
B357-3_concoct_114_sub	B357	B357-3	HQ	96.64	1.34	2457658	78.8921	species	7	k__Bacteria; p__Firmicutes; c__Clostridia; o__Clostridiales; f__Eubacteriaceae; g__Eubacterium; s__[Eubacterium]_eligens;
H8-1_metabat_69	H8	US8-1	HQ	96.63	0.48	2717298	99.3762	genus	6	k__Bacteria; p__Bacteroidetes; c__Bacteroidia; o__Bacteroidales; f__Rikenellaceae; g__Alistipes; s__;
H8-5_metabat_13	H8	US8-5	HQ	96.63	0.96	2288360	91.9805	order	4	k__Bacteria; p__Bacteroidetes; c__Bacteroidia; o__Bacteroidales; f__; g__; s__;
H3-10.009	H3	US3-10	HQ	96.63	1.95	2202309	59.6252	species	7	k__Bacteria; p__Bacteroidetes; c__Bacteroidia; o__Bacteroidales; f__Rikenellaceae; g__Alistipes; s__Alistipes_finegoldii;
B331-1_metabat_13	B331	B331-1	HQ	96.62	0.5	4804727	86.3043	species	7	k__Bacteria; p__Bacteroidetes; c__Bacteroidia; o__Bacteroidales; f__Bacteroidaceae; g__Bacteroides; s__Bacteroides_vulgatus;
H3-16.014	H3	US3-16	HQ	96.6	0.34	2368683	54.2509	family	5	k__Bacteria; p__Firmicutes; c__Clostridia; o__Clostridiales; f__Ruminococcaceae; g__; s__;
H8-2_concoct_105	H8	US8-2	HQ	96.6	0.7	3015918	74.5464	species	7	k__Bacteria; p__Firmicutes; c__Clostridia; o__Clostridiales; f__Ruminococcaceae; g__Faecalibacterium; s__Faecalibacterium_prausnitzii;
B370-1.077	B370	B370-1	HQ	96.6	1.95	2355108	59.2334	genus	6	k__Bacteria; p__Firmicutes; c__Clostridia; o__Clostridiales; f__Lachnospiraceae; g__Blautia; s__;
B316-1_metabat_105	B316	B316-1	HQ	96.58	0	2327841	100	species	7	k__Bacteria; p__Firmicutes; c__Clostridia; o__Clostridiales; f__Ruminococcaceae; g__Ruminococcus; s__Ruminococcus_bicirculans;
B370-2_concoct_80_sub	B370	B370-2	HQ	96.58	2.53	3991123	75.5804	order	4	k__Bacteria; p__Firmicutes; c__Clostridia; o__Clostridiales; f__; g__; s__;
B320-1_concoct_73_sub	B320	B320-1	HQ	96.55	0.93	3497488	96.8639	species	7	k__Bacteria; p__Bacteroidetes; c__Bacteroidia; o__Bacteroidales; f__Prevotellaceae; g__Paraprevotella; s__Paraprevotella_xylaniphila;
B370-2.046_sub	B370	B370-2	HQ	96.55	3.18	3094093	68.2538	family	5	k__Bacteria; p__Firmicutes; c__Clostridia; o__Clostridiales; f__Lachnospiraceae; g__; s__;
H8-4.005_sub	H8	US8-4	MQ	96.55	5.56	2074018	96.1461	order	4	k__Bacteria; p__Firmicutes; c__Clostridia; o__Clostridiales; f__; g__; s__;
B314-2_concoct_14	B314	B314-2	MQ	96.55	7.05	2201112	98.2079	species	7	k__Bacteria; p__Firmicutes; c__Negativicutes; o__Veillonellales; f__Veillonellaceae; g__Veillonella; s__Veillonella_parvula;
B316-4.063_sub	B316	B316-4	HQ	96.54	0.94	2511826	98.3731	species	7	k__Bacteria; p__Firmicutes; c__Clostridia; o__Clostridiales; f__Eubacteriaceae; g__Eubacterium; s__[Eubacterium]_eligens;
B314-3.035_sub	B314	B314-3	HQ	96.52	0	2006534	72.77	family	5	k__Bacteria; p__Firmicutes; c__Clostridia; o__Clostridiales; f__Lachnospiraceae; g__; s__;
B314-3.036_sub	B314	B314-3	HQ	96.51	4.61	2810391	57.4091	order	4	k__Bacteria; p__Firmicutes; c__Clostridia; o__Clostridiales; f__; g__; s__;
H8-3_concoct_30	H8	US8-3	HQ	96.49	0	2251842	53.2155	phylum	2	k__Bacteria; p__Bacteroidetes; c__; o__; f__; g__; s__;
B357-5_concoct_113	B357	B357-5	HQ	96.47	2.89	2690451	88.3612	family	5	k__Bacteria; p__Firmicutes; c__Clostridia; o__Clostridiales; f__Lachnospiraceae; g__; s__;
B316-2_concoct_85	B316	B316-2	HQ	96.44	0.12	1920979	62.8843	phylum	2	k__Bacteria; p__Firmicutes; c__; o__; f__; g__; s__;
B314-1_metabat_18	B314	B314-1	HQ	96.41	0	1572079	65.7144	genus	6	k__Bacteria; p__Firmicutes; c__Negativicutes; o__Veillonellales; f__Veillonellaceae; g__Megasphaera; s__;
B316-2_concoct_65_sub	B316	B316-2	HQ	96.41	1.54	3672470	68.7255	species	7	k__Bacteria; p__Firmicutes; c__Clostridia; o__Clostridiales; f__Ruminococcaceae; g__Ruthenibacterium; s__Ruthenibacterium_lactatiformans;
H3-16_concoct_32	H3	US3-16	HQ	96.39	0.08	5721765	81.2223	species	7	k__Bacteria; p__Bacteroidetes; c__Bacteroidia; o__Bacteroidales; f__Bacteroidaceae; g__Bacteroides; s__Bacteroides_xylanisolvens;
B320-2_concoct_49	B320	B320-2	MQ	96.39	7.52	3754054	58.0755	species	7	k__Bacteria; p__Bacteroidetes; c__Bacteroidia; o__Bacteroidales; f__Bacteroidaceae; g__Bacteroides; s__Bacteroides_vulgatus;
H3-8_concoct_57_sub	H3	US3-8	HQ	96.38	4.43	3888827	58.1642	species	7	k__Bacteria; p__Bacteroidetes; c__Bacteroidia; o__Bacteroidales; f__Rikenellaceae; g__Alistipes; s__Alistipes_finegoldii;
H3-14_concoct_30	H3	US3-14	HQ	96.35	0	2506768	96.2852	species	7	k__Bacteria; p__Firmicutes; c__Clostridia; o__Clostridiales; f__Ruminococcaceae; g__Ruminococcus; s__Ruminococcus_bicirculans;
H8-2_metabat_14	H8	US8-2	HQ	96.33	1.08	2423325	65.2166	genus	6	k__Bacteria; p__Proteobacteria; c__Deltaproteobacteria; o__Desulfovibrionales; f__Desulfovibrionaceae; g__Desulfovibrio; s__;
B357-3_metabat_2	B357	B357-3	HQ	96.32	0	2339885	100	genus	6	k__Bacteria; p__Firmicutes; c__Clostridia; o__Clostridiales; f__Lachnospiraceae; g__; s__[Eubacterium]_rectale;
B316-6_concoct_51	B316	B316-6	HQ	96.31	1.23	1970217	67.2969	phylum	2	k__Bacteria; p__Firmicutes; c__; o__; f__; g__; s__;
B316-2_concoct_146	B316	B316-2	HQ	96.28	4.31	4802649	70.2757	order	4	k__Bacteria; p__Firmicutes; c__Clostridia; o__Clostridiales; f__; g__; s__;
B320-1_metabat_31	B320	B320-1	HQ	96.26	0	2769176	100	species	7	k__Bacteria; p__Verrucomicrobia; c__Verrucomicrobiae; o__Verrucomicrobiales; f__Akkermansiaceae; g__Akkermansia; s__Akkermansia_muciniphila;
B316-3_metabat_55	B316	B316-3	HQ	96.23	0	2017270	58.8239	family	5	k__Bacteria; p__Firmicutes; c__Erysipelotrichia; o__Erysipelotrichales; f__Erysipelotrichaceae; g__; s__;
B320-3_concoct_61	B320	B320-3	HQ	96.23	0.94	4057567	95.9549	family	5	k__Bacteria; p__Firmicutes; c__Erysipelotrichia; o__Erysipelotrichales; f__Erysipelotrichaceae; g__; s__;
B314-4_concoct_40	B314	B314-4	HQ	96.22	0.95	1836403	51.607	order	4	k__Bacteria; p__Firmicutes; c__Clostridia; o__Clostridiales; f__; g__; s__;
B316-2_concoct_156_sub	B316	B316-2	MQ	96.22	6.02	2430160	89.6328	species	7	k__Bacteria; p__Firmicutes; c__Bacilli; o__Lactobacillales; f__Streptococcaceae; g__Streptococcus; s__Streptococcus_salivarius;
B320-2_concoct_19_sub	B320	B320-2	HQ	96.21	2.19	5274086	83.8248	species	7	k__Bacteria; p__Bacteroidetes; c__Bacteroidia; o__Bacteroidales; f__Bacteroidaceae; g__Bacteroides; s__Bacteroides_vulgatus;
H8-1_concoct_93	H8	US8-1	HQ	96.2	0	1682767	63.8036	phylum	2	k__Bacteria; p__Firmicutes; c__; o__; f__; g__; s__;
B316-4_concoct_87_sub	B316	B316-4	HQ	96.2	0	2851507	64.2661	family	5	k__Bacteria; p__Firmicutes; c__Clostridia; o__Clostridiales; f__; g__; s__butyrate-producing_bacterium_SS3/4;
H8-3_concoct_52_sub	H8	US8-3	HQ	96.2	1.93	3210791	76.1083	genus	6	k__Bacteria; p__Firmicutes; c__Clostridia; o__Clostridiales; f__Lachnospiraceae; g__; s__[Eubacterium]_rectale;
B357-4.048_sub	B357	B357-4	HQ	96.19	1.82	2000715	98.1381	species	7	k__Bacteria; p__Actinobacteria; c__Actinobacteria; o__Bifidobacteriales; f__Bifidobacteriaceae; g__Bifidobacterium; s__Bifidobacterium_adolescentis;
B316-2_concoct_111	B316	B316-2	HQ	96.18	0.32	3045542	58.5834	family	5	k__Bacteria; p__Firmicutes; c__Clostridia; o__Clostridiales; f__; g__; s__butyrate-producing_bacterium_SS3/4;
B335-3_metabat_8	B335	B335-3	HQ	96.18	0.96	2613695	95.1538	species	7	k__Bacteria; p__Firmicutes; c__Clostridia; o__Clostridiales; f__Lachnospiraceae; g__Blautia; s__Blautia_hansenii;
B316-1_concoct_46	B316	B316-1	HQ	96.18	3.38	2969174	63.2979	family	5	k__Bacteria; p__Firmicutes; c__Clostridia; o__Clostridiales; f__Lachnospiraceae; g__; s__;
B320-3_concoct_37_sub	B320	B320-3	HQ	96.17	0.87	3607961	58.8641	species	7	k__Bacteria; p__Bacteroidetes; c__Bacteroidia; o__Bacteroidales; f__Bacteroidaceae; g__Bacteroides; s__Bacteroides_sp._A1C1;
H8-2.004	H8	US8-2	HQ	96.15	0.98	2452133	59.7456	genus	6	k__Bacteria; p__Bacteroidetes; c__Bacteroidia; o__Bacteroidales; f__Rikenellaceae; g__Alistipes; s__;
B316-1_metabat_82	B316	B316-1	HQ	96.14	0.02	2916136	100	genus	6	k__Bacteria; p__Firmicutes; c__Clostridia; o__Clostridiales; f__Lachnospiraceae; g__; s__[Eubacterium]_rectale;
B357-6_metabat_71	B357	B357-6	HQ	96.14	0.06	2675729	98.2224	genus	6	k__Bacteria; p__Firmicutes; c__Clostridia; o__Clostridiales; f__Lachnospiraceae; g__; s__[Eubacterium]_rectale;
B357-4.021	B357	B357-4	HQ	96.14	0.4	2593915	99.2334	genus	6	k__Bacteria; p__Firmicutes; c__Clostridia; o__Clostridiales; f__Lachnospiraceae; g__; s__[Eubacterium]_rectale;
B316-6_concoct_22_sub	B316	B316-6	HQ	96.14	1.58	3443731	52.5118	family	5	k__Bacteria; p__Firmicutes; c__Clostridia; o__Clostridiales; f__Lachnospiraceae; g__; s__;
B320-5_concoct_66	B320	B320-5	HQ	96.14	2.03	2514255	93.137	species	7	k__Bacteria; p__Firmicutes; c__Clostridia; o__Clostridiales; f__Lachnospiraceae; g__Anaerostipes; s__Anaerostipes_hadrus;
B316-2.024_sub	B316	B316-2	HQ	96.11	0.68	2322421	98.7906	species	7	k__Bacteria; p__Firmicutes; c__Clostridia; o__Clostridiales; f__Ruminococcaceae; g__Faecalibacterium; s__Faecalibacterium_prausnitzii;
B370-2_concoct_48_sub	B370	B370-2	HQ	96.1	4.47	2630355	52.1688	phylum	2	k__Bacteria; p__Firmicutes; c__; o__; f__; g__; s__;
B314-3.030	B314	B314-3	HQ	96.08	1.49	2280815	70.1396	species	7	k__Bacteria; p__Firmicutes; c__Negativicutes; o__Selenomonadales; f__Selenomonadaceae; g__Selenomonas; s__Selenomonas_sp._oral_taxon_478;
B320-5_concoct_48_sub	B320	B320-5	HQ	96.08	3.38	3231383	60.8407	order	4	k__Bacteria; p__Firmicutes; c__Clostridia; o__Clostridiales; f__; g__; s__;
B316-4_concoct_41_sub	B316	B316-4	HQ	96	0	3813605	100	species	7	k__Bacteria; p__Firmicutes; c__Clostridia; o__Clostridiales; f__Lachnospiraceae; g__Lachnoclostridium; s__[Clostridium]_scindens;
B357-4_metabat_50	B357	B357-4	HQ	95.98	0	1888150	92.9792	genus	6	k__Bacteria; p__Firmicutes; c__Bacilli; o__Bacillales; f__; g__Gemella; s__Gemella_haemolysans;
B357-2_concoct_29_sub	B357	B357-2	HQ	95.98	1.58	2847681	96.1731	species	7	k__Bacteria; p__Firmicutes; c__Clostridia; o__Clostridiales; f__Ruminococcaceae; g__Ruminococcus; s__Ruminococcus_sp._SR1/5;
B320-5_concoct_57	B320	B320-5	HQ	95.98	3.34	3590767	68.8377	order	4	k__Bacteria; p__Bacteroidetes; c__Bacteroidia; o__Bacteroidales; f__; g__; s__;
B316-2.013	B316	B316-2	HQ	95.97	0	1965462	90.2235	order	4	k__Bacteria; p__Firmicutes; c__Clostridia; o__Clostridiales; f__; g__; s__;
B316-1_metabat_63	B316	B316-1	HQ	95.97	0	2251286	78.2028	order	4	k__Bacteria; p__Firmicutes; c__Clostridia; o__Clostridiales; f__; g__; s__;
B316-2_concoct_64	B316	B316-2	HQ	95.97	0.67	2178326	81.9761	order	4	k__Bacteria; p__Firmicutes; c__Clostridia; o__Clostridiales; f__; g__; s__;
B316-2_metabat_105	B316	B316-2	HQ	95.97	0.67	2523295	80.2416	family	5	k__Bacteria; p__Firmicutes; c__Clostridia; o__Clostridiales; f__Lachnospiraceae; g__; s__;
B357-3_metabat_28	B357	B357-3	HQ	95.97	0.81	2110385	100	species	7	k__Bacteria; p__Actinobacteria; c__Coriobacteriia; o__Coriobacteriales; f__Coriobacteriaceae; g__Collinsella; s__Collinsella_aerofaciens;
H8-2.006_sub	H8	US8-2	HQ	95.97	0.92	2094087	52.6333	family	5	k__Bacteria; p__Actinobacteria; c__Coriobacteriia; o__Eggerthellales; f__Eggerthellaceae; g__; s__;
H3-14_concoct_12	H3	US3-14	HQ	95.95	0.49	2598331	96.808	species	7	k__Bacteria; p__Firmicutes; c__Clostridia; o__Clostridiales; f__Lachnospiraceae; g__Coprococcus; s__Coprococcus_sp._ART55/1;
B357-3_concoct_6	B357	B357-3	HQ	95.94	1.54	4397160	52.4659	genus	6	k__Bacteria; p__Bacteroidetes; c__Bacteroidia; o__Bacteroidales; f__Tannerellaceae; g__Parabacteroides; s__;
B357-4_concoct_128	B357	B357-4	HQ	95.94	1.58	2174124	99.1251	species	7	k__Bacteria; p__Actinobacteria; c__Actinobacteria; o__Micrococcales; f__Micrococcaceae; g__Rothia; s__Rothia_mucilaginosa;
H8-3_metabat_48	H8	US8-3	HQ	95.93	0	2219901	70.9145	family	5	k__Bacteria; p__Firmicutes; c__Clostridia; o__Clostridiales; f__Ruminococcaceae; g__; s__;
B314-3.012_sub	B314	B314-3	HQ	95.93	0.56	4233363	98.0659	species	7	k__Bacteria; p__Firmicutes; c__Clostridia; o__Clostridiales; f__Lachnospiraceae; g__Lachnoclostridium; s__Lachnoclostridium_sp._YL32;
B370-1.023	B370	B370-1	HQ	95.93	0.67	2206169	63.3599	family	5	k__Bacteria; p__Firmicutes; c__Clostridia; o__Clostridiales; f__Ruminococcaceae; g__; s__;
B314-3_metabat_56	B314	B314-3	HQ	95.9	0	1682063	100	species	7	k__Bacteria; p__Firmicutes; c__Bacilli; o__Lactobacillales; f__Lactobacillaceae; g__Lactobacillus; s__Lactobacillus_fermentum;
B314-2_concoct_34_sub	B314	B314-2	HQ	95.89	0.54	3385556	85.2896	genus	6	k__Bacteria; p__Firmicutes; c__Clostridia; o__Clostridiales; f__Clostridiaceae; g__Clostridium; s__;
H8-1.011_sub	H8	US8-1	HQ	95.88	3.06	4080684	82.057	genus	6	k__Bacteria; p__Bacteroidetes; c__Bacteroidia; o__Bacteroidales; f__Bacteroidaceae; g__Bacteroides; s__;
H3-8_metabat_16_sub	H3	US3-8	HQ	95.86	0.67	2038863	60.4938	order	4	k__Bacteria; p__Firmicutes; c__Clostridia; o__Clostridiales; f__; g__; s__;
B316-2_concoct_82	B316	B316-2	HQ	95.86	1.01	2362724	77.621	order	4	k__Bacteria; p__Firmicutes; c__Clostridia; o__Clostridiales; f__; g__; s__;
B357-3_concoct_84	B357	B357-3	HQ	95.85	0.19	2501719	80.9816	order	4	k__Bacteria; p__Bacteroidetes; c__Bacteroidia; o__Bacteroidales; f__; g__; s__;
B370-3.047_sub	B370	B370-3	HQ	95.85	3.77	3492371	64.1621	species	7	k__Bacteria; p__Bacteroidetes; c__Bacteroidia; o__Bacteroidales; f__Barnesiellaceae; g__Barnesiella; s__Barnesiella_viscericola;
B331-3_concoct_60_sub	B331	B331-3	HQ	95.84	4.09	4213522	96.3307	species	7	k__Bacteria; p__Bacteroidetes; c__Bacteroidia; o__Bacteroidales; f__Bacteroidaceae; g__Bacteroides; s__Bacteroides_sp._A1C1;
B320-3.012_sub	B320	B320-3	HQ	95.82	4.21	2999995	72.1563	phylum	2	k__Bacteria; p__Firmicutes; c__; o__; f__; g__; s__;
H8-5.007	H8	US8-5	MQ	95.8	9.28	2317782	90.4541	species	7	k__Bacteria; p__Actinobacteria; c__Actinobacteria; o__Bifidobacteriales; f__Bifidobacteriaceae; g__Bifidobacterium; s__Bifidobacterium_adolescentis;
B320-5_metabat_6	B320	B320-5	HQ	95.79	1.32	2819349	97.0018	species	7	k__Bacteria; p__Firmicutes; c__Clostridia; o__Clostridiales; f__Ruminococcaceae; g__Ruminococcus; s__Ruminococcus_sp._SR1/5;
B357-6_concoct_107	B357	B357-6	HQ	95.78	0.69	3013162	79.5463	family	5	k__Bacteria; p__Firmicutes; c__Clostridia; o__Clostridiales; f__Lachnospiraceae; g__; s__;
B357-4_concoct_64_sub	B357	B357-4	HQ	95.78	1.27	3174657	69.0326	family	5	k__Bacteria; p__Firmicutes; c__Clostridia; o__Clostridiales; f__Lachnospiraceae; g__; s__;
B370-4_concoct_35_sub	B370	B370-4	HQ	95.78	1.49	3962477	90.151	species	7	k__Bacteria; p__Bacteroidetes; c__Bacteroidia; o__Bacteroidales; f__Tannerellaceae; g__Parabacteroides; s__Parabacteroides_distasonis;
B320-5_concoct_41	B320	B320-5	MQ	95.78	7.71	2397813	89.1186	species	7	k__Bacteria; p__Firmicutes; c__Bacilli; o__Lactobacillales; f__Streptococcaceae; g__Streptococcus; s__Streptococcus_parasanguinis;
B316-5_concoct_37_sub	B316	B316-5	HQ	95.77	1.66	4866464	89.9562	species	7	k__Bacteria; p__Bacteroidetes; c__Bacteroidia; o__Bacteroidales; f__Bacteroidaceae; g__Bacteroides; s__Bacteroides_caccae;
H3-14_concoct_85_sub	H3	US3-14	HQ	95.77	2.4	2667466	66.9499	family	5	k__Bacteria; p__Firmicutes; c__Clostridia; o__Clostridiales; f__Lachnospiraceae; g__; s__;
H3-10_concoct_73	H3	US3-10	HQ	95.76	0.9	4333398	82.5842	species	7	k__Bacteria; p__Bacteroidetes; c__Bacteroidia; o__Bacteroidales; f__Tannerellaceae; g__Parabacteroides; s__Parabacteroides_distasonis;
B314-4_concoct_58	B314	B314-4	HQ	95.75	0.15	1562998	67.6538	family	5	k__Bacteria; p__Actinobacteria; c__Actinobacteria; o__Bifidobacteriales; f__Bifidobacteriaceae; g__; s__;
B316-7_concoct_41	B316	B316-7	HQ	95.74	0.17	5020978	92.8173	species	7	k__Bacteria; p__Bacteroidetes; c__Bacteroidia; o__Bacteroidales; f__Bacteroidaceae; g__Bacteroides; s__Bacteroides_caccae;
B357-2_metabat_21	B357	B357-2	HQ	95.71	0	3763892	99.4394	family	5	k__Bacteria; p__Firmicutes; c__Erysipelotrichia; o__Erysipelotrichales; f__Erysipelotrichaceae; g__; s__;
B331-4_concoct_33	B331	B331-4	HQ	95.7	2.05	3130833	94.1341	species	7	k__Bacteria; p__Actinobacteria; c__Coriobacteriia; o__Eggerthellales; f__Eggerthellaceae; g__Eggerthella; s__Eggerthella_lenta;
B370-1_metabat_132	B370	B370-1	HQ	95.69	0.94	2165760	65.9043	species	7	k__Bacteria; p__Firmicutes; c__Clostridia; o__Clostridiales; f__Lachnospiraceae; g__Roseburia; s__Roseburia_intestinalis;
H8-1_metabat_42_sub	H8	US8-1	HQ	95.69	1.54	3649139	54.8556	genus	6	k__Bacteria; p__Bacteroidetes; c__Bacteroidia; o__Bacteroidales; f__Tannerellaceae; g__Parabacteroides; s__;
B320-3_metabat_13	B320	B320-3	HQ	95.67	0	2680197	63.0362	genus	6	k__Bacteria; p__Bacteroidetes; c__Bacteroidia; o__Bacteroidales; f__Rikenellaceae; g__Alistipes; s__;
B357-2_concoct_41	B357	B357-2	HQ	95.65	0.48	3570843	91.9947	genus	6	k__Bacteria; p__Firmicutes; c__Clostridia; o__Clostridiales; f__Lachnospiraceae; g__; s__[Eubacterium]_rectale;
B357-5_concoct_45	B357	B357-5	HQ	95.65	0.74	2978211	92.7389	family	5	k__Bacteria; p__Firmicutes; c__Clostridia; o__Clostridiales; f__Lachnospiraceae; g__; s__;
H3-14.026_sub	H3	US3-14	HQ	95.64	0.34	2625629	54.3393	phylum	2	k__Bacteria; p__Firmicutes; c__; o__; f__; g__; s__;
H8-1_concoct_113_sub	H8	US8-1	HQ	95.64	1.28	4294337	83.4811	species	7	k__Bacteria; p__Bacteroidetes; c__Bacteroidia; o__Bacteroidales; f__Tannerellaceae; g__Parabacteroides; s__Parabacteroides_distasonis;
B320-1_concoct_63	B320	B320-1	HQ	95.64	2.52	3008629	57.0179	order	4	k__Bacteria; p__Bacteroidetes; c__Bacteroidia; o__Bacteroidales; f__; g__; s__;
H3-14.015_sub	H3	US3-14	HQ	95.61	1.3	2768640	96.0936	species	7	k__Bacteria; p__Bacteroidetes; c__Bacteroidia; o__Bacteroidales; f__Rikenellaceae; g__Alistipes; s__Alistipes_shahii;
B357-6_metabat_46	B357	B357-6	HQ	95.61	2.01	2456858	100	species	7	k__Bacteria; p__Firmicutes; c__Clostridia; o__Clostridiales; f__Lachnospiraceae; g__Anaerostipes; s__Anaerostipes_hadrus;
B357-3_concoct_70_sub	B357	B357-3	HQ	95.59	4.51	6258888	78.9295	species	7	k__Bacteria; p__Bacteroidetes; c__Bacteroidia; o__Bacteroidales; f__Bacteroidaceae; g__Bacteroides; s__Bacteroides_dorei;
B357-4_concoct_21	B357	B357-4	HQ	95.58	1.74	1987054	73.7085	class	3	k__Bacteria; p__Actinobacteria; c__Actinobacteria; o__; f__; g__; s__;
B316-5_concoct_84_sub	B316	B316-5	HQ	95.57	0	2902024	94.3859	order	4	k__Bacteria; p__Firmicutes; c__Clostridia; o__Clostridiales; f__; g__; s__;
H8-5_concoct_47	H8	US8-5	HQ	95.57	0	1763518	51.7188	species	7	k__Bacteria; p__Firmicutes; c__Negativicutes; o__Veillonellales; f__Veillonellaceae; g__Dialister; s__Dialister_sp._Marseille-P5638;
B316-4_metabat_31	B316	B316-4	HQ	95.57	0.58	2785273	54.1712	genus	6	k__Bacteria; p__Firmicutes; c__Clostridia; o__Clostridiales; f__Lachnospiraceae; g__Blautia; s__;
B370-1_metabat_94	B370	B370-1	HQ	95.57	1.68	1723090	99.2238	species	7	k__Bacteria; p__Actinobacteria; c__Actinobacteria; o__Bifidobacteriales; f__Bifidobacteriaceae; g__Bifidobacterium; s__Bifidobacterium_adolescentis;
B331-2.009_sub	B331	B331-2	HQ	95.57	3.8	3099333	56.5785	species	7	k__Bacteria; p__Firmicutes; c__Clostridia; o__Clostridiales; f__Lachnospiraceae; g__Blautia; s__Blautia_obeum;
B370-5_concoct_6	B370	B370-5	HQ	95.56	0.03	2144755	59.3728	phylum	2	k__Bacteria; p__Firmicutes; c__; o__; f__; g__; s__;
B316-5_concoct_30	B316	B316-5	HQ	95.55	2.06	3377754	95.756	species	7	k__Bacteria; p__Firmicutes; c__Clostridia; o__Clostridiales; f__Ruminococcaceae; g__Ruthenibacterium; s__Ruthenibacterium_lactatiformans;
B357-2_concoct_117	B357	B357-2	HQ	95.54	1.12	2543852	79.7941	order	4	k__Bacteria; p__Bacteroidetes; c__Bacteroidia; o__Bacteroidales; f__; g__; s__;
B316-6_concoct_61_sub	B316	B316-6	HQ	95.53	0.95	2711901	99.6867	species	7	k__Bacteria; p__Firmicutes; c__Clostridia; o__Clostridiales; f__Ruminococcaceae; g__Ruminococcus; s__Ruminococcus_sp._SR1/5;
B357-6_metabat_62	B357	B357-6	HQ	95.52	0	2436411	67.1329	genus	6	k__Bacteria; p__Firmicutes; c__Clostridia; o__Clostridiales; f__Lachnospiraceae; g__Blautia; s__;
H8-2_concoct_97_sub	H8	US8-2	HQ	95.5	0.26	4092900	78.9384	genus	6	k__Bacteria; p__Bacteroidetes; c__Bacteroidia; o__Bacteroidales; f__Bacteroidaceae; g__Bacteroides; s__;
B370-3_concoct_44	B370	B370-3	HQ	95.49	2.72	2894169	58.5428	species	7	k__Bacteria; p__Firmicutes; c__Clostridia; o__Clostridiales; f__Ruminococcaceae; g__Faecalibacterium; s__Faecalibacterium_prausnitzii;
B320-1_concoct_36	B320	B320-1	HQ	95.47	0.22	2605881	53.1376	order	4	k__Bacteria; p__Firmicutes; c__Clostridia; o__Clostridiales; f__; g__; s__;
B316-5_concoct_62_sub	B316	B316-5	HQ	95.46	3.75	4688162	59.8013	family	5	k__Bacteria; p__Firmicutes; c__Clostridia; o__Clostridiales; f__Lachnospiraceae; g__; s__;
B370-1_concoct_86_sub	B370	B370-1	HQ	95.44	0.94	2719885	75.7636	genus	6	k__Bacteria; p__Firmicutes; c__Erysipelotrichia; o__Erysipelotrichales; f__Erysipelotrichaceae; g__; s__Erysipelotrichaceae_bacterium_GAM147;
H8-5.010_sub	H8	US8-5	HQ	95.43	2.73	4332725	80.1429	species	7	k__Bacteria; p__Bacteroidetes; c__Bacteroidia; o__Bacteroidales; f__Bacteroidaceae; g__Bacteroides; s__Bacteroides_vulgatus;
B316-1_concoct_105	B316	B316-1	HQ	95.4	0.74	2551424	82.0297	order	4	k__Bacteria; p__Bacteroidetes; c__Bacteroidia; o__Bacteroidales; f__; g__; s__;
B370-1_metabat_114_sub	B370	B370-1	HQ	95.38	2.75	2607809	86.8968	family	5	k__Bacteria; p__Firmicutes; c__Clostridia; o__Clostridiales; f__Lachnospiraceae; g__; s__;
B316-2_concoct_95_sub	B316	B316-2	HQ	95.32	1.17	2948384	74.7304	family	5	k__Bacteria; p__Firmicutes; c__Clostridia; o__Clostridiales; f__Lachnospiraceae; g__; s__;
B357-4_metabat_61_sub	B357	B357-4	MQ	95.32	8.6	1818297	87.3856	species	7	k__Bacteria; p__Firmicutes; c__Bacilli; o__Lactobacillales; f__Streptococcaceae; g__Streptococcus; s__Streptococcus_sp._oral_taxon_431;
B331-2.011_sub	B331	B331-2	HQ	95.31	2.73	6236890	81.6253	species	7	k__Bacteria; p__Firmicutes; c__Clostridia; o__Clostridiales; f__Lachnospiraceae; g__Lachnoclostridium; s__[Clostridium]_bolteae;
B357-4_concoct_78	B357	B357-4	MQ	95.3	8.18	1824241	89.5063	species	7	k__Bacteria; p__Actinobacteria; c__Coriobacteriia; o__Coriobacteriales; f__Atopobiaceae; g__Atopobium; s__Atopobium_parvulum;
B320-1_concoct_103	B320	B320-1	HQ	95.28	0	3936814	95.9852	family	5	k__Bacteria; p__Firmicutes; c__Erysipelotrichia; o__Erysipelotrichales; f__Erysipelotrichaceae; g__; s__;
B357-5_concoct_86_sub	B357	B357-5	MQ	95.27	9.56	3055918	90.197	species	7	k__Bacteria; p__Firmicutes; c__Clostridia; o__Clostridiales; f__Lachnospiraceae; g__Blautia; s__Blautia_obeum;
H3-10_concoct_45	H3	US3-10	HQ	95.26	1.68	2145992	52.2759	phylum	2	k__Bacteria; p__Firmicutes; c__; o__; f__; g__; s__;
B316-2.037	B316	B316-2	HQ	95.24	0.36	2993880	94.3424	species	7	k__Bacteria; p__Firmicutes; c__Clostridia; o__Clostridiales; f__Ruminococcaceae; g__Ruthenibacterium; s__Ruthenibacterium_lactatiformans;
B316-6_concoct_42	B316	B316-6	HQ	95.24	2.01	1963363	51.7812	phylum	2	k__Bacteria; p__Firmicutes; c__; o__; f__; g__; s__;
H3-10_metabat_15	H3	US3-10	HQ	95.21	0	2460319	99.6379	species	7	k__Bacteria; p__Firmicutes; c__Clostridia; o__Clostridiales; f__Ruminococcaceae; g__Ruminococcus; s__Ruminococcus_bicirculans;
B320-1_concoct_122	B320	B320-1	HQ	95.21	2.72	3601195	53.0442	order	4	k__Bacteria; p__Bacteroidetes; c__Bacteroidia; o__Bacteroidales; f__; g__; s__;
B320-1_metabat_21	B320	B320-1	HQ	95.17	0.34	1992701	74.8783	order	4	k__Bacteria; p__Firmicutes; c__Clostridia; o__Clostridiales; f__; g__; s__;
B370-2_concoct_21_sub	B370	B370-2	HQ	95.15	0.75	4032981	90.4635	genus	6	k__Bacteria; p__Bacteroidetes; c__Bacteroidia; o__Bacteroidales; f__Bacteroidaceae; g__Bacteroides; s__;
B331-4_concoct_19	B331	B331-4	HQ	95.14	3.35	2049595	93.5751	species	7	k__Bacteria; p__Firmicutes; c__Bacilli; o__Lactobacillales; f__Streptococcaceae; g__Streptococcus; s__Streptococcus_salivarius;
B320-1_metabat_89_sub	B320	B320-1	HQ	95.1	3.73	2249236	86.6957	family	5	k__Bacteria; p__Firmicutes; c__Clostridia; o__Clostridiales; f__Lachnospiraceae; g__; s__;
B316-4_concoct_85	B316	B316-4	HQ	95.09	2.45	3260666	56.8979	order	4	k__Bacteria; p__Firmicutes; c__Clostridia; o__Clostridiales; f__; g__; s__;
B331-3_metabat_1	B331	B331-3	HQ	95.08	0	1608873	100	species	7	k__Bacteria; p__Firmicutes; c__Bacilli; o__Lactobacillales; f__Lactobacillaceae; g__Lactobacillus; s__Lactobacillus_fermentum;
B314-3.038	B314	B314-3	HQ	95.08	0.84	3032634	98.6885	species	7	k__Bacteria; p__Firmicutes; c__Clostridia; o__Clostridiales; f__Ruminococcaceae; g__Flavonifractor; s__Flavonifractor_plautii;
B320-1_concoct_10	B320	B320-1	HQ	94.99	0.22	5792563	95.5855	species	7	k__Bacteria; p__Firmicutes; c__Clostridia; o__Clostridiales; f__Lachnospiraceae; g__Lachnoclostridium; s__[Clostridium]_bolteae;
B316-4_concoct_137	B316	B316-4	HQ	94.99	0.76	2554416	86.6864	family	5	k__Bacteria; p__Firmicutes; c__Clostridia; o__Clostridiales; f__Lachnospiraceae; g__; s__;
B357-1_concoct_5	B357	B357-1	HQ	94.97	0.31	4353243	90.0402	species	7	k__Bacteria; p__Bacteroidetes; c__Bacteroidia; o__Bacteroidales; f__Tannerellaceae; g__Parabacteroides; s__Parabacteroides_distasonis;
B331-2.014	B331	B331-2	HQ	94.97	0.83	3502684	96.2338	species	7	k__Bacteria; p__Firmicutes; c__Clostridia; o__Clostridiales; f__Ruminococcaceae; g__Flavonifractor; s__Flavonifractor_plautii;
B316-2_concoct_73	B316	B316-2	HQ	94.97	0.84	2646587	54.1268	family	5	k__Bacteria; p__Firmicutes; c__Clostridia; o__Clostridiales; f__Lachnospiraceae; g__; s__;
B316-1_concoct_113	B316	B316-1	HQ	94.94	1.48	3688290	77.6816	order	4	k__Bacteria; p__Firmicutes; c__Clostridia; o__Clostridiales; f__; g__; s__;
B316-5_concoct_2_sub	B316	B316-5	HQ	94.91	2.14	3530386	82.174	order	4	k__Bacteria; p__Firmicutes; c__Clostridia; o__Clostridiales; f__; g__; s__;
B316-1_concoct_56	B316	B316-1	HQ	94.9	0.06	2478534	52.3927	family	5	k__Bacteria; p__Firmicutes; c__Clostridia; o__Clostridiales; f__Ruminococcaceae; g__; s__;
B357-1_concoct_20_sub	B357	B357-1	HQ	94.9	1.44	4978433	96.4689	species	7	k__Bacteria; p__Bacteroidetes; c__Bacteroidia; o__Bacteroidales; f__Bacteroidaceae; g__Bacteroides; s__Bacteroides_dorei;
B357-5_concoct_33_sub	B357	B357-5	HQ	94.88	0.02	3114123	95.1171	species	7	k__Bacteria; p__Firmicutes; c__Clostridia; o__Clostridiales; f__Ruminococcaceae; g__Ruthenibacterium; s__Ruthenibacterium_lactatiformans;
B316-4_concoct_147	B316	B316-4	HQ	94.88	0.74	2624429	77.6186	family	5	k__Bacteria; p__Firmicutes; c__Clostridia; o__Clostridiales; f__Lachnospiraceae; g__; s__;
B316-6_concoct_29	B316	B316-6	HQ	94.86	2.25	2564435	93.7116	species	7	k__Bacteria; p__Firmicutes; c__Clostridia; o__Clostridiales; f__Eubacteriaceae; g__Eubacterium; s__[Eubacterium]_eligens;
B370-2.037_sub	B370	B370-2	MQ	94.86	5.28	2613306	83.8619	genus	6	k__Bacteria; p__Bacteroidetes; c__Bacteroidia; o__Bacteroidales; f__Rikenellaceae; g__Alistipes; s__;
B320-5.002_sub	B320	B320-5	HQ	94.83	0.69	4007051	97.8024	species	7	k__Bacteria; p__Bacteroidetes; c__Bacteroidia; o__Bacteroidales; f__Bacteroidaceae; g__Bacteroides; s__Bacteroides_vulgatus;
B357-6.016	B357	B357-6	HQ	94.83	1.38	2020939	90.8583	species	7	k__Bacteria; p__Firmicutes; c__Bacilli; o__Lactobacillales; f__Streptococcaceae; g__Streptococcus; s__Streptococcus_parasanguinis;
B370-3_metabat_41_sub	B370	B370-3	HQ	94.83	1.49	2700774	72.2164	family	5	k__Bacteria; p__Firmicutes; c__Clostridia; o__Clostridiales; f__Lachnospiraceae; g__; s__;
B320-1.017	B320	B320-1	HQ	94.82	1	2194491	97.1268	species	7	k__Bacteria; p__Actinobacteria; c__Actinobacteria; o__Bifidobacteriales; f__Bifidobacteriaceae; g__Bifidobacterium; s__Bifidobacterium_longum;
B357-6_metabat_56	B357	B357-6	HQ	94.81	0	2345803	93.7565	species	7	k__Bacteria; p__Firmicutes; c__Clostridia; o__Clostridiales; f__Ruminococcaceae; g__Faecalibacterium; s__Faecalibacterium_prausnitzii;
B370-1_concoct_112_sub	B370	B370-1	HQ	94.81	4	6046010	72.2833	species	7	k__Bacteria; p__Bacteroidetes; c__Bacteroidia; o__Bacteroidales; f__Bacteroidaceae; g__Bacteroides; s__Bacteroides_sp._A1C1;
B316-1_concoct_112	B316	B316-1	HQ	94.8	1.46	2983131	70.2406	family	5	k__Bacteria; p__Firmicutes; c__Clostridia; o__Clostridiales; f__Lachnospiraceae; g__; s__;
B357-5_concoct_98	B357	B357-5	HQ	94.79	1.73	3363657	52.9798	phylum	2	k__Bacteria; p__Firmicutes; c__; o__; f__; g__; s__;
B314-4_metabat_8	B314	B314-4	HQ	94.78	0	1631117	100	species	7	k__Bacteria; p__Actinobacteria; c__Actinobacteria; o__Bifidobacteriales; f__Bifidobacteriaceae; g__Parascardovia; s__Parascardovia_denticolens;
B357-3_metabat_16	B357	B357-3	HQ	94.77	0.09	1887762	100	species	7	k__Bacteria; p__Actinobacteria; c__Actinobacteria; o__Bifidobacteriales; f__Bifidobacteriaceae; g__Bifidobacterium; s__Bifidobacterium_adolescentis;
B316-3_concoct_8_sub	B316	B316-3	HQ	94.75	0	2262867	58.1906	family	5	k__Bacteria; p__Firmicutes; c__Clostridia; o__Clostridiales; f__Lachnospiraceae; g__; s__;
B370-3.014	B370	B370-3	HQ	94.75	2.23	2341714	84.658	species	7	k__Bacteria; p__Firmicutes; c__Bacilli; o__Lactobacillales; f__Streptococcaceae; g__Streptococcus; s__Streptococcus_parasanguinis;
B331-4_concoct_62	B331	B331-4	HQ	94.74	0.19	2397288	65.5702	species	7	k__Bacteria; p__Firmicutes; c__Clostridia; o__Clostridiales; f__Lachnospiraceae; g__Lachnoclostridium; s__[Clostridium]_scindens;
B316-3_metabat_82_sub	B316	B316-3	HQ	94.74	1.29	2251493	69.7327	family	5	k__Bacteria; p__Firmicutes; c__Clostridia; o__Clostridiales; f__Lachnospiraceae; g__; s__;
H8-4_concoct_1	H8	US8-4	HQ	94.74	1.49	2698461	53.9738	genus	6	k__Bacteria; p__Firmicutes; c__Clostridia; o__Clostridiales; f__Oscillospiraceae; g__Oscillibacter; s__;
H3-12_metabat_38	H3	US3-12	HQ	94.72	1.44	2598552	96.1624	genus	6	k__Bacteria; p__Bacteroidetes; c__Bacteroidia; o__Bacteroidales; f__Rikenellaceae; g__Alistipes; s__;
B370-1_metabat_70_sub	B370	B370-1	HQ	94.72	4.87	3876962	73.0922	species	7	k__Bacteria; p__Firmicutes; c__Clostridia; o__Clostridiales; f__Lachnospiraceae; g__Anaerobutyricum; s__Anaerobutyricum_hallii;
B357-2_concoct_27_sub	B357	B357-2	HQ	94.7	0.48	2950680	96.7916	species	7	k__Bacteria; p__Bacteroidetes; c__Bacteroidia; o__Bacteroidales; f__Rikenellaceae; g__Alistipes; s__Alistipes_shahii;
B357-3_concoct_17	B357	B357-3	HQ	94.7	1.57	2601871	54.9585	family	5	k__Bacteria; p__Firmicutes; c__Clostridia; o__Clostridiales; f__Lachnospiraceae; g__; s__;
B316-3_concoct_134_sub	B316	B316-3	HQ	94.69	0.29	2831468	81.7467	family	5	k__Bacteria; p__Firmicutes; c__Clostridia; o__Clostridiales; f__Lachnospiraceae; g__; s__;
B357-4_concoct_93_sub	B357	B357-4	HQ	94.68	1.98	3420924	98.9137	genus	6	k__Bacteria; p__Bacteroidetes; c__Bacteroidia; o__Bacteroidales; f__Bacteroidaceae; g__Bacteroides; s__;
H3-10_metabat_47_sub	H3	US3-10	HQ	94.67	3.54	5662637	91.5465	species	7	k__Bacteria; p__Bacteroidetes; c__Bacteroidia; o__Bacteroidales; f__Bacteroidaceae; g__Bacteroides; s__Bacteroides_cellulosilyticus;
B316-1_concoct_148	B316	B316-1	HQ	94.66	1.76	3068475	99.7913	species	7	k__Bacteria; p__Firmicutes; c__Clostridia; o__Clostridiales; f__Lachnospiraceae; g__Roseburia; s__Roseburia_intestinalis;
B357-5_metabat_61	B357	B357-5	HQ	94.63	0	2444876	99.8378	genus	6	k__Bacteria; p__Firmicutes; c__Clostridia; o__Clostridiales; f__Ruminococcaceae; g__; s__[Eubacterium]_siraeum;
B370-2_metabat_36	B370	B370-2	HQ	94.63	0	2843917	95.6715	species	7	k__Bacteria; p__Firmicutes; c__Clostridia; o__Clostridiales; f__Eubacteriaceae; g__Eubacterium; s__[Eubacterium]_eligens;
H3-16_concoct_42	H3	US3-16	HQ	94.62	0	3579618	96.9416	species	7	k__Bacteria; p__Bacteroidetes; c__Bacteroidia; o__Bacteroidales; f__Odoribacteraceae; g__Odoribacter; s__Odoribacter_splanchnicus;
B370-1_metabat_16	B370	B370-1	HQ	94.6	1.08	1837640	68.6816	class	3	k__Bacteria; p__Actinobacteria; c__Coriobacteriia; o__; f__; g__; s__;
H3-8_metabat_49	H3	US3-8	HQ	94.59	0	2032994	79.1968	family	5	k__Bacteria; p__Firmicutes; c__Clostridia; o__Clostridiales; f__Ruminococcaceae; g__; s__;
B320-5_concoct_83	B320	B320-5	HQ	94.58	1.42	3146370	52.0116	phylum	2	k__Bacteria; p__Firmicutes; c__; o__; f__; g__; s__;
B320-2_metabat_25	B320	B320-2	HQ	94.56	0	2301580	100	species	7	k__Bacteria; p__Firmicutes; c__Clostridia; o__Clostridiales; f__Ruminococcaceae; g__Faecalibacterium; s__Faecalibacterium_prausnitzii;
H8-2_metabat_74	H8	US8-2	HQ	94.56	0	2384105	100	species	7	k__Bacteria; p__Verrucomicrobia; c__Verrucomicrobiae; o__Verrucomicrobiales; f__Akkermansiaceae; g__Akkermansia; s__Akkermansia_muciniphila;
H3-12_concoct_36_sub	H3	US3-12	HQ	94.56	3.13	6210375	80.1556	species	7	k__Bacteria; p__Bacteroidetes; c__Bacteroidia; o__Bacteroidales; f__Bacteroidaceae; g__Bacteroides; s__Bacteroides_cellulosilyticus;
H8-5_concoct_46_sub	H8	US8-5	MQ	94.53	7.84	2877494	98.7985	species	7	k__Bacteria; p__Firmicutes; c__Clostridia; o__Clostridiales; f__Ruminococcaceae; g__Faecalibacterium; s__Faecalibacterium_prausnitzii;
B370-1_concoct_47	B370	B370-1	HQ	94.52	0.68	2596669	99.4213	species	7	k__Bacteria; p__Firmicutes; c__Clostridia; o__Clostridiales; f__Ruminococcaceae; g__Ruminococcus; s__Ruminococcus_bicirculans;
B316-3_concoct_39	B316	B316-3	HQ	94.49	0.81	2805577	86.4721	genus	6	k__Bacteria; p__Firmicutes; c__Clostridia; o__Clostridiales; f__Clostridiaceae; g__Clostridium; s__;
H8-5_concoct_51_sub	H8	US8-5	HQ	94.48	0.9	4361647	79.4483	order	4	k__Bacteria; p__Bacteroidetes; c__Bacteroidia; o__Bacteroidales; f__; g__; s__;
B316-2.049_sub	B316	B316-2	HQ	94.48	1.41	6888816	92.324	species	7	k__Bacteria; p__Bacteroidetes; c__Bacteroidia; o__Bacteroidales; f__Bacteroidaceae; g__Bacteroides; s__Bacteroides_cellulosilyticus;
B335-1_metabat_49	B335	B335-1	HQ	94.47	0.23	2109428	99.8633	species	7	k__Bacteria; p__Actinobacteria; c__Actinobacteria; o__Bifidobacteriales; f__Bifidobacteriaceae; g__Bifidobacterium; s__Bifidobacterium_bifidum;
B316-3_concoct_29_sub	B316	B316-3	HQ	94.4	1.43	2649617	60.2317	order	4	k__Bacteria; p__Firmicutes; c__Clostridia; o__Clostridiales; f__; g__; s__;
B357-3_metabat_14_sub	B357	B357-3	MQ	94.4	9.2	3332881	52.7109	genus	6	k__Bacteria; p__Firmicutes; c__Clostridia; o__Clostridiales; f__Lachnospiraceae; g__Blautia; s__;
B357-4_concoct_25	B357	B357-4	HQ	94.39	0.45	4145653	66.7618	order	4	k__Bacteria; p__Bacteroidetes; c__Bacteroidia; o__Bacteroidales; f__; g__; s__;
B357-5_concoct_107_sub	B357	B357-5	HQ	94.39	4.28	4457022	99.0539	genus	6	k__Bacteria; p__Bacteroidetes; c__Bacteroidia; o__Bacteroidales; f__Bacteroidaceae; g__Bacteroides; s__;
H3-10_concoct_4	H3	US3-10	HQ	94.37	0.77	3603304	77.3759	order	4	k__Bacteria; p__Bacteroidetes; c__Bacteroidia; o__Bacteroidales; f__; g__; s__;
H8-3_concoct_99	H8	US8-3	HQ	94.36	1.16	2400098	69.516	species	7	k__Bacteria; p__Firmicutes; c__Clostridia; o__Clostridiales; f__Ruminococcaceae; g__Faecalibacterium; s__Faecalibacterium_prausnitzii;
B370-5.003	B370	B370-5	HQ	94.35	0	2606502	62.8494	phylum	2	k__Bacteria; p__Proteobacteria; c__; o__; f__; g__; s__;
H8-1_concoct_59	H8	US8-1	HQ	94.35	0	2238804	61.5269	order	4	k__Bacteria; p__Firmicutes; c__Clostridia; o__Clostridiales; f__; g__; s__;
H3-8_metabat_22	H3	US3-8	HQ	94.35	0.81	1928783	99.6856	species	7	k__Bacteria; p__Actinobacteria; c__Coriobacteriia; o__Coriobacteriales; f__Coriobacteriaceae; g__Collinsella; s__Collinsella_aerofaciens;
H3-8.008_sub	H3	US3-8	MQ	94.32	7.13	2625276	95.7943	species	7	k__Bacteria; p__Bacteroidetes; c__Bacteroidia; o__Bacteroidales; f__Rikenellaceae; g__Alistipes; s__Alistipes_shahii;
B370-1_concoct_131	B370	B370-1	HQ	94.3	0	2071374	93.8046	order	4	k__Bacteria; p__Firmicutes; c__Clostridia; o__Clostridiales; f__; g__; s__;
B320-1.021	B320	B320-1	HQ	94.3	0.63	3206983	50.5745	family	5	k__Bacteria; p__Firmicutes; c__Clostridia; o__Clostridiales; f__; g__; s__butyrate-producing_bacterium_SS3/4;
B320-3_concoct_35_sub	B320	B320-3	HQ	94.3	0.69	2736720	55.8665	genus	6	k__Bacteria; p__Firmicutes; c__Clostridia; o__Clostridiales; f__Lachnospiraceae; g__Blautia; s__;
B316-3_concoct_73_sub	B316	B316-3	HQ	94.3	1.68	1920634	53.1199	order	4	k__Bacteria; p__Firmicutes; c__Clostridia; o__Clostridiales; f__; g__; s__;
B331-2.004_sub	B331	B331-2	HQ	94.3	2.17	4025454	93.7584	genus	6	k__Bacteria; p__Bacteroidetes; c__Bacteroidia; o__Bacteroidales; f__Bacteroidaceae; g__Bacteroides; s__;
B314-4_metabat_32	B314	B314-4	HQ	94.29	0	1403147	100	species	7	k__Bacteria; p__Firmicutes; c__Bacilli; o__Lactobacillales; f__Lactobacillaceae; g__Lactobacillus; s__Lactobacillus_delbrueckii;
B357-3_concoct_26	B357	B357-3	HQ	94.28	2.48	2823276	89.2871	family	5	k__Bacteria; p__Firmicutes; c__Clostridia; o__Clostridiales; f__Lachnospiraceae; g__; s__;
B357-2_concoct_104	B357	B357-2	HQ	94.22	4.15	1603394	60.0419	phylum	2	k__Bacteria; p__Proteobacteria; c__; o__; f__; g__; s__;
B357-5_metabat_71_sub	B357	B357-5	HQ	94.21	0.62	1707583	87.9253	species	7	k__Bacteria; p__Firmicutes; c__Bacilli; o__Lactobacillales; f__Streptococcaceae; g__Streptococcus; s__Streptococcus_sp._oral_taxon_431;
B357-2_metabat_22_sub	B357	B357-2	HQ	94.2	2.73	2704328	98.0927	family	5	k__Bacteria; p__Firmicutes; c__Clostridia; o__Clostridiales; f__Lachnospiraceae; g__; s__;
B370-3_metabat_23_sub	B370	B370-3	HQ	94.19	2.97	2648317	94.2344	species	7	k__Bacteria; p__Firmicutes; c__Clostridia; o__Clostridiales; f__Lachnospiraceae; g__Coprococcus; s__Coprococcus_catus;
B316-3_concoct_79	B316	B316-3	HQ	94.18	0.94	2478072	86.5123	species	7	k__Bacteria; p__Firmicutes; c__Clostridia; o__Clostridiales; f__Clostridiaceae; g__Clostridium; s__Clostridium_sporogenes;
B316-3_concoct_87_sub	B316	B316-3	HQ	94.16	0	2845649	80.4025	family	5	k__Bacteria; p__Firmicutes; c__Clostridia; o__Clostridiales; f__Lachnospiraceae; g__; s__;
B357-3_concoct_47	B357	B357-3	HQ	94.15	0.29	2441548	87.6713	family	5	k__Bacteria; p__Firmicutes; c__Clostridia; o__Clostridiales; f__Lachnospiraceae; g__; s__;
B370-1.024_sub	B370	B370-1	HQ	94.14	0	2147999	91.9485	order	4	k__Bacteria; p__Firmicutes; c__Clostridia; o__Clostridiales; f__; g__; s__;
B357-6_concoct_34	B357	B357-6	HQ	94.11	1.83	2816727	50.1488	family	5	k__Bacteria; p__Firmicutes; c__Clostridia; o__Clostridiales; f__Lachnospiraceae; g__; s__;
B357-3.017_sub	B357	B357-3	HQ	94.08	3.72	3923964	88.992	genus	6	k__Bacteria; p__Bacteroidetes; c__Bacteroidia; o__Bacteroidales; f__Bacteroidaceae; g__Bacteroides; s__;
B316-2_metabat_80_sub	B316	B316-2	HQ	94.07	0.34	2335731	99.7542	genus	6	k__Bacteria; p__Firmicutes; c__Clostridia; o__Clostridiales; f__; g__Monoglobus; s__Monoglobus_pectinilyticus;
B357-4_concoct_129_sub	B357	B357-4	HQ	94.07	0.56	6581604	95.9523	species	7	k__Bacteria; p__Bacteroidetes; c__Bacteroidia; o__Bacteroidales; f__Bacteroidaceae; g__Bacteroides; s__Bacteroides_cellulosilyticus;
B316-5_concoct_89	B316	B316-5	HQ	94.03	0	2360189	84.743	species	7	k__Bacteria; p__Firmicutes; c__Clostridia; o__Clostridiales; f__Clostridiaceae; g__Clostridium; s__Clostridium_sporogenes;
H8-2_metabat_48_sub	H8	US8-2	HQ	94.02	1.15	3368167	50.4025	family	5	k__Bacteria; p__Bacteroidetes; c__Bacteroidia; o__Bacteroidales; f__Tannerellaceae; g__; s__;
H3-12_metabat_16	H3	US3-12	HQ	93.96	0	2112859	65.0621	order	4	k__Bacteria; p__Firmicutes; c__Clostridia; o__Clostridiales; f__; g__; s__;
B370-2.020	B370	B370-2	HQ	93.96	0.85	2570844	79.607	genus	6	k__Bacteria; p__Proteobacteria; c__Deltaproteobacteria; o__Desulfovibrionales; f__Desulfovibrionaceae; g__Desulfovibrio; s__;
B335-1.010_sub	B335	B335-1	HQ	93.96	1.01	2740938	69.42	order	4	k__Bacteria; p__Firmicutes; c__Clostridia; o__Clostridiales; f__; g__; s__;
B320-3_metabat_7	B320	B320-3	HQ	93.96	2.01	2457486	69.6583	order	4	k__Bacteria; p__Firmicutes; c__Clostridia; o__Clostridiales; f__; g__; s__;
B370-1.037_sub	B370	B370-1	HQ	93.94	1.68	2060489	53.5856	order	4	k__Bacteria; p__Firmicutes; c__Clostridia; o__Clostridiales; f__; g__; s__;
B320-1_concoct_79_sub	B320	B320-1	HQ	93.91	1.34	3278976	51.4121	species	7	k__Bacteria; p__Bacteroidetes; c__Bacteroidia; o__Bacteroidales; f__Bacteroidaceae; g__Bacteroides; s__Bacteroides_sp._A1C1;
H8-4_concoct_10	H8	US8-4	HQ	93.9	0	1617499	54.3512	phylum	2	k__Bacteria; p__Firmicutes; c__; o__; f__; g__; s__;
H3-14.018_sub	H3	US3-14	HQ	93.9	0.77	4055838	81.843	species	7	k__Bacteria; p__Bacteroidetes; c__Bacteroidia; o__Bacteroidales; f__Tannerellaceae; g__Parabacteroides; s__Parabacteroides_distasonis;
H8-4_concoct_103	H8	US8-4	HQ	93.9	4.23	2009023	60.7046	phylum	2	k__Bacteria; p__Actinobacteria; c__; o__; f__; g__; s__;
B316-1_concoct_96	B316	B316-1	HQ	93.89	0.68	4076985	70.109	phylum	2	k__Bacteria; p__Proteobacteria; c__; o__; f__; g__; s__;
H3-16_concoct_29_sub	H3	US3-16	HQ	93.85	0	2775818	59.0517	species	7	k__Bacteria; p__Firmicutes; c__Clostridia; o__Clostridiales; f__Eubacteriaceae; g__Eubacterium; s__[Eubacterium]_eligens;
H3-16_metabat_34	H3	US3-16	HQ	93.84	0	2471147	100	species	7	k__Bacteria; p__Firmicutes; c__Clostridia; o__Clostridiales; f__Ruminococcaceae; g__Ruminococcus; s__Ruminococcus_bicirculans;
H8-2_metabat_56	H8	US8-2	HQ	93.84	0	2654079	99.768	species	7	k__Bacteria; p__Firmicutes; c__Clostridia; o__Clostridiales; f__Ruminococcaceae; g__Ruminococcus; s__Ruminococcus_bicirculans;
B316-4_concoct_80	B316	B316-4	HQ	93.84	1.62	2419405	72.4608	family	5	k__Bacteria; p__Actinobacteria; c__Actinobacteria; o__Actinomycetales; f__Actinomycetaceae; g__; s__;
H3-10_concoct_22	H3	US3-10	HQ	93.82	2.39	3439870	96.144	species	7	k__Bacteria; p__Firmicutes; c__Clostridia; o__Clostridiales; f__Lachnospiraceae; g__Roseburia; s__Roseburia_intestinalis;
B370-1_metabat_87	B370	B370-1	HQ	93.82	2.97	1071107	72.0143	phylum	2	k__Bacteria; p__Firmicutes; c__; o__; f__; g__; s__;
B370-1_metabat_54	B370	B370-1	HQ	93.76	1.12	2370619	98.2099	species	7	k__Bacteria; p__Firmicutes; c__Clostridia; o__Clostridiales; f__Eubacteriaceae; g__Eubacterium; s__[Eubacterium]_eligens;
B335-1_concoct_62_sub	B335	B335-1	HQ	93.75	1.81	3147573	98.227	species	7	k__Bacteria; p__Firmicutes; c__Clostridia; o__Clostridiales; f__Lachnospiraceae; g__Roseburia; s__Roseburia_intestinalis;
B331-2.005_sub	B331	B331-2	HQ	93.65	2.1	4332671	88.4708	species	7	k__Bacteria; p__Bacteroidetes; c__Bacteroidia; o__Bacteroidales; f__Bacteroidaceae; g__Bacteroides; s__Bacteroides_sp._A1C1;
B316-2_metabat_67	B316	B316-2	HQ	93.62	0	2298238	82.2749	order	4	k__Bacteria; p__Firmicutes; c__Clostridia; o__Clostridiales; f__; g__; s__;
H3-8_concoct_32_sub	H3	US3-8	HQ	93.62	0.89	2390488	53.6862	phylum	2	k__Bacteria; p__Firmicutes; c__; o__; f__; g__; s__;
H8-3_concoct_90	H8	US8-3	HQ	93.62	3.01	2384437	55.3152	phylum	2	k__Bacteria; p__Proteobacteria; c__; o__; f__; g__; s__;
B316-2_concoct_109_sub	B316	B316-2	HQ	93.61	2.02	2290962	72.6121	order	4	k__Bacteria; p__Actinobacteria; c__Coriobacteriia; o__Coriobacteriales; f__; g__; s__;
B331-2_concoct_43	B331	B331-2	HQ	93.6	0.36	3067101	99.0724	species	7	k__Bacteria; p__Firmicutes; c__Clostridia; o__Clostridiales; f__Lachnospiraceae; g__Roseburia; s__Roseburia_intestinalis;
B370-4_metabat_19	B370	B370-4	HQ	93.55	0	2470488	63.005	phylum	2	k__Bacteria; p__Proteobacteria; c__; o__; f__; g__; s__;
B370-1_metabat_46	B370	B370-1	HQ	93.55	2.64	2541447	98.57	genus	6	k__Bacteria; p__Bacteroidetes; c__Bacteroidia; o__Bacteroidales; f__Rikenellaceae; g__Alistipes; s__;
B370-2_concoct_23	B370	B370-2	HQ	93.52	2.2	2035684	97.1986	species	7	k__Bacteria; p__Firmicutes; c__Bacilli; o__Lactobacillales; f__Streptococcaceae; g__Streptococcus; s__Streptococcus_salivarius;
H8-3_metabat_23_sub	H8	US8-3	HQ	93.4	1.15	3675388	82.9513	order	4	k__Bacteria; p__Bacteroidetes; c__Bacteroidia; o__Bacteroidales; f__; g__; s__;
H3-8_concoct_29	H3	US3-8	HQ	93.4	1.95	3592614	71.3468	order	4	k__Bacteria; p__Bacteroidetes; c__Bacteroidia; o__Bacteroidales; f__; g__; s__;
H3-10_concoct_1_sub	H3	US3-10	HQ	93.4	3.21	2098145	95.2915	species	7	k__Bacteria; p__Actinobacteria; c__Actinobacteria; o__Bifidobacteriales; f__Bifidobacteriaceae; g__Bifidobacterium; s__Bifidobacterium_adolescentis;
B357-4_concoct_52	B357	B357-4	HQ	93.39	0.11	2352395	97.9981	species	7	k__Bacteria; p__Firmicutes; c__Clostridia; o__Clostridiales; f__Ruminococcaceae; g__Faecalibacterium; s__Faecalibacterium_prausnitzii;
B320-1_concoct_98	B320	B320-1	HQ	93.37	1.34	1940165	53.7185	order	4	k__Bacteria; p__Firmicutes; c__Clostridia; o__Clostridiales; f__; g__; s__;
B370-1.047	B370	B370-1	HQ	93.37	1.38	2492141	80.0064	genus	6	k__Bacteria; p__Proteobacteria; c__Deltaproteobacteria; o__Desulfovibrionales; f__Desulfovibrionaceae; g__Desulfovibrio; s__;
B320-1_concoct_119	B320	B320-1	HQ	93.36	1.79	2818686	91.8522	species	7	k__Bacteria; p__Firmicutes; c__Clostridia; o__Clostridiales; f__Oscillospiraceae; g__Oscillibacter; s__Oscillibacter_sp._PEA192;
B316-4_metabat_70	B316	B316-4	HQ	93.35	4.11	2688262	74.134	genus	6	k__Bacteria; p__Firmicutes; c__Clostridia; o__Clostridiales; f__Lachnospiraceae; g__Blautia; s__;
B316-4_metabat_83	B316	B316-4	HQ	93.29	2.01	2012112	88.1703	order	4	k__Bacteria; p__Firmicutes; c__Clostridia; o__Clostridiales; f__; g__; s__;
H3-8.011_sub	H3	US3-8	HQ	93.29	2.01	2126921	79.0904	order	4	k__Bacteria; p__Firmicutes; c__Clostridia; o__Clostridiales; f__; g__; s__;
H3-12_concoct_89	H3	US3-12	HQ	93.28	0	3428212	95.2392	species	7	k__Bacteria; p__Bacteroidetes; c__Bacteroidia; o__Bacteroidales; f__Odoribacteraceae; g__Odoribacter; s__Odoribacter_splanchnicus;
B370-1_metabat_58	B370	B370-1	HQ	93.26	1.12	1404720	88.1823	phylum	2	k__Bacteria; p__Firmicutes; c__; o__; f__; g__; s__;
B320-1_metabat_68	B320	B320-1	HQ	93.26	1.42	2348470	66.3896	order	4	k__Bacteria; p__Firmicutes; c__Clostridia; o__Clostridiales; f__; g__; s__;
B357-1.004_sub	B357	B357-1	HQ	93.24	0.56	4155314	93.895	genus	6	k__Bacteria; p__Bacteroidetes; c__Bacteroidia; o__Bacteroidales; f__Bacteroidaceae; g__Bacteroides; s__;
B316-2_metabat_52_sub	B316	B316-2	HQ	93.24	0.63	2651195	56.3158	genus	6	k__Bacteria; p__Firmicutes; c__Clostridia; o__Clostridiales; f__Lachnospiraceae; g__Blautia; s__;
B316-6_metabat_14	B316	B316-6	HQ	93.22	0.22	2075425	99.6865	species	7	k__Bacteria; p__Actinobacteria; c__Actinobacteria; o__Micrococcales; f__Micrococcaceae; g__Rothia; s__Rothia_mucilaginosa;
B316-1_concoct_116_sub	B316	B316-1	HQ	93.22	4.15	3765818	54.4229	family	5	k__Bacteria; p__Firmicutes; c__Clostridia; o__Clostridiales; f__Lachnospiraceae; g__; s__;
B316-2_concoct_46	B316	B316-2	HQ	93.2	1.46	2474810	51.328	phylum	2	k__Bacteria; p__Firmicutes; c__; o__; f__; g__; s__;
H3-16_metabat_19	H3	US3-16	HQ	93.19	1.44	1930549	62.0102	species	7	k__Bacteria; p__Bacteroidetes; c__Bacteroidia; o__Bacteroidales; f__Rikenellaceae; g__Alistipes; s__Alistipes_finegoldii;
H3-12_concoct_7	H3	US3-12	HQ	93.15	1.88	5535282	79.7573	species	7	k__Bacteria; p__Bacteroidetes; c__Bacteroidia; o__Bacteroidales; f__Bacteroidaceae; g__Bacteroides; s__Bacteroides_xylanisolvens;
B370-1.042_sub	B370	B370-1	HQ	93.14	1.34	1780554	75.1614	order	4	k__Bacteria; p__Firmicutes; c__Clostridia; o__Clostridiales; f__; g__; s__;
B331-2_concoct_64_sub	B331	B331-2	HQ	93.04	3.16	3727038	60.9352	family	5	k__Bacteria; p__Firmicutes; c__Clostridia; o__Clostridiales; f__Lachnospiraceae; g__; s__;
H3-8_concoct_42	H3	US3-8	HQ	93.02	2.01	3271875	57.1565	order	4	k__Bacteria; p__Firmicutes; c__Clostridia; o__Clostridiales; f__; g__; s__;
B370-5_metabat_3	B370	B370-5	HQ	92.98	0	2476866	60.5205	order	4	k__Bacteria; p__Bacteroidetes; c__Bacteroidia; o__Bacteroidales; f__; g__; s__;
B320-1.012_sub	B320	B320-1	HQ	92.98	3.27	2683216	56.2134	genus	6	k__Bacteria; p__Firmicutes; c__Clostridia; o__Clostridiales; f__Lachnospiraceae; g__Blautia; s__;
B335-1_metabat_19_sub	B335	B335-1	HQ	92.98	4.21	2553455	81.0615	family	5	k__Bacteria; p__Firmicutes; c__Clostridia; o__Clostridiales; f__Lachnospiraceae; g__; s__;
B370-3_metabat_19_sub	B370	B370-3	HQ	92.97	2.04	4204529	94.4359	species	7	k__Bacteria; p__Bacteroidetes; c__Bacteroidia; o__Bacteroidales; f__Bacteroidaceae; g__Bacteroides; s__Bacteroides_sp._A1C1;
H3-8_concoct_70	H3	US3-8	HQ	92.95	0.38	4152297	81.8559	species	7	k__Bacteria; p__Bacteroidetes; c__Bacteroidia; o__Bacteroidales; f__Tannerellaceae; g__Parabacteroides; s__Parabacteroides_distasonis;
B316-2_concoct_49_sub	B316	B316-2	HQ	92.95	0.93	3198556	99.3965	species	7	k__Bacteria; p__Bacteroidetes; c__Bacteroidia; o__Bacteroidales; f__Bacteroidaceae; g__Bacteroides; s__Bacteroides_sp._A1C1;
B320-5.012_sub	B320	B320-5	HQ	92.93	3.68	3522379	87.8155	genus	6	k__Bacteria; p__Bacteroidetes; c__Bacteroidia; o__Bacteroidales; f__Bacteroidaceae; g__Bacteroides; s__;
B335-1_metabat_9	B335	B335-1	HQ	92.92	0.37	2590372	52.3754	genus	6	k__Bacteria; p__Firmicutes; c__Clostridia; o__Clostridiales; f__Lachnospiraceae; g__Blautia; s__;
B316-4_concoct_150	B316	B316-4	HQ	92.92	2.42	1876909	57.2483	class	3	k__Bacteria; p__Actinobacteria; c__Coriobacteriia; o__; f__; g__; s__;
B316-2_metabat_71_sub	B316	B316-2	HQ	92.91	0.8	1954939	52.5247	genus	6	k__Bacteria; p__Firmicutes; c__Clostridia; o__Clostridiales; f__Lachnospiraceae; g__Roseburia; s__;
H8-4_concoct_79	H8	US8-4	HQ	92.86	0.5	2169885	50.8444	phylum	2	k__Bacteria; p__Bacteroidetes; c__; o__; f__; g__; s__;
B357-2_concoct_84	B357	B357-2	HQ	92.85	0.89	2609936	90.4334	species	7	k__Bacteria; p__Firmicutes; c__Clostridia; o__Clostridiales; f__Eubacteriaceae; g__Eubacterium; s__[Eubacterium]_eligens;
B316-2_metabat_38_sub	B316	B316-2	HQ	92.85	2.55	3604161	55.9055	species	7	k__Bacteria; p__Firmicutes; c__Clostridia; o__Clostridiales; f__Lachnospiraceae; g__Blautia; s__Blautia_sp._N6H1-15;
B320-1_metabat_57	B320	B320-1	HQ	92.83	0.95	2547098	99.4619	species	7	k__Bacteria; p__Firmicutes; c__Clostridia; o__Clostridiales; f__Ruminococcaceae; g__Ruminococcus; s__Ruminococcus_sp._SR1/5;
B316-4_concoct_92	B316	B316-4	HQ	92.81	0.95	2748997	99.0833	species	7	k__Bacteria; p__Firmicutes; c__Clostridia; o__Clostridiales; f__Ruminococcaceae; g__Ruminococcus; s__Ruminococcus_sp._SR1/5;
B331-1_concoct_42_sub	B331	B331-1	HQ	92.78	0.95	4407546	87.2024	species	7	k__Bacteria; p__Bacteroidetes; c__Bacteroidia; o__Bacteroidales; f__Bacteroidaceae; g__Bacteroides; s__Bacteroides_sp._A1C1;
B316-4_concoct_79	B316	B316-4	HQ	92.76	3.36	2242638	66.5852	order	4	k__Bacteria; p__Firmicutes; c__Clostridia; o__Clostridiales; f__; g__; s__;
B331-4.025_sub	B331	B331-4	HQ	92.71	0.5	3542635	55.6607	species	7	k__Bacteria; p__Bacteroidetes; c__Bacteroidia; o__Bacteroidales; f__Bacteroidaceae; g__Bacteroides; s__Bacteroides_sp._A1C1;
B370-1_concoct_3	B370	B370-1	HQ	92.7	0.56	1225384	60.7812	phylum	2	k__Bacteria; p__Firmicutes; c__; o__; f__; g__; s__;
B316-4_concoct_39_sub	B316	B316-4	MQ	92.67	8.28	5853333	69.4692	species	7	k__Bacteria; p__Bacteroidetes; c__Bacteroidia; o__Bacteroidales; f__Bacteroidaceae; g__Bacteroides; s__Bacteroides_sp._A1C1;
H3-8_metabat_48	H3	US3-8	HQ	92.62	1.01	2109216	52.9739	species	7	k__Bacteria; p__Firmicutes; c__Clostridia; o__Clostridiales; f__Oscillospiraceae; g__Oscillibacter; s__Oscillibacter_sp._PEA192;
B314-3_metabat_76	B314	B314-3	HQ	92.62	2.95	1525356	53.8424	genus	6	k__Bacteria; p__Firmicutes; c__Bacilli; o__Bacillales; f__; g__Gemella; s__Gemella_morbillorum;
B314-4_concoct_3	B314	B314-4	HQ	92.6	1.32	2340402	98.3588	species	7	k__Bacteria; p__Actinobacteria; c__Actinobacteria; o__Micrococcales; f__Micrococcaceae; g__Rothia; s__Rothia_dentocariosa;
B370-1_concoct_130_sub	B370	B370-1	HQ	92.5	1.5	2438133	99.1447	genus	6	k__Bacteria; p__Firmicutes; c__Clostridia; o__Clostridiales; f__Lachnospiraceae; g__; s__[Eubacterium]_rectale;
H3-12_metabat_28	H3	US3-12	HQ	92.47	0	2173113	99.6015	species	7	k__Bacteria; p__Firmicutes; c__Clostridia; o__Clostridiales; f__Ruminococcaceae; g__Ruminococcus; s__Ruminococcus_bicirculans;
H8-4_metabat_15	H8	US8-4	HQ	92.45	0.34	2298791	59.8378	order	4	k__Bacteria; p__Firmicutes; c__Clostridia; o__Clostridiales; f__; g__; s__;
B357-5_metabat_18_sub	B357	B357-5	HQ	92.44	0	2371400	85.6225	family	5	k__Bacteria; p__Firmicutes; c__Clostridia; o__Clostridiales; f__Lachnospiraceae; g__; s__;
B370-1.067	B370	B370-1	HQ	92.42	2.25	1368002	71.1758	phylum	2	k__Bacteria; p__Firmicutes; c__; o__; f__; g__; s__;
B316-2.032_sub	B316	B316-2	HQ	92.4	0	2257856	51.3416	species	7	k__Bacteria; p__Firmicutes; c__Clostridia; o__Clostridiales; f__Lachnospiraceae; g__Blautia; s__[Ruminococcus]_torques;
B320-1_metabat_26	B320	B320-1	HQ	92.4	0.46	2031778	98.8254	species	7	k__Bacteria; p__Actinobacteria; c__Actinobacteria; o__Bifidobacteriales; f__Bifidobacteriaceae; g__Bifidobacterium; s__Bifidobacterium_bifidum;
B357-3_concoct_109	B357	B357-3	HQ	92.39	1.97	2433892	50.0416	class	3	k__Bacteria; p__Proteobacteria; c__Deltaproteobacteria; o__; f__; g__; s__;
B370-3_concoct_49_sub	B370	B370-3	HQ	92.37	1.26	3612771	50.5255	family	5	k__Bacteria; p__Bacteroidetes; c__Bacteroidia; o__Bacteroidales; f__Tannerellaceae; g__; s__;
B316-7_concoct_77	B316	B316-7	HQ	92.34	2.78	2960278	66.7028	species	7	k__Bacteria; p__Bacteroidetes; c__Bacteroidia; o__Bacteroidales; f__Rikenellaceae; g__Alistipes; s__Alistipes_finegoldii;
B335-2_concoct_57	B335	B335-2	HQ	92.28	3.78	1876829	73.5849	class	3	k__Bacteria; p__Actinobacteria; c__Actinobacteria; o__; f__; g__; s__;
B357-1_concoct_33	B357	B357-1	HQ	92.25	0.32	3531727	63.8523	order	4	k__Bacteria; p__Bacteroidetes; c__Bacteroidia; o__Bacteroidales; f__; g__; s__;
B320-1_concoct_14	B320	B320-1	HQ	92.23	2.01	2257183	71.9855	order	4	k__Bacteria; p__Firmicutes; c__Clostridia; o__Clostridiales; f__; g__; s__;
H3-14_concoct_95	H3	US3-14	HQ	92.2	0.6	3299455	96.7421	species	7	k__Bacteria; p__Firmicutes; c__Clostridia; o__Clostridiales; f__Lachnospiraceae; g__Roseburia; s__Roseburia_intestinalis;
B357-5_concoct_78_sub	B357	B357-5	HQ	92.18	3.06	3060057	85.2177	species	7	k__Bacteria; p__Verrucomicrobia; c__Verrucomicrobiae; o__Verrucomicrobiales; f__Akkermansiaceae; g__Akkermansia; s__Akkermansia_muciniphila;
B370-1_concoct_58	B370	B370-1	HQ	92.1	1.74	2716239	51.0649	species	7	k__Bacteria; p__Firmicutes; c__Clostridia; o__Clostridiales; f__Ruminococcaceae; g__Faecalibacterium; s__Faecalibacterium_prausnitzii;
H3-10.016_sub	H3	US3-10	HQ	92.04	0.16	2451192	97.6736	species	7	k__Bacteria; p__Bacteroidetes; c__Bacteroidia; o__Bacteroidales; f__Rikenellaceae; g__Alistipes; s__Alistipes_shahii;
B314-4_metabat_14	B314	B314-4	HQ	92.01	0.68	1716381	96.8257	species	7	k__Bacteria; p__Proteobacteria; c__Epsilonproteobacteria; o__Campylobacterales; f__Campylobacteraceae; g__Campylobacter; s__Campylobacter_concisus;
B370-1_metabat_130	B370	B370-1	HQ	91.95	0	1790035	50.7607	phylum	2	k__Bacteria; p__Firmicutes; c__; o__; f__; g__; s__;
B335-3_concoct_38	B335	B335-3	HQ	91.88	1.7	2269952	53.7617	species	7	k__Bacteria; p__Actinobacteria; c__Actinobacteria; o__Actinomycetales; f__Actinomycetaceae; g__Schaalia; s__Schaalia_meyeri;
H8-3_metabat_29	H8	US8-3	HQ	91.84	0.23	2051780	89.3106	species	7	k__Bacteria; p__Firmicutes; c__Clostridia; o__Clostridiales; f__Ruminococcaceae; g__Faecalibacterium; s__Faecalibacterium_prausnitzii;
B331-2_concoct_56	B331	B331-2	HQ	91.84	1.13	2824412	96.6767	species	7	k__Bacteria; p__Firmicutes; c__Clostridia; o__Clostridiales; f__Ruminococcaceae; g__Ruthenibacterium; s__Ruthenibacterium_lactatiformans;
H3-8_metabat_34	H3	US3-8	HQ	91.81	1.02	2451921	97.0457	species	7	k__Bacteria; p__Verrucomicrobia; c__Verrucomicrobiae; o__Verrucomicrobiales; f__Akkermansiaceae; g__Akkermansia; s__Akkermansia_muciniphila;
B316-5_metabat_20_sub	B316	B316-5	HQ	91.79	0	2756515	99.8861	genus	6	k__Bacteria; p__Firmicutes; c__Clostridia; o__Clostridiales; f__Lachnospiraceae; g__; s__[Eubacterium]_rectale;
B316-2_metabat_42_sub	B316	B316-2	HQ	91.73	2.24	2568751	72.741	family	5	k__Bacteria; p__Firmicutes; c__Clostridia; o__Clostridiales; f__Lachnospiraceae; g__; s__;
B357-6_concoct_73_sub	B357	B357-6	HQ	91.71	0.47	1693432	83.2239	species	7	k__Bacteria; p__Firmicutes; c__Bacilli; o__Lactobacillales; f__Streptococcaceae; g__Streptococcus; s__Streptococcus_sp._oral_taxon_431;
H3-10_metabat_34	H3	US3-10	HQ	91.61	0	1890173	62.7832	order	4	k__Bacteria; p__Firmicutes; c__Clostridia; o__Clostridiales; f__; g__; s__;
B370-1_concoct_160_sub	B370	B370-1	HQ	91.61	0.67	2102070	69.1137	order	4	k__Bacteria; p__Firmicutes; c__Clostridia; o__Clostridiales; f__; g__; s__;
B316-2.015_sub	B316	B316-2	HQ	91.55	0.17	2080527	99.6091	species	7	k__Bacteria; p__Firmicutes; c__Clostridia; o__Clostridiales; f__Ruminococcaceae; g__Faecalibacterium; s__Faecalibacterium_prausnitzii;
B316-2_concoct_117	B316	B316-2	HQ	91.45	1.68	2322351	81.4117	genus	6	k__Bacteria; p__Bacteroidetes; c__Bacteroidia; o__Bacteroidales; f__Rikenellaceae; g__Alistipes; s__;
B357-6_metabat_48_sub	B357	B357-6	HQ	91.42	0.96	3728107	50.2285	genus	6	k__Bacteria; p__Bacteroidetes; c__Bacteroidia; o__Bacteroidales; f__Tannerellaceae; g__Parabacteroides; s__;
B316-3_metabat_6	B316	B316-3	HQ	91.39	1.34	1860818	52.0499	order	4	k__Bacteria; p__Firmicutes; c__Clostridia; o__Clostridiales; f__; g__; s__;
B370-3_concoct_76_sub	B370	B370-3	HQ	91.37	2.72	1774056	95.4921	species	7	k__Bacteria; p__Proteobacteria; c__Epsilonproteobacteria; o__Campylobacterales; f__Campylobacteraceae; g__Campylobacter; s__Campylobacter_concisus;
B320-2_concoct_80_sub	B320	B320-2	HQ	91.35	1.74	2254080	99.5571	genus	6	k__Bacteria; p__Firmicutes; c__Clostridia; o__Clostridiales; f__Lachnospiraceae; g__; s__[Eubacterium]_rectale;
B370-4_metabat_11	B370	B370-4	HQ	91.28	0.67	2029073	91.634	order	4	k__Bacteria; p__Firmicutes; c__Clostridia; o__Clostridiales; f__; g__; s__;
H8-3.002_sub	H8	US8-3	HQ	91.28	0.71	2194638	95.3585	order	4	k__Bacteria; p__Firmicutes; c__Clostridia; o__Clostridiales; f__; g__; s__;
B316-1_metabat_45_sub	B316	B316-1	HQ	91.27	0.48	2349834	97.4348	species	7	k__Bacteria; p__Bacteroidetes; c__Bacteroidia; o__Bacteroidales; f__Rikenellaceae; g__Alistipes; s__Alistipes_shahii;
B370-2.027_sub	B370	B370-2	HQ	91.24	4.25	2393691	98.4477	species	7	k__Bacteria; p__Firmicutes; c__Clostridia; o__Clostridiales; f__Ruminococcaceae; g__Faecalibacterium; s__Faecalibacterium_prausnitzii;
B357-2_concoct_99_sub	B357	B357-2	HQ	91.19	0.37	3337324	58.4869	species	7	k__Bacteria; p__Bacteroidetes; c__Bacteroidia; o__Bacteroidales; f__Bacteroidaceae; g__Bacteroides; s__Bacteroides_sp._A1C1;
H3-8_metabat_38_sub	H3	US3-8	HQ	91.19	4.25	2214099	52.158	species	7	k__Bacteria; p__Bacteroidetes; c__Bacteroidia; o__Bacteroidales; f__Rikenellaceae; g__Alistipes; s__Alistipes_finegoldii;
B320-3_metabat_37_sub	B320	B320-3	HQ	91.12	0	3767189	63.7366	genus	6	k__Bacteria; p__Bacteroidetes; c__Bacteroidia; o__Bacteroidales; f__Tannerellaceae; g__Parabacteroides; s__;
B314-3_metabat_27_sub	B314	B314-3	HQ	91.11	1.15	1909615	99.4191	genus	6	k__Bacteria; p__Firmicutes; c__Bacilli; o__Bacillales; f__; g__Gemella; s__Gemella_haemolysans;
B370-4_metabat_7	B370	B370-4	HQ	91.08	1.45	5930213	98.319	species	7	k__Bacteria; p__Proteobacteria; c__Gammaproteobacteria; o__Pseudomonadales; f__Pseudomonadaceae; g__Pseudomonas; s__Pseudomonas_citronellolis;
H3-12_concoct_71	H3	US3-12	HQ	91.05	1.5	2247256	96.0431	genus	6	k__Bacteria; p__Firmicutes; c__Clostridia; o__Clostridiales; f__Lachnospiraceae; g__; s__[Eubacterium]_rectale;
B331-1.017_sub	B331	B331-1	HQ	91.03	4.14	5355922	75.0622	species	7	k__Bacteria; p__Bacteroidetes; c__Bacteroidia; o__Bacteroidales; f__Bacteroidaceae; g__Bacteroides; s__Bacteroides_fragilis;
B320-2_concoct_37_sub	B320	B320-2	HQ	90.95	4.59	3662770	70.872	family	5	k__Bacteria; p__Firmicutes; c__Clostridia; o__Clostridiales; f__Lachnospiraceae; g__; s__;
H8-3.017	H8	US8-3	HQ	90.94	0.81	2104949	77.929	order	4	k__Bacteria; p__Firmicutes; c__Clostridia; o__Clostridiales; f__; g__; s__;
B320-1_concoct_111	B320	B320-1	HQ	90.92	2.15	2879405	50.003	family	5	k__Bacteria; p__Firmicutes; c__Clostridia; o__Clostridiales; f__Ruminococcaceae; g__; s__;
B314-3_concoct_76	B314	B314-3	HQ	90.9	3.17	2098557	96.3937	species	7	k__Bacteria; p__Actinobacteria; c__Actinobacteria; o__Bifidobacteriales; f__Bifidobacteriaceae; g__Bifidobacterium; s__Bifidobacterium_adolescentis;
H8-1_metabat_7	H8	US8-1	HQ	90.88	0	2405029	66.6266	family	5	k__Bacteria; p__Firmicutes; c__Clostridia; o__Clostridiales; f__Lachnospiraceae; g__; s__;
H8-4_concoct_30	H8	US8-4	HQ	90.88	0.58	3870320	77.3598	species	7	k__Bacteria; p__Bacteroidetes; c__Bacteroidia; o__Bacteroidales; f__Tannerellaceae; g__Parabacteroides; s__Parabacteroides_distasonis;
B370-3_concoct_18_sub	B370	B370-3	MQ	90.81	9.58	4909336	86.6262	genus	6	k__Bacteria; p__Bacteroidetes; c__Bacteroidia; o__Bacteroidales; f__Bacteroidaceae; g__Bacteroides; s__;
B357-4.033_sub	B357	B357-4	HQ	90.8	2.27	2292550	97.9122	genus	6	k__Bacteria; p__Fusobacteria; c__Fusobacteriia; o__Fusobacteriales; f__Leptotrichiaceae; g__Leptotrichia; s__;
B370-4_metabat_8	B370	B370-4	HQ	90.79	1.21	3141812	97.2347	species	7	k__Bacteria; p__Actinobacteria; c__Coriobacteriia; o__Eggerthellales; f__Eggerthellaceae; g__Eggerthella; s__Eggerthella_lenta;
B316-3_concoct_120	B316	B316-3	HQ	90.77	2.42	2170483	60.228	family	5	k__Bacteria; p__Actinobacteria; c__Coriobacteriia; o__Eggerthellales; f__Eggerthellaceae; g__; s__;
B357-1_concoct_32	B357	B357-1	HQ	90.67	0.74	3092584	86.4611	genus	6	k__Bacteria; p__Bacteroidetes; c__Bacteroidia; o__Bacteroidales; f__Bacteroidaceae; g__Bacteroides; s__;
H3-8_concoct_97	H3	US3-8	HQ	90.67	2.38	3165715	52.8559	species	7	k__Bacteria; p__Firmicutes; c__Clostridia; o__Clostridiales; f__Ruminococcaceae; g__Faecalibacterium; s__Faecalibacterium_prausnitzii;
B316-7_concoct_27	B316	B316-7	HQ	90.66	0.51	3769599	67.3558	order	4	k__Bacteria; p__Bacteroidetes; c__Bacteroidia; o__Bacteroidales; f__; g__; s__;
B331-3_metabat_13	B331	B331-3	HQ	90.64	0.19	2319601	74.5294	species	7	k__Bacteria; p__Firmicutes; c__Clostridia; o__Clostridiales; f__Lachnospiraceae; g__Lachnoclostridium; s__[Clostridium]_scindens;
B357-3_concoct_38	B357	B357-3	HQ	90.6	0	1344841	66.5983	order	4	k__Bacteria; p__Firmicutes; c__Clostridia; o__Clostridiales; f__; g__; s__;
B316-3_metabat_85	B316	B316-3	HQ	90.6	0.22	1488658	50.5286	phylum	2	k__Bacteria; p__Firmicutes; c__; o__; f__; g__; s__;
B370-3_metabat_38	B370	B370-3	HQ	90.6	0.67	2010584	93.2664	order	4	k__Bacteria; p__Firmicutes; c__Clostridia; o__Clostridiales; f__; g__; s__;
B316-2_metabat_17	B316	B316-2	HQ	90.6	1.46	1900223	95.126	species	7	k__Bacteria; p__Firmicutes; c__Bacilli; o__Lactobacillales; f__Streptococcaceae; g__Streptococcus; s__Streptococcus_salivarius;
H8-5_metabat_23_sub	H8	US8-5	HQ	90.57	0.12	3731275	91.0131	species	7	k__Bacteria; p__Bacteroidetes; c__Bacteroidia; o__Bacteroidales; f__Bacteroidaceae; g__Bacteroides; s__Bacteroides_sp._A1C1;
B314-2.012	B314	B314-2	HQ	90.55	0.99	1765727	86.0408	species	7	k__Bacteria; p__Firmicutes; c__Bacilli; o__Lactobacillales; f__Streptococcaceae; g__Streptococcus; s__Streptococcus_thermophilus;
B316-2_concoct_36	B316	B316-2	HQ	90.54	1.01	2474004	58.325	order	4	k__Bacteria; p__Firmicutes; c__Clostridia; o__Clostridiales; f__; g__; s__;
B357-6.050	B357	B357-6	HQ	90.53	2.91	2434541	58.2806	order	4	k__Bacteria; p__Firmicutes; c__Clostridia; o__Clostridiales; f__; g__; s__;
B320-2.016_sub	B320	B320-2	HQ	90.51	2.53	2709051	56.0332	order	4	k__Bacteria; p__Proteobacteria; c__Betaproteobacteria; o__Burkholderiales; f__; g__; s__;
B370-1_concoct_67_sub	B370	B370-1	HQ	90.47	2.32	2877613	51.0406	order	4	k__Bacteria; p__Firmicutes; c__Clostridia; o__Clostridiales; f__; g__; s__;
H8-2_metabat_32	H8	US8-2	HQ	90.45	0.23	1576446	99.0913	species	7	k__Bacteria; p__Actinobacteria; c__Actinobacteria; o__Bifidobacteriales; f__Bifidobacteriaceae; g__Bifidobacterium; s__Bifidobacterium_adolescentis;
B370-1_concoct_175_sub	B370	B370-1	HQ	90.45	2.81	1317961	60.5406	phylum	2	k__Bacteria; p__Firmicutes; c__; o__; f__; g__; s__;
B357-4_concoct_126_sub	B357	B357-4	HQ	90.41	0.37	3386578	96.7913	genus	6	k__Bacteria; p__Bacteroidetes; c__Bacteroidia; o__Bacteroidales; f__Bacteroidaceae; g__Bacteroides; s__;
B357-2.028_sub	B357	B357-2	HQ	90.41	0.68	2119247	97.4046	species	7	k__Bacteria; p__Firmicutes; c__Clostridia; o__Clostridiales; f__Ruminococcaceae; g__Faecalibacterium; s__Faecalibacterium_prausnitzii;
H3-12.022_sub	H3	US3-12	HQ	90.39	0.44	3870140	81.305	species	7	k__Bacteria; p__Bacteroidetes; c__Bacteroidia; o__Bacteroidales; f__Tannerellaceae; g__Parabacteroides; s__Parabacteroides_distasonis;
H8-2_concoct_39	H8	US8-2	HQ	90.38	0.2	2045151	53.2443	phylum	2	k__Bacteria; p__Firmicutes; c__; o__; f__; g__; s__;
B370-1_concoct_185_sub	B370	B370-1	HQ	90.38	3.37	2895262	87.0221	species	7	k__Bacteria; p__Bacteroidetes; c__Bacteroidia; o__Bacteroidales; f__Rikenellaceae; g__Alistipes; s__Alistipes_finegoldii;
B357-2_concoct_34	B357	B357-2	HQ	90.35	2.29	3825575	96.2636	species	7	k__Bacteria; p__Proteobacteria; c__Gammaproteobacteria; o__Enterobacterales; f__Enterobacteriaceae; g__Escherichia; s__Escherichia_coli;
H8-4_concoct_13	H8	US8-4	HQ	90.32	0.79	2127793	98.8901	genus	6	k__Bacteria; p__Firmicutes; c__Clostridia; o__Clostridiales; f__Lachnospiraceae; g__; s__[Eubacterium]_rectale;
B316-2_concoct_45_sub	B316	B316-2	HQ	90.32	4.15	2752190	61.0356	family	5	k__Bacteria; p__Firmicutes; c__Clostridia; o__Clostridiales; f__Lachnospiraceae; g__; s__;
B316-1_concoct_151_sub	B316	B316-1	HQ	90.26	3.49	4534115	89.9649	species	7	k__Bacteria; p__Bacteroidetes; c__Bacteroidia; o__Bacteroidales; f__Bacteroidaceae; g__Bacteroides; s__Bacteroides_caccae;
H3-14_metabat_15	H3	US3-14	HQ	90.25	0.48	1870808	58.2485	species	7	k__Bacteria; p__Bacteroidetes; c__Bacteroidia; o__Bacteroidales; f__Rikenellaceae; g__Alistipes; s__Alistipes_finegoldii;
H8-2_concoct_58	H8	US8-2	HQ	90.21	0.78	2425630	51.752	family	5	k__Bacteria; p__Firmicutes; c__Clostridia; o__Clostridiales; f__Lachnospiraceae; g__; s__;
B357-5_concoct_29_sub	B357	B357-5	HQ	90.2	3.15	2793599	93.5826	species	7	k__Bacteria; p__Firmicutes; c__Clostridia; o__Clostridiales; f__Oscillospiraceae; g__Oscillibacter; s__Oscillibacter_sp._PEA192;
B320-3.005	B320	B320-3	HQ	90.19	0	2873368	77.5868	species	7	k__Bacteria; p__Bacteroidetes; c__Bacteroidia; o__Bacteroidales; f__Barnesiellaceae; g__Barnesiella; s__Barnesiella_viscericola;
H3-14_concoct_79	H3	US3-14	HQ	90.15	1.84	2237016	75.3375	genus	6	k__Bacteria; p__Bacteroidetes; c__Bacteroidia; o__Bacteroidales; f__Rikenellaceae; g__Alistipes; s__;
H8-5_concoct_49_sub	H8	US8-5	HQ	90.13	0	3854966	80.729	species	7	k__Bacteria; p__Bacteroidetes; c__Bacteroidia; o__Bacteroidales; f__Tannerellaceae; g__Parabacteroides; s__Parabacteroides_distasonis;
B357-5_concoct_12_sub	B357	B357-5	HQ	90.13	2.06	1842959	77.2481	order	4	k__Bacteria; p__Firmicutes; c__Clostridia; o__Clostridiales; f__; g__; s__;
B320-5_concoct_80_sub	B320	B320-5	HQ	90.13	3.02	2536263	53.5154	species	7	k__Bacteria; p__Firmicutes; c__Clostridia; o__Clostridiales; f__Oscillospiraceae; g__Oscillibacter; s__Oscillibacter_sp._PEA192;
H8-4_metabat_16	H8	US8-4	HQ	90.11	0.34	2282480	88.7456	species	7	k__Bacteria; p__Firmicutes; c__Clostridia; o__Clostridiales; f__Ruminococcaceae; g__Faecalibacterium; s__Faecalibacterium_prausnitzii;
H3-8_concoct_55	H3	US3-8	HQ	90.04	0.58	2291133	94.4393	genus	6	k__Bacteria; p__Firmicutes; c__Clostridia; o__Clostridiales; f__Lachnospiraceae; g__; s__[Eubacterium]_rectale;
H3-10_concoct_40_sub	H3	US3-10	MQ	90.02	5.93	3594978	53.7159	species	7	k__Bacteria; p__Bacteroidetes; c__Bacteroidia; o__Bacteroidales; f__Rikenellaceae; g__Alistipes; s__Alistipes_finegoldii;
B357-5_concoct_58	B357	B357-5	MQ	90	2.27	2052966	97.0826	species	7	k__Bacteria; p__Firmicutes; c__Negativicutes; o__Acidaminococcales; f__Acidaminococcaceae; g__Acidaminococcus; s__Acidaminococcus_intestini;
H8-2_concoct_72	H8	US8-2	MQ	89.98	0.71	4027179	78.1028	species	7	k__Bacteria; p__Bacteroidetes; c__Bacteroidia; o__Bacteroidales; f__Tannerellaceae; g__Parabacteroides; s__Parabacteroides_distasonis;
H3-12_concoct_38	H3	US3-12	MQ	89.84	0.62	3344301	95.8745	species	7	k__Bacteria; p__Firmicutes; c__Clostridia; o__Clostridiales; f__Lachnospiraceae; g__Roseburia; s__Roseburia_intestinalis;
B320-5.003_sub	B320	B320-5	MQ	89.83	3.25	4112214	61.386	species	7	k__Bacteria; p__Bacteroidetes; c__Bacteroidia; o__Bacteroidales; f__Bacteroidaceae; g__Bacteroides; s__Bacteroides_vulgatus;
B370-1_metabat_73	B370	B370-1	MQ	89.78	1.08	1914925	72.7336	order	4	k__Bacteria; p__Firmicutes; c__Clostridia; o__Clostridiales; f__; g__; s__;
H8-5_concoct_79_sub	H8	US8-5	MQ	89.7	6.82	3809459	88.9987	order	4	k__Bacteria; p__Firmicutes; c__Clostridia; o__Clostridiales; f__; g__; s__;
B314-4_concoct_82_sub	B314	B314-4	MQ	89.69	8.12	1887769	92.8745	species	7	k__Bacteria; p__Firmicutes; c__Negativicutes; o__Veillonellales; f__Veillonellaceae; g__Veillonella; s__Veillonella_parvula;
B316-5_concoct_39	B316	B316-5	MQ	89.65	2.88	2697989	55.1736	family	5	k__Bacteria; p__Firmicutes; c__Clostridia; o__Clostridiales; f__Lachnospiraceae; g__; s__;
B314-4_concoct_20	B314	B314-4	MQ	89.59	1.89	1564225	99.7628	species	7	k__Bacteria; p__Firmicutes; c__Bacilli; o__Lactobacillales; f__Lactobacillaceae; g__Lactobacillus; s__Lactobacillus_fermentum;
B314-2.025_sub	B314	B314-2	MQ	89.56	4.15	2491892	87.705	species	7	k__Bacteria; p__Firmicutes; c__Bacilli; o__Lactobacillales; f__Enterococcaceae; g__Enterococcus; s__Enterococcus_faecium;
B370-1_concoct_83_sub	B370	B370-1	MQ	89.5	4.15	2209413	56.1732	order	4	k__Bacteria; p__Firmicutes; c__Clostridia; o__Clostridiales; f__; g__; s__;
B335-1_concoct_81	B335	B335-1	MQ	89.44	2.92	3420456	98.4311	family	5	k__Bacteria; p__Firmicutes; c__Erysipelotrichia; o__Erysipelotrichales; f__Erysipelotrichaceae; g__; s__;
B357-5_concoct_101	B357	B357-5	MQ	89.44	4.36	1839734	79.4634	species	7	k__Bacteria; p__Firmicutes; c__Bacilli; o__Lactobacillales; f__Streptococcaceae; g__Streptococcus; s__Streptococcus_vestibularis;
B316-3_concoct_11_sub	B316	B316-3	MQ	89.39	1.42	2501934	61.9878	family	5	k__Bacteria; p__Firmicutes; c__Clostridia; o__Clostridiales; f__Lachnospiraceae; g__; s__;
H8-1_concoct_58	H8	US8-1	MQ	89.37	1.99	2283777	53.4693	order	4	k__Bacteria; p__Proteobacteria; c__Betaproteobacteria; o__Burkholderiales; f__; g__; s__;
B320-3_metabat_18	B320	B320-3	MQ	89.36	1.91	3095581	81.193	genus	6	k__Bacteria; p__Bacteroidetes; c__Bacteroidia; o__Bacteroidales; f__Prevotellaceae; g__Prevotella; s__;
H8-1_concoct_68	H8	US8-1	MQ	89.35	2.93	2088366	98.4003	genus	6	k__Bacteria; p__Firmicutes; c__Clostridia; o__Clostridiales; f__Lachnospiraceae; g__; s__[Eubacterium]_rectale;
B320-3.016	B320	B320-3	MQ	89.34	0.6	1915982	95.1062	species	7	k__Bacteria; p__Firmicutes; c__Bacilli; o__Lactobacillales; f__Streptococcaceae; g__Streptococcus; s__Streptococcus_salivarius;
B370-1_metabat_56_sub	B370	B370-1	MQ	89.33	1.04	2271267	55.4118	order	4	k__Bacteria; p__Bacteroidetes; c__Bacteroidia; o__Bacteroidales; f__; g__; s__;
H8-4_concoct_3_sub	H8	US8-4	MQ	89.32	1.12	3511094	64.2176	order	4	k__Bacteria; p__Bacteroidetes; c__Bacteroidia; o__Bacteroidales; f__; g__; s__;
B370-3_concoct_68	B370	B370-3	MQ	89.29	1.26	3664121	98.6828	family	5	k__Bacteria; p__Firmicutes; c__Erysipelotrichia; o__Erysipelotrichales; f__Erysipelotrichaceae; g__; s__;
B316-4_metabat_47	B316	B316-4	MQ	89.26	1.14	1828879	64.1777	order	4	k__Bacteria; p__Firmicutes; c__Clostridia; o__Clostridiales; f__; g__; s__;
B316-1_metabat_53	B316	B316-1	MQ	89.22	1.5	1745687	58.0528	species	7	k__Bacteria; p__Firmicutes; c__Negativicutes; o__Acidaminococcales; f__Acidaminococcaceae; g__Phascolarctobacterium; s__Phascolarctobacterium_faecium;
H8-1.019_sub	H8	US8-1	MQ	89.17	6.25	4474399	68.0051	species	7	k__Bacteria; p__Bacteroidetes; c__Bacteroidia; o__Bacteroidales; f__Bacteroidaceae; g__Bacteroides; s__Bacteroides_vulgatus;
B316-4_metabat_10_sub	B316	B316-4	MQ	89.09	0	2523959	58.161	genus	6	k__Bacteria; p__Firmicutes; c__Clostridia; o__Clostridiales; f__Lachnospiraceae; g__Blautia; s__;
B357-5_concoct_41_sub	B357	B357-5	MQ	89.09	0.91	2002557	100	species	7	k__Bacteria; p__Firmicutes; c__Clostridia; o__Clostridiales; f__Ruminococcaceae; g__Faecalibacterium; s__Faecalibacterium_prausnitzii;
H8-5_concoct_82_sub	H8	US8-5	MQ	88.89	0.44	2315474	88.7159	species	7	k__Bacteria; p__Firmicutes; c__Clostridia; o__Clostridiales; f__Eubacteriaceae; g__Eubacterium; s__[Eubacterium]_eligens;
B357-3_metabat_38	B357	B357-3	MQ	88.88	0.67	2497275	100	species	7	k__Bacteria; p__Firmicutes; c__Clostridia; o__Clostridiales; f__Eubacteriaceae; g__Eubacterium; s__[Eubacterium]_eligens;
B335-1.004_sub	B335	B335-1	MQ	88.8	4.67	1749639	80.8591	species	7	k__Bacteria; p__Firmicutes; c__Bacilli; o__Lactobacillales; f__Streptococcaceae; g__Streptococcus; s__Streptococcus_thermophilus;
B357-4_concoct_125_sub	B357	B357-4	MQ	88.6	2.66	2736582	92.5474	species	7	k__Bacteria; p__Firmicutes; c__Clostridia; o__Clostridiales; f__Lachnospiraceae; g__Blautia; s__Blautia_obeum;
H8-1.008	H8	US8-1	MQ	88.59	1.01	2085820	95.6424	order	4	k__Bacteria; p__Firmicutes; c__Clostridia; o__Clostridiales; f__; g__; s__;
B370-1_metabat_52	B370	B370-1	MQ	88.5	0.67	2336148	61.2617	order	4	k__Bacteria; p__Firmicutes; c__Clostridia; o__Clostridiales; f__; g__; s__;
B316-3_concoct_53_sub	B316	B316-3	MQ	88.46	1.83	3470701	75.2531	order	4	k__Bacteria; p__Firmicutes; c__Clostridia; o__Clostridiales; f__; g__; s__;
H3-16.029_sub	H3	US3-16	MQ	88.41	1.96	3876420	81.6306	species	7	k__Bacteria; p__Bacteroidetes; c__Bacteroidia; o__Bacteroidales; f__Tannerellaceae; g__Parabacteroides; s__Parabacteroides_distasonis;
B316-6_metabat_30_sub	B316	B316-6	MQ	88.25	0.29	2457429	89.0658	family	5	k__Bacteria; p__Firmicutes; c__Clostridia; o__Clostridiales; f__Lachnospiraceae; g__; s__;
H8-3.005_sub	H8	US8-3	MQ	88.21	0.38	3610861	85.9464	species	7	k__Bacteria; p__Bacteroidetes; c__Bacteroidia; o__Bacteroidales; f__Bacteroidaceae; g__Bacteroides; s__Bacteroides_vulgatus;
B357-6_concoct_40_sub	B357	B357-6	MQ	88.17	7.22	1966217	99.9232	genus	6	k__Bacteria; p__Firmicutes; c__Bacilli; o__Lactobacillales; f__Streptococcaceae; g__Streptococcus; s__;
H8-5_metabat_15	H8	US8-5	MQ	88.14	2.42	1947308	99.1444	species	7	k__Bacteria; p__Firmicutes; c__Clostridia; o__Clostridiales; f__Ruminococcaceae; g__Faecalibacterium; s__Faecalibacterium_prausnitzii;
B357-4_metabat_44	B357	B357-4	MQ	88.1	0	2334394	95.1199	species	7	k__Bacteria; p__Firmicutes; c__Clostridia; o__Clostridiales; f__Ruminococcaceae; g__Faecalibacterium; s__Faecalibacterium_prausnitzii;
B357-3.013	B357	B357-3	MQ	88.1	0	2589248	90.6694	species	7	k__Bacteria; p__Firmicutes; c__Clostridia; o__Clostridiales; f__Ruminococcaceae; g__Faecalibacterium; s__Faecalibacterium_prausnitzii;
B316-2.055_sub	B316	B316-2	MQ	88.09	0.34	2277834	84.2255	family	5	k__Bacteria; p__Firmicutes; c__Clostridia; o__Clostridiales; f__; g__; s__Clostridiales_bacterium_CCNA10;
H8-5.003_sub	H8	US8-5	MQ	88.06	1.38	3796800	87.1822	genus	6	k__Bacteria; p__Bacteroidetes; c__Bacteroidia; o__Bacteroidales; f__Bacteroidaceae; g__Bacteroides; s__;
B316-5.025_sub	B316	B316-5	MQ	87.92	6.71	3349018	53.6806	phylum	2	k__Bacteria; p__Firmicutes; c__; o__; f__; g__; s__;
H8-4_concoct_70_sub	H8	US8-4	MQ	87.91	0.67	2635827	84.4673	species	7	k__Bacteria; p__Firmicutes; c__Clostridia; o__Clostridiales; f__Eubacteriaceae; g__Eubacterium; s__[Eubacterium]_eligens;
B314-3_concoct_55_sub	B314	B314-3	MQ	87.9	2.57	2643210	57.4714	order	4	k__Bacteria; p__Firmicutes; c__Clostridia; o__Clostridiales; f__; g__; s__;
B370-1_concoct_100	B370	B370-1	MQ	87.85	2.83	3362623	94.6137	species	7	k__Bacteria; p__Bacteroidetes; c__Bacteroidia; o__Bacteroidales; f__Odoribacteraceae; g__Odoribacter; s__Odoribacter_splanchnicus;
B314-1_metabat_22	B314	B314-1	MQ	87.83	0	2029010	98.8899	species	7	k__Bacteria; p__Firmicutes; c__Bacilli; o__Lactobacillales; f__Enterococcaceae; g__Enterococcus; s__Enterococcus_faecium;
B357-4_concoct_81_sub	B357	B357-4	MQ	87.81	2.22	2837185	56.958	order	4	k__Bacteria; p__Firmicutes; c__Clostridia; o__Clostridiales; f__; g__; s__;
H8-4_concoct_51_sub	H8	US8-4	MQ	87.81	7.61	3582284	82.87	order	4	k__Bacteria; p__Firmicutes; c__Clostridia; o__Clostridiales; f__; g__; s__;
B357-1_concoct_35	B357	B357-1	MQ	87.78	0	6053542	94.2885	species	7	k__Bacteria; p__Bacteroidetes; c__Bacteroidia; o__Bacteroidales; f__Bacteroidaceae; g__Bacteroides; s__Bacteroides_cellulosilyticus;
B357-1_concoct_48	B357	B357-1	MQ	87.75	0.82	2739868	52.6683	family	5	k__Bacteria; p__Firmicutes; c__Clostridia; o__Clostridiales; f__Ruminococcaceae; g__; s__;
B316-6_concoct_15_sub	B316	B316-6	MQ	87.69	3.11	3189775	60.8778	order	4	k__Bacteria; p__Firmicutes; c__Clostridia; o__Clostridiales; f__; g__; s__;
B316-3_metabat_68	B316	B316-3	MQ	87.36	0	2114161	62.8265	species	7	k__Bacteria; p__Actinobacteria; c__Actinobacteria; o__Actinomycetales; f__Actinomycetaceae; g__Schaalia; s__Schaalia_meyeri;
H3-10_concoct_32	H3	US3-10	MQ	87.31	0.56	3203662	95.4269	species	7	k__Bacteria; p__Bacteroidetes; c__Bacteroidia; o__Bacteroidales; f__Odoribacteraceae; g__Odoribacter; s__Odoribacter_splanchnicus;
B335-2_metabat_21	B335	B335-2	MQ	87.31	0.83	1844881	70.0468	species	7	k__Bacteria; p__Actinobacteria; c__Actinobacteria; o__Actinomycetales; f__Actinomycetaceae; g__Schaalia; s__Schaalia_meyeri;
H8-1_concoct_91	H8	US8-1	MQ	87.28	2.76	1917531	94.0965	species	7	k__Bacteria; p__Actinobacteria; c__Coriobacteriia; o__Coriobacteriales; f__Coriobacteriaceae; g__Collinsella; s__Collinsella_aerofaciens;
H8-1_concoct_72_sub	H8	US8-1	MQ	87.25	0.23	2434132	87.8313	species	7	k__Bacteria; p__Firmicutes; c__Clostridia; o__Clostridiales; f__Eubacteriaceae; g__Eubacterium; s__[Eubacterium]_eligens;
B316-4_concoct_78	B316	B316-4	MQ	87.22	2.2	2243062	59.4261	order	4	k__Bacteria; p__Firmicutes; c__Clostridia; o__Clostridiales; f__; g__; s__;
B316-2.026_sub	B316	B316-2	MQ	87.21	1.34	2763304	78.7695	order	4	k__Bacteria; p__Firmicutes; c__Clostridia; o__Clostridiales; f__; g__; s__;
H8-3_metabat_22_sub	H8	US8-3	MQ	87.15	0.92	1837848	99.1105	species	7	k__Bacteria; p__Actinobacteria; c__Coriobacteriia; o__Coriobacteriales; f__Coriobacteriaceae; g__Collinsella; s__Collinsella_aerofaciens;
B316-1_concoct_143	B316	B316-1	MQ	86.97	2.46	2790587	51.58	family	5	k__Bacteria; p__Firmicutes; c__Clostridia; o__Clostridiales; f__Peptostreptococcaceae; g__; s__;
B316-1.026_sub	B316	B316-1	MQ	86.78	1.05	4142817	81.9165	genus	6	k__Bacteria; p__Bacteroidetes; c__Bacteroidia; o__Bacteroidales; f__Bacteroidaceae; g__Bacteroides; s__;
H8-5.015_sub	H8	US8-5	MQ	86.7	0	1761658	64.4634	species	7	k__Bacteria; p__Firmicutes; c__Clostridia; o__Clostridiales; f__Oscillospiraceae; g__Oscillibacter; s__Oscillibacter_sp._PEA192;
B320-2_concoct_14_sub	B320	B320-2	MQ	86.7	0.43	4505432	95.4324	genus	6	k__Bacteria; p__Bacteroidetes; c__Bacteroidia; o__Bacteroidales; f__Bacteroidaceae; g__Bacteroides; s__;
H3-12_concoct_73_sub	H3	US3-12	MQ	86.68	4.93	1927273	92.5128	species	7	k__Bacteria; p__Actinobacteria; c__Actinobacteria; o__Bifidobacteriales; f__Bifidobacteriaceae; g__Bifidobacterium; s__Bifidobacterium_adolescentis;
B320-1_metabat_56	B320	B320-1	MQ	86.64	0	2309297	94.141	species	7	k__Bacteria; p__Actinobacteria; c__Coriobacteriia; o__Eggerthellales; f__Eggerthellaceae; g__Adlercreutzia; s__Adlercreutzia_equolifaciens;
H3-10_metabat_31	H3	US3-10	MQ	86.62	0.21	2464262	54.037	family	5	k__Bacteria; p__Firmicutes; c__Clostridia; o__Clostridiales; f__Lachnospiraceae; g__; s__;
B320-1_concoct_9_sub	B320	B320-1	MQ	86.62	5.65	3568904	86.8835	species	7	k__Bacteria; p__Actinobacteria; c__Coriobacteriia; o__Eggerthellales; f__Eggerthellaceae; g__Eggerthella; s__Eggerthella_lenta;
B370-1_concoct_155	B370	B370-1	MQ	86.52	1.17	1836917	60.5969	order	4	k__Bacteria; p__Firmicutes; c__Clostridia; o__Clostridiales; f__; g__; s__;
B370-1_concoct_142_sub	B370	B370-1	MQ	86.45	2.24	3113530	66.2509	order	4	k__Bacteria; p__Bacteroidetes; c__Bacteroidia; o__Bacteroidales; f__; g__; s__;
B370-1_metabat_67	B370	B370-1	MQ	86.24	0.67	1996342	50.6555	genus	6	k__Bacteria; p__Firmicutes; c__Clostridia; o__Clostridiales; f__Oscillospiraceae; g__Oscillibacter; s__;
B320-3.004_sub	B320	B320-3	MQ	86.08	1.03	3662866	54.0429	species	7	k__Bacteria; p__Bacteroidetes; c__Bacteroidia; o__Bacteroidales; f__Bacteroidaceae; g__Bacteroides; s__Bacteroides_vulgatus;
B335-1.009	B335	B335-1	MQ	86.02	0	2541738	62.2873	family	5	k__Bacteria; p__Firmicutes; c__Clostridia; o__Clostridiales; f__Lachnospiraceae; g__; s__;
H8-3_concoct_41_sub	H8	US8-3	MQ	85.7	0.67	3579767	83.1965	order	4	k__Bacteria; p__Firmicutes; c__Clostridia; o__Clostridiales; f__; g__; s__;
B331-3_concoct_27_sub	B331	B331-3	MQ	85.68	2.99	4990103	86.178	species	7	k__Bacteria; p__Firmicutes; c__Clostridia; o__Clostridiales; f__Lachnospiraceae; g__Lachnoclostridium; s__[Clostridium]_bolteae;
B370-2_metabat_75	B370	B370-2	MQ	85.54	1.54	2331880	72.6263	species	7	k__Bacteria; p__Bacteroidetes; c__Bacteroidia; o__Bacteroidales; f__Rikenellaceae; g__Alistipes; s__Alistipes_sp._Marseille-P5997;
B316-3_metabat_83	B316	B316-3	MQ	85.54	1.92	2320509	77.5177	species	7	k__Bacteria; p__Bacteroidetes; c__Bacteroidia; o__Bacteroidales; f__Rikenellaceae; g__Alistipes; s__Alistipes_finegoldii;
H3-14_concoct_39	H3	US3-14	MQ	85.4	0.84	2316087	56.3967	phylum	2	k__Bacteria; p__Firmicutes; c__; o__; f__; g__; s__;
B370-3_metabat_28	B370	B370-3	MQ	85.34	2.4	1796921	94.1699	genus	6	k__Bacteria; p__Bacteroidetes; c__Bacteroidia; o__Bacteroidales; f__Rikenellaceae; g__Alistipes; s__;
B316-4_metabat_36	B316	B316-4	MQ	85.33	0.67	2170064	60.3346	family	5	k__Bacteria; p__Firmicutes; c__Clostridia; o__Clostridiales; f__Lachnospiraceae; g__; s__;
B316-3.039_sub	B316	B316-3	MQ	85.31	6.72	2815060	79.9567	family	5	k__Bacteria; p__Firmicutes; c__Clostridia; o__Clostridiales; f__Lachnospiraceae; g__; s__;
B357-6.007_sub	B357	B357-6	MQ	85.26	3.86	3177163	69.8873	species	7	k__Bacteria; p__Firmicutes; c__Clostridia; o__Clostridiales; f__Ruminococcaceae; g__Ruminococcus; s__Ruminococcus_sp._SR1/5;
B316-2_metabat_8_sub	B316	B316-2	MQ	85.11	4.58	2097338	82.1005	family	5	k__Bacteria; p__Firmicutes; c__Clostridia; o__Clostridiales; f__Lachnospiraceae; g__; s__;
H3-8_concoct_83_sub	H3	US3-8	MQ	84.83	7.82	3100862	97.2155	species	7	k__Bacteria; p__Firmicutes; c__Clostridia; o__Clostridiales; f__Ruminococcaceae; g__Faecalibacterium; s__Faecalibacterium_prausnitzii;
H8-2_metabat_2_sub	H8	US8-2	MQ	84.8	8.5	2123647	100	species	7	k__Bacteria; p__Firmicutes; c__Clostridia; o__Clostridiales; f__Ruminococcaceae; g__Faecalibacterium; s__Faecalibacterium_prausnitzii;
B357-3_concoct_25	B357	B357-3	MQ	84.79	2.17	2505713	58.5442	order	4	k__Bacteria; p__Firmicutes; c__Clostridia; o__Clostridiales; f__; g__; s__;
B331-3.019_sub	B331	B331-3	MQ	84.6	0.58	2112960	75.972	family	5	k__Bacteria; p__Firmicutes; c__Clostridia; o__Clostridiales; f__Lachnospiraceae; g__; s__;
B316-5_concoct_98_sub	B316	B316-5	MQ	84.46	4.56	3072964	68.4205	genus	6	k__Bacteria; p__Bacteroidetes; c__Bacteroidia; o__Bacteroidales; f__Bacteroidaceae; g__Bacteroides; s__;
H8-1_metabat_38	H8	US8-1	MQ	84.42	1.43	1853558	54.9332	order	4	k__Bacteria; p__Firmicutes; c__Clostridia; o__Clostridiales; f__; g__; s__;
B316-4_concoct_35_sub	B316	B316-4	MQ	84.42	4.25	2595608	56.8518	genus	6	k__Bacteria; p__Firmicutes; c__Clostridia; o__Clostridiales; f__Lachnospiraceae; g__Lachnoclostridium; s__;
B335-2_metabat_7_sub	B335	B335-2	MQ	84.22	0	2534953	75.9623	genus	6	k__Bacteria; p__Firmicutes; c__Clostridia; o__Clostridiales; f__Clostridiaceae; g__Clostridium; s__;
B357-3_concoct_63	B357	B357-3	MQ	84.11	3.17	2309318	54.6443	species	7	k__Bacteria; p__Firmicutes; c__Clostridia; o__Clostridiales; f__Ruminococcaceae; g__Faecalibacterium; s__Faecalibacterium_prausnitzii;
B357-4_metabat_78	B357	B357-4	MQ	84.03	7.38	2010255	92.0334	species	7	k__Bacteria; p__Fusobacteria; c__Fusobacteriia; o__Fusobacteriales; f__Fusobacteriaceae; g__Fusobacterium; s__Fusobacterium_periodonticum;
B370-3_metabat_63_sub	B370	B370-3	MQ	83.92	1.23	2447979	85.6817	species	7	k__Bacteria; p__Bacteroidetes; c__Bacteroidia; o__Bacteroidales; f__Rikenellaceae; g__Alistipes; s__Alistipes_finegoldii;
B314-1_metabat_12	B314	B314-1	MQ	83.89	0	2154264	89.5193	order	4	k__Bacteria; p__Firmicutes; c__Clostridia; o__Clostridiales; f__; g__; s__;
B320-3_metabat_5	B320	B320-3	MQ	83.81	0.69	1760521	100	species	7	k__Bacteria; p__Actinobacteria; c__Actinobacteria; o__Bifidobacteriales; f__Bifidobacteriaceae; g__Bifidobacterium; s__Bifidobacterium_bifidum;
H8-5_concoct_70	H8	US8-5	MQ	83.8	0.79	1667480	96.3685	species	7	k__Bacteria; p__Firmicutes; c__Bacilli; o__Lactobacillales; f__Lactobacillaceae; g__Lactobacillus; s__Lactobacillus_ruminis;
B316-2_concoct_84	B316	B316-2	MQ	83.79	1.32	2282607	68.0572	order	4	k__Bacteria; p__Firmicutes; c__Clostridia; o__Clostridiales; f__; g__; s__;
B316-6_concoct_9	B316	B316-6	MQ	83.72	2.27	2237338	54.4646	family	5	k__Bacteria; p__Firmicutes; c__Clostridia; o__Clostridiales; f__Lachnospiraceae; g__; s__;
B370-1_concoct_165	B370	B370-1	MQ	83.58	2.57	2068139	98.4164	species	7	k__Bacteria; p__Firmicutes; c__Clostridia; o__Clostridiales; f__Lachnospiraceae; g__Anaerostipes; s__Anaerostipes_hadrus;
B331-4_concoct_8_sub	B331	B331-4	MQ	83.53	3.09	1635584	84.6217	species	7	k__Bacteria; p__Firmicutes; c__Negativicutes; o__Veillonellales; f__Veillonellaceae; g__Veillonella; s__Veillonella_dispar;
B316-3_concoct_136	B316	B316-3	MQ	83.52	3.13	1495643	93.6492	species	7	k__Bacteria; p__Firmicutes; c__Bacilli; o__Lactobacillales; f__Leuconostocaceae; g__Leuconostoc; s__Leuconostoc_gelidum;
B316-3_concoct_63	B316	B316-3	MQ	83.47	0	2167428	61.1183	order	4	k__Bacteria; p__Firmicutes; c__Clostridia; o__Clostridiales; f__; g__; s__;
B320-5_metabat_9	B320	B320-5	MQ	83.45	1.18	2285133	99.1399	species	7	k__Bacteria; p__Firmicutes; c__Clostridia; o__Clostridiales; f__Ruminococcaceae; g__Flavonifractor; s__Flavonifractor_plautii;
B314-1_concoct_73	B314	B314-1	MQ	83.43	4.39	1933386	96.2189	species	7	k__Bacteria; p__Actinobacteria; c__Actinobacteria; o__Bifidobacteriales; f__Bifidobacteriaceae; g__Bifidobacterium; s__Bifidobacterium_longum;
B316-7_concoct_45	B316	B316-7	MQ	83.33	0.67	2756368	84.7047	species	7	k__Bacteria; p__Firmicutes; c__Clostridia; o__Clostridiales; f__Lachnospiraceae; g__Anaerobutyricum; s__Anaerobutyricum_hallii;
B357-4_metabat_55	B357	B357-4	MQ	83.32	0.67	1972413	56.0202	order	4	k__Bacteria; p__Firmicutes; c__Clostridia; o__Clostridiales; f__; g__; s__;
B320-1_concoct_2	B320	B320-1	MQ	83.32	3.15	2278800	51.1648	genus	6	k__Bacteria; p__Firmicutes; c__Clostridia; o__Clostridiales; f__Oscillospiraceae; g__Oscillibacter; s__;
B357-3_metabat_22	B357	B357-3	MQ	83.27	1.36	1833517	100	species	7	k__Bacteria; p__Firmicutes; c__Clostridia; o__Clostridiales; f__Ruminococcaceae; g__Faecalibacterium; s__Faecalibacterium_prausnitzii;
H8-5_concoct_9	H8	US8-5	MQ	83.26	0.04	2079335	99.4096	species	7	k__Bacteria; p__Verrucomicrobia; c__Verrucomicrobiae; o__Verrucomicrobiales; f__Akkermansiaceae; g__Akkermansia; s__Akkermansia_muciniphila;
B316-3_metabat_12_sub	B316	B316-3	MQ	83.21	0.37	2708681	98.4492	species	7	k__Bacteria; p__Firmicutes; c__Clostridia; o__Clostridiales; f__Ruminococcaceae; g__Ruminococcus; s__Ruminococcus_sp._SR1/5;
B357-5_concoct_88	B357	B357-5	MQ	83.02	4.73	2238097	90.2039	species	7	k__Bacteria; p__Firmicutes; c__Clostridia; o__Clostridiales; f__Lachnospiraceae; g__Anaerostipes; s__Anaerostipes_hadrus;
B314-3_metabat_49	B314	B314-3	MQ	82.99	0	2498171	100	species	7	k__Bacteria; p__Firmicutes; c__Clostridia; o__Clostridiales; f__Ruminococcaceae; g__Ruthenibacterium; s__Ruthenibacterium_lactatiformans;
H8-4_concoct_45	H8	US8-4	MQ	82.56	0	1981130	99.4446	species	7	k__Bacteria; p__Verrucomicrobia; c__Verrucomicrobiae; o__Verrucomicrobiales; f__Akkermansiaceae; g__Akkermansia; s__Akkermansia_muciniphila;
B316-4_concoct_177_sub	B316	B316-4	MQ	82.49	2.43	2575109	73.5589	order	4	k__Bacteria; p__Firmicutes; c__Clostridia; o__Clostridiales; f__; g__; s__;
B357-6_concoct_46	B357	B357-6	MQ	82.48	3.29	2257577	50.3355	family	5	k__Bacteria; p__Firmicutes; c__Clostridia; o__Clostridiales; f__Ruminococcaceae; g__; s__;
H3-10_metabat_33	H3	US3-10	MQ	82.44	0	1448901	51.0472	phylum	2	k__Bacteria; p__Firmicutes; c__; o__; f__; g__; s__;
H8-1.002	H8	US8-1	MQ	82.37	0.96	2006517	50.6534	genus	6	k__Bacteria; p__Bacteroidetes; c__Bacteroidia; o__Bacteroidales; f__Rikenellaceae; g__Alistipes; s__;
B314-3_metabat_60	B314	B314-3	MQ	82.26	0	1720115	100	species	7	k__Bacteria; p__Firmicutes; c__Clostridia; o__Clostridiales; f__Clostridiaceae; g__Clostridium; s__Clostridium_perfringens;
H8-2_metabat_37	H8	US8-2	MQ	82.21	0.67	1908697	56.061	species	7	k__Bacteria; p__Firmicutes; c__Clostridia; o__Clostridiales; f__Oscillospiraceae; g__Oscillibacter; s__Oscillibacter_sp._PEA192;
B357-2_concoct_73	B357	B357-2	MQ	82.21	0.69	1826627	98.0624	species	7	k__Bacteria; p__Actinobacteria; c__Actinobacteria; o__Bifidobacteriales; f__Bifidobacteriaceae; g__Bifidobacterium; s__Bifidobacterium_adolescentis;
B316-2.078_sub	B316	B316-2	MQ	81.98	8.37	2712270	65.9285	order	4	k__Bacteria; p__Firmicutes; c__Clostridia; o__Clostridiales; f__; g__; s__;
B335-1_concoct_30_sub	B335	B335-1	MQ	81.96	5.56	1982994	64.6697	genus	6	k__Bacteria; p__Firmicutes; c__Clostridia; o__Clostridiales; f__Clostridiaceae; g__Clostridium; s__;
H3-16_concoct_61_sub	H3	US3-16	MQ	81.54	1.57	2513527	50.832	phylum	2	k__Bacteria; p__Firmicutes; c__; o__; f__; g__; s__;
B357-5.069_sub	B357	B357-5	MQ	81.48	5.1	2234648	79.4792	species	7	k__Bacteria; p__Firmicutes; c__Clostridia; o__Clostridiales; f__Eubacteriaceae; g__Eubacterium; s__[Eubacterium]_eligens;
H3-8_metabat_28	H3	US3-8	MQ	81.45	1.7	1997704	93.3375	species	7	k__Bacteria; p__Actinobacteria; c__Coriobacteriia; o__Eggerthellales; f__Eggerthellaceae; g__Adlercreutzia; s__Adlercreutzia_equolifaciens;
B316-2_metabat_47_sub	B316	B316-2	MQ	81.3	0.63	2358581	60.0201	family	5	k__Bacteria; p__Firmicutes; c__Clostridia; o__Clostridiales; f__Lachnospiraceae; g__; s__;
B314-3_concoct_54_sub	B314	B314-3	MQ	81.16	1.21	2065984	98.2439	species	7	k__Bacteria; p__Actinobacteria; c__Actinobacteria; o__Micrococcales; f__Micrococcaceae; g__Rothia; s__Rothia_dentocariosa;
B316-1_concoct_141_sub	B316	B316-1	MQ	81.14	2.32	5176426	95.491	species	7	k__Bacteria; p__Bacteroidetes; c__Bacteroidia; o__Bacteroidales; f__Bacteroidaceae; g__Bacteroides; s__Bacteroides_cellulosilyticus;
B370-1_metabat_38	B370	B370-1	MQ	81.12	0.58	2027723	98.6343	species	7	k__Bacteria; p__Firmicutes; c__Clostridia; o__Clostridiales; f__Lachnospiraceae; g__Roseburia; s__Roseburia_hominis;
H3-12_concoct_42	H3	US3-12	MQ	81.07	2.68	2082180	97.5298	species	7	k__Bacteria; p__Firmicutes; c__Clostridia; o__Clostridiales; f__Lachnospiraceae; g__Coprococcus; s__Coprococcus_sp._ART55/1;
B370-1.010	B370	B370-1	MQ	81.03	2.13	1813934	88.1573	genus	6	k__Bacteria; p__Firmicutes; c__Clostridia; o__Clostridiales; f__Clostridiaceae; g__Clostridium; s__;
B316-4_metabat_58	B316	B316-4	MQ	80.91	0.65	2035804	56.708	genus	6	k__Bacteria; p__Firmicutes; c__Clostridia; o__Clostridiales; f__Lachnospiraceae; g__Blautia; s__;
B316-7_concoct_18	B316	B316-7	MQ	80.88	0.74	5700465	95.9723	species	7	k__Bacteria; p__Bacteroidetes; c__Bacteroidia; o__Bacteroidales; f__Bacteroidaceae; g__Bacteroides; s__Bacteroides_cellulosilyticus;
B335-1_concoct_74_sub	B335	B335-1	MQ	80.88	1.06	1577927	97.5425	species	7	k__Bacteria; p__Firmicutes; c__Bacilli; o__Lactobacillales; f__Streptococcaceae; g__Streptococcus; s__Streptococcus_parasanguinis;
B357-2_concoct_76	B357	B357-2	MQ	80.88	2.48	2162019	55.6515	order	4	k__Bacteria; p__Firmicutes; c__Clostridia; o__Clostridiales; f__; g__; s__;
B357-6_concoct_24	B357	B357-6	MQ	80.61	2.26	2139569	60.0965	family	5	k__Bacteria; p__Firmicutes; c__Clostridia; o__Clostridiales; f__Lachnospiraceae; g__; s__;
B314-2_metabat_28_sub	B314	B314-2	MQ	80.49	0	2370656	60.1604	phylum	2	k__Bacteria; p__Firmicutes; c__; o__; f__; g__; s__;
B320-1_metabat_46	B320	B320-1	MQ	80.21	1.08	2608060	52.0719	phylum	2	k__Bacteria; p__Firmicutes; c__; o__; f__; g__; s__;
B357-4_concoct_32_sub	B357	B357-4	MQ	80.19	3.85	2383217	50.6985	order	4	k__Bacteria; p__Firmicutes; c__Clostridia; o__Clostridiales; f__; g__; s__;
B316-1.049_sub	B316	B316-1	MQ	80.15	3.86	2951662	50.7575	genus	6	k__Bacteria; p__Firmicutes; c__Clostridia; o__Clostridiales; f__Lachnospiraceae; g__Blautia; s__;
B370-2_concoct_70_sub	B370	B370-2	MQ	80.12	3.87	2409198	57.7989	species	7	k__Bacteria; p__Bacteroidetes; c__Bacteroidia; o__Bacteroidales; f__Rikenellaceae; g__Alistipes; s__Alistipes_shahii;
H8-1_concoct_15	H8	US8-1	MQ	80.1	3.5	1936051	51.4841	order	4	k__Bacteria; p__Firmicutes; c__Clostridia; o__Clostridiales; f__; g__; s__;
H8-1_concoct_48	H8	US8-1	MQ	79.86	0.7	1532643	94.2274	species	7	k__Bacteria; p__Firmicutes; c__Bacilli; o__Lactobacillales; f__Lactobacillaceae; g__Lactobacillus; s__Lactobacillus_ruminis;
B370-2_metabat_78	B370	B370-2	MQ	79.79	0	1799657	60.354	species	7	k__Bacteria; p__Firmicutes; c__Clostridia; o__Clostridiales; f__Ruminococcaceae; g__Faecalibacterium; s__Faecalibacterium_prausnitzii;
B357-6_concoct_33	B357	B357-6	MQ	79.77	2.69	1342242	53.8825	class	3	k__Bacteria; p__Firmicutes; c__Bacilli; o__; f__; g__; s__;
B316-2_concoct_152_sub	B316	B316-2	MQ	79.69	3.6	4212017	85.7089	species	7	k__Bacteria; p__Bacteroidetes; c__Bacteroidia; o__Bacteroidales; f__Bacteroidaceae; g__Bacteroides; s__Bacteroides_caccae;
B320-1_concoct_4_sub	B320	B320-1	MQ	79.6	3.28	2678529	87.9982	species	7	k__Bacteria; p__Firmicutes; c__Clostridia; o__Clostridiales; f__Lachnospiraceae; g__Blautia; s__Blautia_obeum;
B316-2_metabat_28_sub	B316	B316-2	MQ	79.51	3.14	2993019	78.5597	species	7	k__Bacteria; p__Actinobacteria; c__Coriobacteriia; o__Eggerthellales; f__Eggerthellaceae; g__Gordonibacter; s__Gordonibacter_urolithinfaciens;
B331-2.017_sub	B331	B331-2	MQ	79.39	5.65	3917426	51.6217	order	4	k__Bacteria; p__Firmicutes; c__Clostridia; o__Clostridiales; f__; g__; s__;
H3-10_metabat_39_sub	H3	US3-10	MQ	79.33	0.27	2014351	63.7196	species	7	k__Bacteria; p__Firmicutes; c__Clostridia; o__Clostridiales; f__Ruminococcaceae; g__Faecalibacterium; s__Faecalibacterium_prausnitzii;
H8-3_concoct_38	H8	US8-3	MQ	79.31	0.17	1982202	58.7092	order	4	k__Bacteria; p__Firmicutes; c__Clostridia; o__Clostridiales; f__; g__; s__;
B370-1_metabat_14_sub	B370	B370-1	MQ	79.23	5.7	1894962	64.5018	genus	6	k__Bacteria; p__Firmicutes; c__Clostridia; o__Clostridiales; f__Clostridiaceae; g__Clostridium; s__;
H3-10_metabat_25	H3	US3-10	MQ	79.11	1.61	2192353	96.9746	species	7	k__Bacteria; p__Actinobacteria; c__Coriobacteriia; o__Eggerthellales; f__Eggerthellaceae; g__Adlercreutzia; s__Adlercreutzia_equolifaciens;
H3-14.021_sub	H3	US3-14	MQ	79.1	1.72	1967302	90.2762	genus	6	k__Bacteria; p__Firmicutes; c__Clostridia; o__Clostridiales; f__Lachnospiraceae; g__; s__[Eubacterium]_rectale;
H3-10_concoct_61	H3	US3-10	MQ	79.06	0.12	2029678	52.8747	phylum	2	k__Bacteria; p__Firmicutes; c__; o__; f__; g__; s__;
H8-2_concoct_45	H8	US8-2	MQ	79.04	1.7	1947077	51.4405	family	5	k__Bacteria; p__Firmicutes; c__Clostridia; o__Clostridiales; f__Ruminococcaceae; g__; s__;
B370-4.009_sub	B370	B370-4	MQ	79.03	2.42	4476258	79.7432	species	7	k__Bacteria; p__Bacteroidetes; c__Bacteroidia; o__Bacteroidales; f__Odoribacteraceae; g__Odoribacter; s__Odoribacter_splanchnicus;
B331-4_concoct_44	B331	B331-4	MQ	78.95	0.95	1529220	99.0143	species	7	k__Bacteria; p__Firmicutes; c__Bacilli; o__Lactobacillales; f__Lactobacillaceae; g__Lactobacillus; s__Lactobacillus_fermentum;
B370-3_metabat_47	B370	B370-3	MQ	78.93	0.3	1530236	64.6922	species	7	k__Bacteria; p__Proteobacteria; c__Deltaproteobacteria; o__Desulfovibrionales; f__Desulfovibrionaceae; g__Desulfovibrio; s__Desulfovibrio_piger;
B370-2_metabat_18	B370	B370-2	MQ	78.79	0.67	1762211	65.4681	genus	6	k__Bacteria; p__Firmicutes; c__Clostridia; o__Clostridiales; f__Clostridiaceae; g__Clostridium; s__;
B331-3_concoct_57	B331	B331-3	MQ	78.61	2.55	2407215	84.2036	family	5	k__Bacteria; p__Firmicutes; c__Clostridia; o__Clostridiales; f__; g__; s__butyrate-producing_bacterium_SS3/4;
H3-14_concoct_10	H3	US3-14	MQ	78.57	0	2855561	94.8804	species	7	k__Bacteria; p__Bacteroidetes; c__Bacteroidia; o__Bacteroidales; f__Odoribacteraceae; g__Odoribacter; s__Odoribacter_splanchnicus;
H3-16.002	H3	US3-16	MQ	78.49	0.19	3581591	89.5304	species	7	k__Bacteria; p__Bacteroidetes; c__Bacteroidia; o__Bacteroidales; f__Bacteroidaceae; g__Bacteroides; s__Bacteroides_vulgatus;
H3-8_concoct_82_sub	H3	US3-8	MQ	78.47	5.77	2665348	60.3104	order	4	k__Bacteria; p__Firmicutes; c__Clostridia; o__Clostridiales; f__; g__; s__;
B331-2.013_sub	B331	B331-2	MQ	78.36	3.26	4934137	71.0324	species	7	k__Bacteria; p__Bacteroidetes; c__Bacteroidia; o__Bacteroidales; f__Bacteroidaceae; g__Bacteroides; s__Bacteroides_ovatus;
B316-6_concoct_21	B316	B316-6	MQ	78.28	2.56	3641194	72.7993	species	7	k__Bacteria; p__Bacteroidetes; c__Bacteroidia; o__Bacteroidales; f__Tannerellaceae; g__Parabacteroides; s__Parabacteroides_distasonis;
B357-5_metabat_54_sub	B357	B357-5	MQ	78.24	0.67	2141594	97.8341	genus	6	k__Bacteria; p__Firmicutes; c__Clostridia; o__Clostridiales; f__; g__Intestinimonas; s__Intestinimonas_butyriciproducens;
H8-4_concoct_85	H8	US8-4	MQ	78.21	1.29	2253338	82.7964	species	7	k__Bacteria; p__Actinobacteria; c__Coriobacteriia; o__Eggerthellales; f__Eggerthellaceae; g__Adlercreutzia; s__Adlercreutzia_equolifaciens;
B314-4_metabat_15	B314	B314-4	MQ	78.19	0	1801598	91.5568	order	4	k__Bacteria; p__Firmicutes; c__Clostridia; o__Clostridiales; f__; g__; s__;
B357-6_metabat_6_sub	B357	B357-6	MQ	77.93	0	6573173	95.6853	species	7	k__Bacteria; p__Bacteroidetes; c__Bacteroidia; o__Bacteroidales; f__Bacteroidaceae; g__Bacteroides; s__Bacteroides_cellulosilyticus;
B316-2_concoct_70	B316	B316-2	MQ	77.85	1.06	2285852	61.3593	order	4	k__Bacteria; p__Firmicutes; c__Clostridia; o__Clostridiales; f__; g__; s__;
B316-2_concoct_110	B316	B316-2	MQ	77.79	1.43	1753393	78.643	species	7	k__Bacteria; p__Firmicutes; c__Clostridia; o__Clostridiales; f__Peptostreptococcaceae; g__Romboutsia; s__Romboutsia_ilealis;
B316-1_concoct_11_sub	B316	B316-1	MQ	77.66	2.7	2490118	65.1508	order	4	k__Bacteria; p__Firmicutes; c__Clostridia; o__Clostridiales; f__; g__; s__;
B331-4_concoct_7_sub	B331	B331-4	MQ	77.38	8.95	7188193	74.745	species	7	k__Bacteria; p__Firmicutes; c__Clostridia; o__Clostridiales; f__Lachnospiraceae; g__Lachnoclostridium; s__[Clostridium]_bolteae;
H3-10_concoct_47	H3	US3-10	MQ	76.96	0.91	1956512	50.5509	family	5	k__Bacteria; p__Firmicutes; c__Clostridia; o__Clostridiales; f__Ruminococcaceae; g__; s__;
H3-14_concoct_55_sub	H3	US3-14	MQ	76.89	1.92	4347702	93.8663	species	7	k__Bacteria; p__Bacteroidetes; c__Bacteroidia; o__Bacteroidales; f__Bacteroidaceae; g__Bacteroides; s__Bacteroides_cellulosilyticus;
B316-3_concoct_14	B316	B316-3	MQ	76.73	2.19	2360506	50.3073	phylum	2	k__Bacteria; p__Firmicutes; c__; o__; f__; g__; s__;
B370-2.052_sub	B370	B370-2	MQ	76.6	2.2	1447554	93.5447	genus	6	k__Bacteria; p__Firmicutes; c__Bacilli; o__Lactobacillales; f__Lactobacillaceae; g__Lactobacillus; s__;
H8-1_metabat_2_sub	H8	US8-1	MQ	76.53	3.27	4637452	69.6101	species	7	k__Bacteria; p__Bacteroidetes; c__Bacteroidia; o__Bacteroidales; f__Bacteroidaceae; g__Bacteroides; s__Bacteroides_caccae;
B331-4_concoct_65	B331	B331-4	MQ	76.51	0.84	2322177	50.201	family	5	k__Bacteria; p__Firmicutes; c__Clostridia; o__Clostridiales; f__Ruminococcaceae; g__; s__;
H8-1_concoct_64	H8	US8-1	MQ	76.44	0.56	2098282	85.0134	species	7	k__Bacteria; p__Actinobacteria; c__Coriobacteriia; o__Eggerthellales; f__Eggerthellaceae; g__Adlercreutzia; s__Adlercreutzia_equolifaciens;
B331-3_concoct_24	B331	B331-3	MQ	76.44	0.67	1540177	67.9073	genus	6	k__Bacteria; p__Firmicutes; c__Clostridia; o__Clostridiales; f__Clostridiaceae; g__Clostridium; s__;
B320-1_concoct_131_sub	B320	B320-1	MQ	76.42	0.16	2507943	53.1843	family	5	k__Bacteria; p__Firmicutes; c__Clostridia; o__Clostridiales; f__Lachnospiraceae; g__; s__;
B357-6_concoct_50	B357	B357-6	MQ	76.29	3.67	1441104	93.8113	species	7	k__Bacteria; p__Proteobacteria; c__Gammaproteobacteria; o__Pasteurellales; f__Pasteurellaceae; g__Haemophilus; s__Haemophilus_parainfluenzae;
B331-1_concoct_28_sub	B331	B331-1	MQ	76.07	3.38	2271505	84.0468	family	5	k__Bacteria; p__Firmicutes; c__Clostridia; o__Clostridiales; f__; g__; s__butyrate-producing_bacterium_SS3/4;
H3-12_metabat_37	H3	US3-12	MQ	76.05	0.4	1518741	66.5468	phylum	2	k__Bacteria; p__Proteobacteria; c__; o__; f__; g__; s__;
H8-3_concoct_54_sub	H8	US8-3	MQ	76.01	0.93	2229131	95.2206	species	7	k__Bacteria; p__Firmicutes; c__Clostridia; o__Clostridiales; f__Lachnospiraceae; g__Roseburia; s__Roseburia_hominis;
H8-2_metabat_29	H8	US8-2	MQ	75.94	3.12	1674625	99.8424	species	7	k__Bacteria; p__Firmicutes; c__Clostridia; o__Clostridiales; f__Ruminococcaceae; g__Faecalibacterium; s__Faecalibacterium_prausnitzii;
B314-3_concoct_32	B314	B314-3	MQ	75.57	1.84	1296338	94.656	genus	6	k__Bacteria; p__Firmicutes; c__Clostridia; o__Clostridiales; f__Clostridiales_Family_XIII._Incertae_Sedis; g__; s__[Eubacterium]_sulci;
B370-1_metabat_121	B370	B370-1	MQ	75.28	1.92	1580271	65.3484	species	7	k__Bacteria; p__Bacteroidetes; c__Bacteroidia; o__Bacteroidales; f__Rikenellaceae; g__Alistipes; s__Alistipes_finegoldii;
B316-1_concoct_17_sub	B316	B316-1	MQ	75.28	2.4	2074684	87.5273	species	7	k__Bacteria; p__Firmicutes; c__Clostridia; o__Clostridiales; f__Eubacteriaceae; g__Eubacterium; s__[Eubacterium]_eligens;
B316-4_concoct_14	B316	B316-4	MQ	75.26	3.32	1430457	96.0277	species	7	k__Bacteria; p__Proteobacteria; c__Gammaproteobacteria; o__Pasteurellales; f__Pasteurellaceae; g__Haemophilus; s__Haemophilus_parainfluenzae;
B314-3.010_sub	B314	B314-3	MQ	75.17	0.67	2534296	61.0802	family	5	k__Bacteria; p__Firmicutes; c__Clostridia; o__Clostridiales; f__Lachnospiraceae; g__; s__;
B320-2_concoct_9	B320	B320-2	MQ	75.09	3.22	1906338	95.6765	species	7	k__Bacteria; p__Actinobacteria; c__Actinobacteria; o__Micrococcales; f__Micrococcaceae; g__Rothia; s__Rothia_mucilaginosa;
B357-2_concoct_6_sub	B357	B357-2	MQ	74.81	3.59	2567305	72.9052	species	7	k__Bacteria; p__Firmicutes; c__Clostridia; o__Clostridiales; f__Lachnospiraceae; g__Anaerobutyricum; s__Anaerobutyricum_hallii;
H8-5_concoct_20_sub	H8	US8-5	MQ	74.65	1.88	1712974	93.5083	species	7	k__Bacteria; p__Actinobacteria; c__Coriobacteriia; o__Coriobacteriales; f__Coriobacteriaceae; g__Collinsella; s__Collinsella_aerofaciens;
B357-3_concoct_67	B357	B357-3	MQ	74.64	5.5	2363468	90.1827	species	7	k__Bacteria; p__Firmicutes; c__Clostridia; o__Clostridiales; f__Oscillospiraceae; g__Oscillibacter; s__Oscillibacter_sp._PEA192;
B370-4_concoct_24_sub	B370	B370-4	MQ	74.61	1.45	1231938	99.3505	species	7	k__Bacteria; p__Firmicutes; c__Bacilli; o__Lactobacillales; f__Streptococcaceae; g__Streptococcus; s__Streptococcus_thermophilus;
H8-4_concoct_50	H8	US8-4	MQ	74.4	2.4	1538995	93.0142	species	7	k__Bacteria; p__Actinobacteria; c__Coriobacteriia; o__Coriobacteriales; f__Coriobacteriaceae; g__Collinsella; s__Collinsella_aerofaciens;
B316-3_concoct_41	B316	B316-3	MQ	74.36	1.89	2119403	89.7247	genus	6	k__Bacteria; p__Firmicutes; c__Clostridia; o__Clostridiales; f__Lachnospiraceae; g__; s__[Eubacterium]_rectale;
B335-1_concoct_65	B335	B335-1	MQ	74.33	5.08	1790076	57.918	family	5	k__Bacteria; p__Actinobacteria; c__Actinobacteria; o__Actinomycetales; f__Actinomycetaceae; g__; s__;
B320-3_concoct_69_sub	B320	B320-3	MQ	74.31	7.1	1615647	70.3322	species	7	k__Bacteria; p__Firmicutes; c__Erysipelotrichia; o__Erysipelotrichales; f__Erysipelotrichaceae; g__Faecalitalea; s__Faecalitalea_cylindroides;
H8-4_concoct_93_sub	H8	US8-4	MQ	73.89	6.51	2869289	85.2011	species	7	k__Bacteria; p__Bacteroidetes; c__Bacteroidia; o__Bacteroidales; f__Rikenellaceae; g__Alistipes; s__Alistipes_shahii;
B320-1.011_sub	B320	B320-1	MQ	73.82	1.51	3704209	87.4737	species	7	k__Bacteria; p__Bacteroidetes; c__Bacteroidia; o__Bacteroidales; f__Bacteroidaceae; g__Bacteroides; s__Bacteroides_caccae;
H3-14_metabat_43	H3	US3-14	MQ	73.71	0	1791749	94.0897	species	7	k__Bacteria; p__Actinobacteria; c__Coriobacteriia; o__Eggerthellales; f__Eggerthellaceae; g__Adlercreutzia; s__Adlercreutzia_equolifaciens;
B331-3_concoct_45	B331	B331-3	MQ	73.68	0.02	2384556	94.136	species	7	k__Bacteria; p__Firmicutes; c__Clostridia; o__Clostridiales; f__Ruminococcaceae; g__Ruthenibacterium; s__Ruthenibacterium_lactatiformans;
H8-1_concoct_52	H8	US8-1	MQ	73.27	0	2706881	93.1454	species	7	k__Bacteria; p__Bacteroidetes; c__Bacteroidia; o__Bacteroidales; f__Odoribacteraceae; g__Odoribacter; s__Odoribacter_splanchnicus;
B316-3_concoct_140	B316	B316-3	MQ	73.26	1.05	2432735	70.0084	species	7	k__Bacteria; p__Firmicutes; c__Clostridia; o__Clostridiales; f__Clostridiaceae; g__Clostridium; s__Clostridium_perfringens;
H3-8_concoct_105_sub	H3	US3-8	MQ	73.24	3.04	1856188	90.1046	species	7	k__Bacteria; p__Firmicutes; c__Clostridia; o__Clostridiales; f__Eubacteriaceae; g__Eubacterium; s__[Eubacterium]_eligens;
B320-3_concoct_34_sub	B320	B320-3	MQ	73.22	0.95	2584988	84.9679	species	7	k__Bacteria; p__Firmicutes; c__Clostridia; o__Clostridiales; f__Lachnospiraceae; g__Blautia; s__Blautia_obeum;
B357-3.026_sub	B357	B357-3	MQ	73.21	0	2093089	98.6647	species	7	k__Bacteria; p__Firmicutes; c__Clostridia; o__Clostridiales; f__Ruminococcaceae; g__Faecalibacterium; s__Faecalibacterium_prausnitzii;
B314-3_concoct_35_sub	B314	B314-3	MQ	73.19	0.83	1664619	63.8124	species	7	k__Bacteria; p__Firmicutes; c__Bacilli; o__Lactobacillales; f__Lactobacillaceae; g__Lactobacillus; s__Lactobacillus_oris;
B370-1_metabat_82_sub	B370	B370-1	MQ	73.09	0.67	1495365	58.0444	genus	6	k__Bacteria; p__Firmicutes; c__Clostridia; o__Clostridiales; f__Clostridiaceae; g__Clostridium; s__;
H3-8_concoct_38	H3	US3-8	MQ	73.08	0.56	1958940	96.8069	species	7	k__Bacteria; p__Firmicutes; c__Clostridia; o__Clostridiales; f__Lachnospiraceae; g__Coprococcus; s__Coprococcus_sp._ART55/1;
B320-3_concoct_70	B320	B320-3	MQ	72.98	2.26	3839870	84.5089	species	7	k__Bacteria; p__Proteobacteria; c__Gammaproteobacteria; o__Enterobacterales; f__Enterobacteriaceae; g__Escherichia; s__Escherichia_coli;
H3-16_concoct_24	H3	US3-16	MQ	72.96	0.47	1382515	88.5863	phylum	2	k__Bacteria; p__Firmicutes; c__; o__; f__; g__; s__;
B314-1_concoct_67	B314	B314-1	MQ	72.74	2.31	1458540	63.8877	genus	6	k__Bacteria; p__Firmicutes; c__Bacilli; o__Lactobacillales; f__Lactobacillaceae; g__Lactobacillus; s__;
B320-1_concoct_124_sub	B320	B320-1	MQ	72.66	5.43	2059131	94.5591	species	7	k__Bacteria; p__Firmicutes; c__Clostridia; o__Clostridiales; f__Lachnospiraceae; g__Coprococcus; s__Coprococcus_catus;
H3-12_metabat_13_sub	H3	US3-12	MQ	72.58	1.42	2133670	60.6622	order	4	k__Bacteria; p__Firmicutes; c__Clostridia; o__Clostridiales; f__; g__; s__;
B370-2_metabat_35_sub	B370	B370-2	MQ	72.41	0	3437122	98.8979	genus	6	k__Bacteria; p__Bacteroidetes; c__Bacteroidia; o__Bacteroidales; f__Bacteroidaceae; g__Bacteroides; s__;
H3-16_concoct_19_sub	H3	US3-16	MQ	72.41	6.9	8805090	68.2303	genus	6	k__Bacteria; p__Bacteroidetes; c__Bacteroidia; o__Bacteroidales; f__Bacteroidaceae; g__Bacteroides; s__;
H8-2_metabat_3_sub	H8	US8-2	MQ	72.36	3.34	2333330	59.1	order	4	k__Bacteria; p__Firmicutes; c__Clostridia; o__Clostridiales; f__; g__; s__;
B314-1.005	B314	B314-1	MQ	72	1.51	3603963	94.3514	species	7	k__Bacteria; p__Proteobacteria; c__Gammaproteobacteria; o__Enterobacterales; f__Enterobacteriaceae; g__Escherichia; s__Escherichia_coli;
B331-3.011_sub	B331	B331-3	MQ	71.7	2.14	3938783	81.9116	species	7	k__Bacteria; p__Bacteroidetes; c__Bacteroidia; o__Bacteroidales; f__Bacteroidaceae; g__Bacteroides; s__Bacteroides_vulgatus;
H8-4.015	H8	US8-4	MQ	71.69	9.34	1992412	99.3395	species	7	k__Bacteria; p__Firmicutes; c__Clostridia; o__Clostridiales; f__Ruminococcaceae; g__Faecalibacterium; s__Faecalibacterium_prausnitzii;
B320-1_concoct_41	B320	B320-1	MQ	71.62	4.46	2575929	54.8776	order	4	k__Bacteria; p__Firmicutes; c__Clostridia; o__Clostridiales; f__; g__; s__;
B314-2_concoct_8_sub	B314	B314-2	MQ	71.56	0	2713551	74.1297	family	5	k__Bacteria; p__Firmicutes; c__Erysipelotrichia; o__Erysipelotrichales; f__Erysipelotrichaceae; g__; s__;
B357-5_concoct_118_sub	B357	B357-5	MQ	71.55	1.72	3400231	97.3149	genus	6	k__Bacteria; p__Bacteroidetes; c__Bacteroidia; o__Bacteroidales; f__Bacteroidaceae; g__Bacteroides; s__;
B370-1.054_sub	B370	B370-1	MQ	71.55	3.45	2730366	90.699	family	5	k__Bacteria; p__Firmicutes; c__Clostridia; o__Clostridiales; f__Lachnospiraceae; g__; s__;
B335-2_concoct_50	B335	B335-2	MQ	71.54	2	1872132	83.7519	species	7	k__Bacteria; p__Actinobacteria; c__Actinobacteria; o__Micrococcales; f__Micrococcaceae; g__Rothia; s__Rothia_mucilaginosa;
B335-1_metabat_46_sub	B335	B335-1	MQ	71.43	1.43	2143923	63.7374	order	4	k__Bacteria; p__Firmicutes; c__Clostridia; o__Clostridiales; f__; g__; s__;
B357-2_concoct_116	B357	B357-2	MQ	71.36	0.8	1097293	98.6137	species	7	k__Archaea; p__Euryarchaeota; c__Methanobacteria; o__Methanobacteriales; f__Methanobacteriaceae; g__Methanobrevibacter; s__Methanobrevibacter_smithii;
B316-3_concoct_32_sub	B316	B316-3	MQ	71.06	0.96	3188601	68.089	species	7	k__Bacteria; p__Bacteroidetes; c__Bacteroidia; o__Bacteroidales; f__Tannerellaceae; g__Parabacteroides; s__Parabacteroides_distasonis;
H8-2_concoct_21_sub	H8	US8-2	MQ	71.05	0	2060504	86.4666	species	7	k__Bacteria; p__Firmicutes; c__Clostridia; o__Clostridiales; f__Eubacteriaceae; g__Eubacterium; s__[Eubacterium]_eligens;
H8-4_metabat_19_sub	H8	US8-4	MQ	70.69	0.86	3588914	88.4589	species	7	k__Bacteria; p__Bacteroidetes; c__Bacteroidia; o__Bacteroidales; f__Bacteroidaceae; g__Bacteroides; s__Bacteroides_sp._A1C1;
B331-4_concoct_36	B331	B331-4	MQ	70.62	0.11	1669956	91.523	species	7	k__Bacteria; p__Actinobacteria; c__Actinobacteria; o__Micrococcales; f__Micrococcaceae; g__Rothia; s__Rothia_mucilaginosa;
B320-2_concoct_77	B320	B320-2	MQ	70.31	1.23	2844989	69.2054	species	7	k__Bacteria; p__Firmicutes; c__Clostridia; o__Clostridiales; f__Eubacteriaceae; g__Eubacterium; s__[Eubacterium]_eligens;
H3-8_concoct_13	H3	US3-8	MQ	70.3	0.27	2681616	93.2573	species	7	k__Bacteria; p__Bacteroidetes; c__Bacteroidia; o__Bacteroidales; f__Odoribacteraceae; g__Odoribacter; s__Odoribacter_splanchnicus;
B335-1_metabat_7	B335	B335-1	MQ	69.83	0	4544268	53.2437	species	7	k__Bacteria; p__Proteobacteria; c__Gammaproteobacteria; o__Enterobacterales; f__Enterobacteriaceae; g__Citrobacter; s__Citrobacter_braakii;
B320-1_concoct_18_sub	B320	B320-1	MQ	69.83	3.45	4702535	95.9242	genus	6	k__Bacteria; p__Bacteroidetes; c__Bacteroidia; o__Bacteroidales; f__Bacteroidaceae; g__Bacteroides; s__;
B320-1.003_sub	B320	B320-1	MQ	69.69	3.75	2137452	85.1169	species	7	k__Bacteria; p__Firmicutes; c__Clostridia; o__Clostridiales; f__Lachnospiraceae; g__Anaerostipes; s__Anaerostipes_hadrus;
B370-2_concoct_105_sub	B370	B370-2	MQ	69.51	7.66	1496235	74.6276	species	7	k__Bacteria; p__Firmicutes; c__Negativicutes; o__Veillonellales; f__Veillonellaceae; g__Veillonella; s__Veillonella_dispar;
B370-5_concoct_21	B370	B370-5	MQ	69.36	0.77	1076573	99.1544	species	7	k__Bacteria; p__Firmicutes; c__Bacilli; o__Lactobacillales; f__Streptococcaceae; g__Streptococcus; s__Streptococcus_thermophilus;
H8-3_concoct_34	H8	US8-3	MQ	69.06	5.44	2143730	87.1333	genus	6	k__Bacteria; p__Firmicutes; c__Clostridia; o__Clostridiales; f__Lachnospiraceae; g__; s__Lachnospiraceae_bacterium_GAM79;
B316-4_concoct_101	B316	B316-4	MQ	69	1.33	1589840	93.9778	species	7	k__Bacteria; p__Actinobacteria; c__Actinobacteria; o__Micrococcales; f__Micrococcaceae; g__Rothia; s__Rothia_mucilaginosa;
B316-1_concoct_71_sub	B316	B316-1	MQ	68.62	1.14	2166198	68.5865	genus	6	k__Bacteria; p__Bacteroidetes; c__Bacteroidia; o__Bacteroidales; f__Bacteroidaceae; g__Bacteroides; s__;
B370-1_concoct_1_sub	B370	B370-1	MQ	68.52	0.75	2016789	98.8701	species	7	k__Bacteria; p__Firmicutes; c__Clostridia; o__Clostridiales; f__Lachnospiraceae; g__Coprococcus; s__Coprococcus_sp._ART55/1;
B314-3_concoct_9_sub	B314	B314-3	MQ	68.2	5.32	1584111	77.1399	species	7	k__Bacteria; p__Actinobacteria; c__Actinobacteria; o__Actinomycetales; f__Actinomycetaceae; g__Actinomyces; s__Actinomyces_pacaensis;
H8-4.010_sub	H8	US8-4	MQ	68.14	7.92	3726859	69.7657	species	7	k__Bacteria; p__Bacteroidetes; c__Bacteroidia; o__Bacteroidales; f__Bacteroidaceae; g__Bacteroides; s__Bacteroides_vulgatus;
B316-1_metabat_55_sub	B316	B316-1	MQ	68.1	1.72	2647179	54.5171	family	5	k__Bacteria; p__Firmicutes; c__Clostridia; o__Clostridiales; f__Peptostreptococcaceae; g__; s__;
B316-6_concoct_43	B316	B316-6	MQ	67.73	1.1	1263741	99.2409	genus	6	k__Bacteria; p__Firmicutes; c__Bacilli; o__Lactobacillales; f__Lactobacillaceae; g__Lactobacillus; s__;
B331-4_metabat_33_sub	B331	B331-4	MQ	67.72	0.32	2554799	52.5066	species	7	k__Bacteria; p__Firmicutes; c__Clostridia; o__Clostridiales; f__Lachnospiraceae; g__Blautia; s__Blautia_obeum;
H8-2_concoct_8_sub	H8	US8-2	MQ	67.55	0.78	1514942	98.8185	genus	6	k__Bacteria; p__Firmicutes; c__Clostridia; o__Clostridiales; f__Lachnospiraceae; g__; s__[Eubacterium]_rectale;
B316-2_concoct_72_sub	B316	B316-2	MQ	67.12	3.11	2208614	92.2765	species	7	k__Bacteria; p__Firmicutes; c__Clostridia; o__Clostridiales; f__Lachnospiraceae; g__Roseburia; s__Roseburia_hominis;
H3-8_metabat_30_sub	H3	US3-8	MQ	66.96	1.79	1786221	100	species	7	k__Bacteria; p__Firmicutes; c__Clostridia; o__Clostridiales; f__Ruminococcaceae; g__Faecalibacterium; s__Faecalibacterium_prausnitzii;
B320-2_metabat_50_sub	B320	B320-2	MQ	66.72	0	2524490	54.316	species	7	k__Bacteria; p__Bacteroidetes; c__Bacteroidia; o__Bacteroidales; f__Bacteroidaceae; g__Bacteroides; s__Bacteroides_sp._A1C1;
H8-3.026_sub	H8	US8-3	MQ	66.63	3.21	3633573	64.2918	species	7	k__Bacteria; p__Bacteroidetes; c__Bacteroidia; o__Bacteroidales; f__Bacteroidaceae; g__Bacteroides; s__Bacteroides_caccae;
B316-2_metabat_50_sub	B316	B316-2	MQ	66.54	1.4	1587212	54.7716	family	5	k__Bacteria; p__Firmicutes; c__Clostridia; o__Clostridiales; f__Lachnospiraceae; g__; s__;
B320-2_concoct_1	B320	B320-2	MQ	66.52	6.77	1941008	50.5397	species	7	k__Bacteria; p__Firmicutes; c__Erysipelotrichia; o__Erysipelotrichales; f__Erysipelotrichaceae; g__Faecalitalea; s__Faecalitalea_cylindroides;
B316-7_concoct_61_sub	B316	B316-7	MQ	66.38	0	6131547	86.6973	species	7	k__Bacteria; p__Bacteroidetes; c__Bacteroidia; o__Bacteroidales; f__Bacteroidaceae; g__Bacteroides; s__Bacteroides_ovatus;
B357-5_concoct_15_sub	B357	B357-5	MQ	66.24	2.47	1711827	98.1136	species	7	k__Bacteria; p__Actinobacteria; c__Actinobacteria; o__Bifidobacteriales; f__Bifidobacteriaceae; g__Bifidobacterium; s__Bifidobacterium_longum;
B314-1_concoct_29	B314	B314-1	MQ	65.81	2.56	884785	83.8951	class	3	k__Bacteria; p__Candidatus_Saccharibacteria; c__; o__; f__; g__; s__Candidatus_Saccharibacteria_oral_taxon_TM7x;
B370-1_concoct_170	B370	B370-1	MQ	65.71	2.95	1889964	96.6474	species	7	k__Bacteria; p__Firmicutes; c__Clostridia; o__Clostridiales; f__Ruminococcaceae; g__Ruthenibacterium; s__Ruthenibacterium_lactatiformans;
B370-2_concoct_9_sub	B370	B370-2	MQ	65.57	1.17	2040118	53.9102	family	5	k__Bacteria; p__Firmicutes; c__Clostridia; o__Clostridiales; f__Lachnospiraceae; g__; s__;
B357-5_metabat_1_sub	B357	B357-5	MQ	65.52	0.86	4008418	83.3769	species	7	k__Bacteria; p__Bacteroidetes; c__Bacteroidia; o__Bacteroidales; f__Bacteroidaceae; g__Bacteroides; s__Bacteroides_ovatus;
B370-1.060_sub	B370	B370-1	MQ	65.44	5.28	1404265	86.6521	species	7	k__Bacteria; p__Firmicutes; c__Clostridia; o__Clostridiales; f__Lachnospiraceae; g__Blautia; s__[Ruminococcus]_torques;
B357-2.030_sub	B357	B357-2	MQ	65.43	7.37	3359421	82.7684	genus	6	k__Bacteria; p__Bacteroidetes; c__Bacteroidia; o__Bacteroidales; f__Bacteroidaceae; g__Bacteroides; s__;
B370-1_metabat_119_sub	B370	B370-1	MQ	65.36	1.76	1305068	53.2807	species	7	k__Bacteria; p__Firmicutes; c__Clostridia; o__Clostridiales; f__Oscillospiraceae; g__Oscillibacter; s__Oscillibacter_sp._PEA192;
B316-2_concoct_113_sub	B316	B316-2	MQ	65.32	0.43	1636916	59.0797	family	5	k__Bacteria; p__Actinobacteria; c__Actinobacteria; o__Actinomycetales; f__Actinomycetaceae; g__; s__;
B320-1_metabat_63	B320	B320-1	MQ	65.2	0	1323195	93.1978	species	7	k__Bacteria; p__Firmicutes; c__Clostridia; o__Clostridiales; f__Lachnospiraceae; g__Blautia; s__[Ruminococcus]_torques;
B314-1_concoct_55	B314	B314-1	MQ	65.16	0	2802403	96.2322	species	7	k__Bacteria; p__Firmicutes; c__Clostridia; o__Clostridiales; f__Ruminococcaceae; g__Flavonifractor; s__Flavonifractor_plautii;
B316-7_concoct_56	B316	B316-7	MQ	64.89	1.6	1273378	87.8919	species	7	k__Bacteria; p__Firmicutes; c__Bacilli; o__Lactobacillales; f__Streptococcaceae; g__Streptococcus; s__Streptococcus_parasanguinis;
B316-1_concoct_52_sub	B316	B316-1	MQ	64.66	0.42	2000023	73.0863	species	7	k__Bacteria; p__Firmicutes; c__Clostridia; o__Clostridiales; f__Peptostreptococcaceae; g__Romboutsia; s__Romboutsia_ilealis;
H8-4_concoct_5	H8	US8-4	MQ	64.65	7.84	1577091	52.1677	phylum	2	k__Bacteria; p__Firmicutes; c__; o__; f__; g__; s__;
B331-1_metabat_5_sub	B331	B331-1	MQ	64.21	0	4495160	93.1995	species	7	k__Bacteria; p__Firmicutes; c__Clostridia; o__Clostridiales; f__Lachnospiraceae; g__Lachnoclostridium; s__[Clostridium]_bolteae;
H3-16_concoct_77	H3	US3-16	MQ	64.21	1.76	1553246	84.0151	species	7	k__Bacteria; p__Firmicutes; c__Clostridia; o__Clostridiales; f__Lachnospiraceae; g__Anaerostipes; s__Anaerostipes_hadrus;
B320-2.018_sub	B320	B320-2	MQ	64.15	1.87	1322597	94.3317	genus	6	k__Bacteria; p__Firmicutes; c__Bacilli; o__Lactobacillales; f__Streptococcaceae; g__Streptococcus; s__;
B370-2_concoct_33_sub	B370	B370-2	MQ	63.96	2.24	1120489	93.2834	species	7	k__Bacteria; p__Firmicutes; c__Bacilli; o__Lactobacillales; f__Lactobacillaceae; g__Lactobacillus; s__Lactobacillus_fermentum;
B316-4_concoct_25	B316	B316-4	MQ	63.77	0.59	991370	52.2084	phylum	2	k__Bacteria; p__Firmicutes; c__; o__; f__; g__; s__;
H8-3_concoct_88	H8	US8-3	MQ	63.74	0	1361623	57.6225	phylum	2	k__Bacteria; p__Proteobacteria; c__; o__; f__; g__; s__;
B316-3_metabat_56_sub	B316	B316-3	MQ	63.59	1.75	1847703	76.2649	order	4	k__Bacteria; p__Firmicutes; c__Clostridia; o__Clostridiales; f__; g__; s__;
B316-3_concoct_0_sub	B316	B316-3	MQ	63.16	1.75	3789282	61.4539	order	4	k__Bacteria; p__Firmicutes; c__Clostridia; o__Clostridiales; f__; g__; s__;
B320-5_concoct_54_sub	B320	B320-5	MQ	62.93	0	4267280	70.4489	genus	6	k__Bacteria; p__Bacteroidetes; c__Bacteroidia; o__Bacteroidales; f__Bacteroidaceae; g__Bacteroides; s__;
B370-3_metabat_72_sub	B370	B370-3	MQ	62.93	0	1100831	100	species	7	k__Bacteria; p__Firmicutes; c__Negativicutes; o__Veillonellales; f__Veillonellaceae; g__Veillonella; s__Veillonella_atypica;
B370-4_concoct_2_sub	B370	B370-4	MQ	62.73	5.44	1146399	90.3715	species	7	k__Bacteria; p__Actinobacteria; c__Coriobacteriia; o__Coriobacteriales; f__Coriobacteriaceae; g__Collinsella; s__Collinsella_aerofaciens;
B331-4.039_sub	B331	B331-4	MQ	62.35	7.34	2068092	50.1902	phylum	2	k__Bacteria; p__Firmicutes; c__; o__; f__; g__; s__;
B370-1_concoct_16	B370	B370-1	MQ	62.26	3.01	2578783	64.0383	species	7	k__Bacteria; p__Bacteroidetes; c__Bacteroidia; o__Bacteroidales; f__Odoribacteraceae; g__Butyricimonas; s__Butyricimonas_faecalis;
B357-6_concoct_29_sub	B357	B357-6	MQ	62.17	0.35	1440241	75.1052	genus	6	k__Bacteria; p__Firmicutes; c__Bacilli; o__Bacillales; f__; g__Gemella; s__Gemella_haemolysans;
B370-1_concoct_19_sub	B370	B370-1	MQ	61.82	3.14	1770327	52.9628	phylum	2	k__Bacteria; p__Firmicutes; c__; o__; f__; g__; s__;
H8-3_concoct_49_sub	H8	US8-3	MQ	61.56	0.81	2365159	92.299	species	7	k__Bacteria; p__Bacteroidetes; c__Bacteroidia; o__Bacteroidales; f__Odoribacteraceae; g__Odoribacter; s__Odoribacter_splanchnicus;
B357-4_metabat_79	B357	B357-4	MQ	61.36	6.9	1833511	76.9844	species	7	k__Bacteria; p__Firmicutes; c__Bacilli; o__Lactobacillales; f__Streptococcaceae; g__Streptococcus; s__Streptococcus_sp._oral_taxon_431;
B316-7_concoct_13	B316	B316-7	MQ	60.98	7.5	1984249	85.4707	species	7	k__Bacteria; p__Firmicutes; c__Clostridia; o__Clostridiales; f__Ruminococcaceae; g__Ruminococcus; s__Ruminococcus_sp._SR1/5;
B320-2.029_sub	B320	B320-2	MQ	60.97	1.72	2361834	63.0771	genus	6	k__Bacteria; p__Firmicutes; c__Bacilli; o__Lactobacillales; f__Streptococcaceae; g__Streptococcus; s__;
B314-3_concoct_37	B314	B314-3	MQ	60.96	3.13	1541371	82.8806	species	7	k__Bacteria; p__Firmicutes; c__Bacilli; o__Lactobacillales; f__Streptococcaceae; g__Lactococcus; s__Lactococcus_lactis;
H8-1.063_sub	H8	US8-1	MQ	60.92	3.45	1519870	58.142	order	4	k__Bacteria; p__Firmicutes; c__Clostridia; o__Clostridiales; f__; g__; s__;
B370-3_metabat_65_sub	B370	B370-3	MQ	60.92	7.6	2056975	55.5379	genus	6	k__Bacteria; p__Firmicutes; c__Clostridia; o__Clostridiales; f__Lachnospiraceae; g__Blautia; s__;
H8-2_concoct_113	H8	US8-2	MQ	60.9	1.08	2112166	91.0765	species	7	k__Bacteria; p__Bacteroidetes; c__Bacteroidia; o__Bacteroidales; f__Odoribacteraceae; g__Odoribacter; s__Odoribacter_splanchnicus;
H8-5_concoct_89_sub	H8	US8-5	MQ	60.57	1.08	2171383	91.5435	species	7	k__Bacteria; p__Bacteroidetes; c__Bacteroidia; o__Bacteroidales; f__Odoribacteraceae; g__Odoribacter; s__Odoribacter_splanchnicus;
B357-1_concoct_15	B357	B357-1	MQ	60.49	1.76	1728195	50.876	order	4	k__Bacteria; p__Bacteroidetes; c__Bacteroidia; o__Bacteroidales; f__; g__; s__;
B314-4_concoct_60	B314	B314-4	MQ	60.42	0.91	1143803	55.9869	family	5	k__Bacteria; p__Firmicutes; c__Bacilli; o__Bacillales; f__; g__Gemella; s__;
H3-12_metabat_25_sub	H3	US3-12	MQ	60.34	0	3965196	90.7344	species	7	k__Bacteria; p__Bacteroidetes; c__Bacteroidia; o__Bacteroidales; f__Bacteroidaceae; g__Bacteroides; s__Bacteroides_caccae;
B357-6_concoct_119	B357	B357-6	MQ	60.3	3.1	1965645	68.0712	species	7	k__Bacteria; p__Verrucomicrobia; c__Verrucomicrobiae; o__Verrucomicrobiales; f__Akkermansiaceae; g__Akkermansia; s__Akkermansia_muciniphila;
B370-1_concoct_115_sub	B370	B370-1	MQ	60.12	2.91	1637878	95.6682	species	7	k__Bacteria; p__Firmicutes; c__Clostridia; o__Clostridiales; f__Lachnospiraceae; g__Coprococcus; s__Coprococcus_catus;
B357-3.027_sub	B357	B357-3	MQ	60.07	0.65	1996232	86.777	species	7	k__Bacteria; p__Firmicutes; c__Clostridia; o__Clostridiales; f__Ruminococcaceae; g__Ruminococcus; s__Ruminococcus_sp._SR1/5;
B331-3.015_sub	B331	B331-3	MQ	59.98	0.05	3866508	87.9509	species	7	k__Bacteria; p__Bacteroidetes; c__Bacteroidia; o__Bacteroidales; f__Bacteroidaceae; g__Bacteroides; s__Bacteroides_ovatus;
B316-4_metabat_4_sub	B316	B316-4	MQ	59.53	5.05	1724480	89.0569	species	7	k__Bacteria; p__Firmicutes; c__Clostridia; o__Clostridiales; f__Ruminococcaceae; g__Flavonifractor; s__Flavonifractor_plautii;
B314-1.013_sub	B314	B314-1	MQ	59.48	0	4459802	98.4276	species	7	k__Bacteria; p__Proteobacteria; c__Gammaproteobacteria; o__Enterobacterales; f__Enterobacteriaceae; g__Klebsiella; s__Klebsiella_variicola;
B316-4.053_sub	B316	B316-4	MQ	59.36	9.76	1838223	79.6181	species	7	k__Bacteria; p__Firmicutes; c__Bacilli; o__Lactobacillales; f__Streptococcaceae; g__Streptococcus; s__Streptococcus_salivarius;
B357-2_concoct_40	B357	B357-2	MQ	59.3	3.68	1252724	85.7327	species	7	k__Bacteria; p__Firmicutes; c__Bacilli; o__Lactobacillales; f__Streptococcaceae; g__Streptococcus; s__Streptococcus_salivarius;
B314-4.035_sub	B314	B314-4	MQ	59.13	2.3	1493535	78.2035	species	7	k__Bacteria; p__Firmicutes; c__Negativicutes; o__Veillonellales; f__Veillonellaceae; g__Veillonella; s__Veillonella_atypica;
B316-3_concoct_119_sub	B316	B316-3	MQ	58.98	3.45	1409651	53.7588	order	4	k__Bacteria; p__Firmicutes; c__Clostridia; o__Clostridiales; f__; g__; s__;
H8-2_metabat_57_sub	H8	US8-2	MQ	58.79	1.72	2417912	97.3215	species	7	k__Bacteria; p__Bacteroidetes; c__Bacteroidia; o__Bacteroidales; f__Rikenellaceae; g__Alistipes; s__Alistipes_shahii;
B314-2_concoct_42	B314	B314-2	MQ	58.76	1.61	2547816	69.3753	species	7	k__Bacteria; p__Firmicutes; c__Clostridia; o__Clostridiales; f__Clostridiaceae; g__Clostridium; s__Clostridium_argentinense;
B357-2_metabat_32_sub	B357	B357-2	MQ	58.04	0	1717544	99.7046	species	7	k__Bacteria; p__Firmicutes; c__Clostridia; o__Clostridiales; f__Ruminococcaceae; g__Faecalibacterium; s__Faecalibacterium_prausnitzii;
B320-2_metabat_66_sub	B320	B320-2	MQ	57.24	0	3180320	93.3194	species	7	k__Bacteria; p__Bacteroidetes; c__Bacteroidia; o__Bacteroidales; f__Bacteroidaceae; g__Bacteroides; s__Bacteroides_sp._A1C1;
H8-5_concoct_68_sub	H8	US8-5	MQ	57.13	1.75	1216174	98.8669	genus	6	k__Bacteria; p__Firmicutes; c__Clostridia; o__Clostridiales; f__Lachnospiraceae; g__; s__[Eubacterium]_rectale;
B331-1_concoct_64_sub	B331	B331-1	MQ	57.12	0.97	1740117	86.7332	genus	6	k__Bacteria; p__Firmicutes; c__Clostridia; o__Clostridiales; f__Lachnospiraceae; g__; s__[Eubacterium]_rectale;
B316-4_concoct_167	B316	B316-4	MQ	57.11	0.68	1751137	95.015	species	7	k__Bacteria; p__Firmicutes; c__Clostridia; o__Clostridiales; f__Ruminococcaceae; g__Faecalibacterium; s__Faecalibacterium_prausnitzii;
B370-1_concoct_8_sub	B370	B370-1	MQ	56.9	5.17	2010352	55.3282	genus	6	k__Bacteria; p__Bacteroidetes; c__Bacteroidia; o__Bacteroidales; f__Bacteroidaceae; g__Bacteroides; s__;
B316-2_concoct_148_sub	B316	B316-2	MQ	56.43	1.34	1578278	78.8861	species	7	k__Bacteria; p__Firmicutes; c__Clostridia; o__Clostridiales; f__Eubacteriaceae; g__Eubacterium; s__[Eubacterium]_eligens;
H8-1_metabat_10_sub	H8	US8-1	MQ	56.29	0	1295161	53.9973	species	7	k__Bacteria; p__Firmicutes; c__Clostridia; o__Clostridiales; f__Ruminococcaceae; g__Faecalibacterium; s__Faecalibacterium_prausnitzii;
B316-3_concoct_71_sub	B316	B316-3	MQ	56.27	1.72	1829616	98.6176	species	7	k__Bacteria; p__Actinobacteria; c__Actinobacteria; o__Micrococcales; f__Micrococcaceae; g__Rothia; s__Rothia_mucilaginosa;
B370-2.029_sub	B370	B370-2	MQ	56.25	1.79	1819589	95.1025	species	7	k__Bacteria; p__Firmicutes; c__Clostridia; o__Clostridiales; f__Ruminococcaceae; g__Faecalibacterium; s__Faecalibacterium_prausnitzii;
B335-2_metabat_19	B335	B335-2	MQ	55.98	1.09	1253472	71.7049	species	7	k__Bacteria; p__Firmicutes; c__Bacilli; o__Lactobacillales; f__Lactobacillaceae; g__Lactobacillus; s__Lactobacillus_reuteri;
B370-4.018_sub	B370	B370-4	MQ	55.86	3.45	3514033	65.3418	species	7	k__Bacteria; p__Bacteroidetes; c__Bacteroidia; o__Bacteroidales; f__Bacteroidaceae; g__Bacteroides; s__Bacteroides_vulgatus;
B316-2_concoct_4_sub	B316	B316-2	MQ	55.59	3.76	1793876	90.5801	species	7	k__Bacteria; p__Firmicutes; c__Clostridia; o__Clostridiales; f__Oscillospiraceae; g__Oscillibacter; s__Oscillibacter_sp._PEA192;
B357-3_concoct_102	B357	B357-3	MQ	55.54	1.75	1130833	92.4939	species	7	k__Bacteria; p__Proteobacteria; c__Gammaproteobacteria; o__Pasteurellales; f__Pasteurellaceae; g__Haemophilus; s__Haemophilus_parainfluenzae;
B316-4.026_sub	B316	B316-4	MQ	55.46	4.39	1387381	93.8158	species	7	k__Bacteria; p__Firmicutes; c__Bacilli; o__Lactobacillales; f__Streptococcaceae; g__Streptococcus; s__Streptococcus_salivarius;
B357-4_concoct_109_sub	B357	B357-4	MQ	55.35	5.62	1115022	75.4267	genus	6	k__Bacteria; p__Fusobacteria; c__Fusobacteriia; o__Fusobacteriales; f__Leptotrichiaceae; g__Leptotrichia; s__;
H3-10_concoct_108_sub	H3	US3-10	MQ	55.17	0	5456809	50.6346	species	7	k__Bacteria; p__Bacteroidetes; c__Bacteroidia; o__Bacteroidales; f__Bacteroidaceae; g__Bacteroides; s__Bacteroides_caccae;
H3-12_metabat_4	H3	US3-12	MQ	55.06	0	1499948	53.455	species	7	k__Bacteria; p__Firmicutes; c__Clostridia; o__Clostridiales; f__Ruminococcaceae; g__Faecalibacterium; s__Faecalibacterium_prausnitzii;
B370-2.063_sub	B370	B370-2	MQ	54.97	9.93	982436	58.5028	order	4	k__Bacteria; p__Firmicutes; c__Bacilli; o__Lactobacillales; f__; g__; s__;
B316-6_concoct_76_sub	B316	B316-6	MQ	54.95	0.64	1264197	50.8561	family	5	k__Bacteria; p__Firmicutes; c__Clostridia; o__Clostridiales; f__Lachnospiraceae; g__; s__;
H3-14.032_sub	H3	US3-14	MQ	54.94	1.72	1688487	87.9387	genus	6	k__Bacteria; p__Bacteroidetes; c__Bacteroidia; o__Bacteroidales; f__Rikenellaceae; g__Alistipes; s__;
B331-1.005_sub	B331	B331-1	MQ	54.83	0.17	3757601	94.0002	species	7	k__Bacteria; p__Bacteroidetes; c__Bacteroidia; o__Bacteroidales; f__Bacteroidaceae; g__Bacteroides; s__Bacteroides_ovatus;
B316-2.063_sub	B316	B316-2	MQ	54.73	6.9	1966181	95.6439	genus	6	k__Bacteria; p__Firmicutes; c__Bacilli; o__Lactobacillales; f__Streptococcaceae; g__Streptococcus; s__;
B357-3_concoct_12	B357	B357-3	MQ	54.7	4.95	716457	62.1405	class	3	k__Bacteria; p__Candidatus_Saccharibacteria; c__; o__; f__; g__; s__Candidatus_Saccharibacteria_oral_taxon_TM7x;
B335-2_metabat_15	B335	B335-2	MQ	54.66	0	4201218	94.9912	species	7	k__Bacteria; p__Proteobacteria; c__Gammaproteobacteria; o__Enterobacterales; f__Enterobacteriaceae; g__Escherichia; s__Escherichia_coli;
H8-1_concoct_25_sub	H8	US8-1	MQ	54.19	3.31	1734665	54.7424	family	5	k__Bacteria; p__Firmicutes; c__Clostridia; o__Clostridiales; f__Lachnospiraceae; g__; s__;
B357-5_concoct_66_sub	B357	B357-5	MQ	53.95	8.67	1885624	54.3717	order	4	k__Bacteria; p__Firmicutes; c__Clostridia; o__Clostridiales; f__; g__; s__;
H3-14.035_sub	H3	US3-14	MQ	53.8	0.67	631890	93.6741	species	7	k__Bacteria; p__Firmicutes; c__Clostridia; o__Clostridiales; f__Eubacteriaceae; g__Eubacterium; s__[Eubacterium]_eligens;
B357-3_concoct_88_sub	B357	B357-3	MQ	53.71	2.81	2000296	75.2947	species	7	k__Bacteria; p__Firmicutes; c__Clostridia; o__Clostridiales; f__Lachnospiraceae; g__Blautia; s__Blautia_obeum;
H8-2_metabat_21_sub	H8	US8-2	MQ	53.67	1.75	1711822	50.883	family	5	k__Bacteria; p__Firmicutes; c__Clostridia; o__Clostridiales; f__Lachnospiraceae; g__; s__;
H8-3_concoct_32_sub	H8	US8-3	MQ	53.61	3.45	4630742	83.366	genus	6	k__Bacteria; p__Bacteroidetes; c__Bacteroidia; o__Bacteroidales; f__Bacteroidaceae; g__Bacteroides; s__;
H3-10.044_sub	H3	US3-10	MQ	53.59	1.07	1423237	75.1087	species	7	k__Bacteria; p__Firmicutes; c__Clostridia; o__Clostridiales; f__Eubacteriaceae; g__Eubacterium; s__[Eubacterium]_eligens;
B316-1.055_sub	B316	B316-1	MQ	53.52	1.59	2470341	73.4967	species	7	k__Bacteria; p__Bacteroidetes; c__Bacteroidia; o__Bacteroidales; f__Bacteroidaceae; g__Bacteroides; s__Bacteroides_sp._A1C1;
B316-7_concoct_37	B316	B316-7	MQ	53.45	0	5066983	98.2147	species	7	k__Bacteria; p__Bacteroidetes; c__Bacteroidia; o__Bacteroidales; f__Bacteroidaceae; g__Bacteroides; s__Bacteroides_thetaiotaomicron;
H8-5_concoct_57_sub	H8	US8-5	MQ	53.45	0.86	2565832	86.2426	species	7	k__Bacteria; p__Bacteroidetes; c__Bacteroidia; o__Bacteroidales; f__Rikenellaceae; g__Alistipes; s__Alistipes_shahii;
B357-4_metabat_67_sub	B357	B357-4	MQ	53.06	6.03	1627599	64.4014	species	7	k__Bacteria; p__Firmicutes; c__Negativicutes; o__Veillonellales; f__Veillonellaceae; g__Veillonella; s__Veillonella_atypica;
H8-1_concoct_81_sub	H8	US8-1	MQ	52.59	5.17	1632376	97.3645	genus	6	k__Bacteria; p__Actinobacteria; c__Actinobacteria; o__Bifidobacteriales; f__Bifidobacteriaceae; g__Bifidobacterium; s__;
H3-10.007_sub	H3	US3-10	MQ	52.45	8.08	3840250	98.1265	genus	6	k__Bacteria; p__Bacteroidetes; c__Bacteroidia; o__Bacteroidales; f__Bacteroidaceae; g__Bacteroides; s__;
B331-2_concoct_31_sub	B331	B331-2	MQ	52.43	3.8	3280334	60.2928	genus	6	k__Bacteria; p__Firmicutes; c__Clostridia; o__Clostridiales; f__Lachnospiraceae; g__Lachnoclostridium; s__;
B320-5_metabat_20_sub	B320	B320-5	MQ	52.07	3.45	4786404	96.4635	species	7	k__Bacteria; p__Bacteroidetes; c__Bacteroidia; o__Bacteroidales; f__Bacteroidaceae; g__Bacteroides; s__Bacteroides_thetaiotaomicron;
H8-1.049_sub	H8	US8-1	MQ	51.97	9.24	2031045	94.1394	genus	6	k__Bacteria; p__Actinobacteria; c__Actinobacteria; o__Bifidobacteriales; f__Bifidobacteriaceae; g__Bifidobacterium; s__;
H3-12.029_sub	H3	US3-12	MQ	51.75	8.16	3261801	65.3132	species	7	k__Bacteria; p__Bacteroidetes; c__Bacteroidia; o__Bacteroidales; f__Bacteroidaceae; g__Bacteroides; s__Bacteroides_thetaiotaomicron;
B331-4_concoct_24_sub	B331	B331-4	MQ	51.65	1.72	3347176	94.8057	species	7	k__Bacteria; p__Bacteroidetes; c__Bacteroidia; o__Bacteroidales; f__Bacteroidaceae; g__Bacteroides; s__Bacteroides_fragilis;
B320-1_metabat_73_sub	B320	B320-1	MQ	51.48	0	1736210	56.69	order	4	k__Bacteria; p__Firmicutes; c__Clostridia; o__Clostridiales; f__; g__; s__;
H3-16_metabat_1_sub	H3	US3-16	MQ	51.21	1.72	5526546	83.7664	species	7	k__Bacteria; p__Bacteroidetes; c__Bacteroidia; o__Bacteroidales; f__Bacteroidaceae; g__Bacteroides; s__Bacteroides_thetaiotaomicron;
B331-4_concoct_5_sub	B331	B331-4	MQ	51.17	5.36	883515	58.2923	species	7	k__Bacteria; p__Actinobacteria; c__Coriobacteriia; o__Coriobacteriales; f__Atopobiaceae; g__Atopobium; s__Atopobium_parvulum;
B320-5.019_sub	B320	B320-5	MQ	50.92	4.07	3103822	73.944	genus	6	k__Bacteria; p__Bacteroidetes; c__Bacteroidia; o__Bacteroidales; f__Bacteroidaceae; g__Bacteroides; s__;
B331-4.040_sub	B331	B331-4	MQ	50.87	1.07	1171223	57.8363	family	5	k__Bacteria; p__Actinobacteria; c__Actinobacteria; o__Actinomycetales; f__Actinomycetaceae; g__; s__;
H3-10_concoct_13_sub	H3	US3-10	MQ	50.27	2.78	1564020	91.5399	genus	6	k__Bacteria; p__Firmicutes; c__Clostridia; o__Clostridiales; f__Lachnospiraceae; g__; s__Lachnospiraceae_bacterium_GAM79;
B320-5_concoct_51_sub	B320	B320-5	MQ	50.15	1.98	2632187	53.1238	species	7	k__Bacteria; p__Firmicutes; c__Clostridia; o__Clostridiales; f__Lachnospiraceae; g__Lachnoclostridium; s__[Clostridium]_bolteae;
H3-16_concoct_11_sub	H3	US3-16	MQ	50.09	7.61	1440580	61.9163	genus	6	k__Bacteria; p__Bacteroidetes; c__Bacteroidia; o__Bacteroidales; f__Rikenellaceae; g__Alistipes; s__;
B357-6_concoct_47_sub	B357	B357-6	MQ	50.08	5.17	2528426	62.0998	genus	6	k__Bacteria; p__Bacteroidetes; c__Bacteroidia; o__Bacteroidales; f__Bacteroidaceae; g__Bacteroides; s__;
B370-1_metabat_68_sub	B370	B370-1	MQ	50	1.79	1323119	100	species	7	k__Bacteria; p__Firmicutes; c__Clostridia; o__Clostridiales; f__Ruminococcaceae; g__Faecalibacterium; s__Faecalibacterium_prausnitzii;
H3-16.043_sub	H3	US3-16	MQ	50	6.51	1501350	63.4508	genus	6	k__Bacteria; p__Firmicutes; c__Clostridia; o__Clostridiales; f__Lachnospiraceae; g__; s__[Eubacterium]_rectale;
B370-1.055_sub	B370	B370-1	LQ	49.82	3.87	2776571	52.7441	species	7	k__Bacteria; p__Bacteroidetes; c__Bacteroidia; o__Bacteroidales; f__Bacteroidaceae; g__Bacteroides; s__Bacteroides_vulgatus;
B370-4_concoct_60_sub	B370	B370-4	LQ	49.64	1.71	1550818	54.822	species	7	k__Bacteria; p__Bacteroidetes; c__Bacteroidia; o__Bacteroidales; f__Rikenellaceae; g__Alistipes; s__Alistipes_finegoldii;
H8-2_metabat_22_sub	H8	US8-2	LQ	49.51	5.14	1077851	66.1883	order	4	k__Bacteria; p__Firmicutes; c__Clostridia; o__Clostridiales; f__; g__; s__;
B357-6_concoct_64_sub	B357	B357-6	LQ	49.43	0	1919731	91.3626	species	7	k__Bacteria; p__Firmicutes; c__Clostridia; o__Clostridiales; f__Ruminococcaceae; g__Faecalibacterium; s__Faecalibacterium_prausnitzii;
B357-6_concoct_62_sub	B357	B357-6	LQ	49.12	0.88	2324529	88.7838	species	7	k__Bacteria; p__Firmicutes; c__Clostridia; o__Clostridiales; f__Ruminococcaceae; g__Ruminococcus; s__Ruminococcus_sp._SR1/5;
B316-3_concoct_95	B316	B316-3	LQ	49.11	1.47	1807568	94.5423	species	7	k__Bacteria; p__Firmicutes; c__Clostridia; o__Clostridiales; f__Ruminococcaceae; g__Ruthenibacterium; s__Ruthenibacterium_lactatiformans;
H8-3_concoct_27_sub	H8	US8-3	LQ	49.09	9.71	1827286	58.3902	species	7	k__Bacteria; p__Firmicutes; c__Clostridia; o__Clostridiales; f__Ruminococcaceae; g__Ruminococcus; s__Ruminococcus_sp._SR1/5;
B320-1_metabat_80_sub	B320	B320-1	LQ	49.06	1.72	2103561	97.1147	genus	6	k__Bacteria; p__Bacteroidetes; c__Bacteroidia; o__Bacteroidales; f__Bacteroidaceae; g__Bacteroides; s__;
H3-16_metabat_36_sub	H3	US3-16	LQ	48.62	0	3734347	97.8993	species	7	k__Bacteria; p__Bacteroidetes; c__Bacteroidia; o__Bacteroidales; f__Bacteroidaceae; g__Bacteroides; s__Bacteroides_cellulosilyticus;
H8-2_concoct_12_sub	H8	US8-2	LQ	48.42	0.65	2233690	82.8788	species	7	k__Bacteria; p__Bacteroidetes; c__Bacteroidia; o__Bacteroidales; f__Bacteroidaceae; g__Bacteroides; s__Bacteroides_caccae;
H8-1_metabat_47_sub	H8	US8-1	LQ	48.28	1.72	1299771	56.45	order	4	k__Bacteria; p__Firmicutes; c__Clostridia; o__Clostridiales; f__; g__; s__;
B331-4_concoct_43_sub	B331	B331-4	LQ	48.28	9.87	3030203	59.6361	genus	6	k__Bacteria; p__Firmicutes; c__Clostridia; o__Clostridiales; f__Lachnospiraceae; g__Lachnoclostridium; s__;
B357-4_concoct_89	B357	B357-4	LQ	48.12	3.7	696687	51.6407	class	3	k__Bacteria; p__Candidatus_Saccharibacteria; c__; o__; f__; g__; s__Candidatus_Saccharibacteria_oral_taxon_TM7x;
B316-4_concoct_16_sub	B316	B316-4	LQ	47.88	0	3859923	96.3381	species	7	k__Bacteria; p__Bacteroidetes; c__Bacteroidia; o__Bacteroidales; f__Bacteroidaceae; g__Bacteroides; s__Bacteroides_thetaiotaomicron;
B357-2_concoct_68	B357	B357-2	LQ	47.86	0.12	1226305	87.8902	species	7	k__Bacteria; p__Actinobacteria; c__Coriobacteriia; o__Coriobacteriales; f__Coriobacteriaceae; g__Collinsella; s__Collinsella_aerofaciens;
B370-3_metabat_54_sub	B370	B370-3	LQ	47.83	0.29	1434254	84.4787	species	7	k__Bacteria; p__Firmicutes; c__Clostridia; o__Clostridiales; f__Lachnospiraceae; g__Anaerobutyricum; s__Anaerobutyricum_hallii;
B320-1_concoct_115	B320	B320-1	LQ	47.54	5.4	1274643	62.8009	family	5	k__Bacteria; p__Actinobacteria; c__Actinobacteria; o__Actinomycetales; f__Actinomycetaceae; g__; s__;
H8-3_concoct_57	H8	US8-3	LQ	47.4	0.57	1025252	94.2744	species	7	k__Bacteria; p__Firmicutes; c__Bacilli; o__Lactobacillales; f__Lactobacillaceae; g__Lactobacillus; s__Lactobacillus_ruminis;
B357-4_concoct_107_sub	B357	B357-4	LQ	46.87	1.72	1599681	80.394	species	7	k__Bacteria; p__Fusobacteria; c__Fusobacteriia; o__Fusobacteriales; f__Fusobacteriaceae; g__Fusobacterium; s__Fusobacterium_nucleatum;
B316-2_concoct_75_sub	B316	B316-2	LQ	46.79	3.45	1879542	60.1834	genus	6	k__Bacteria; p__Bacteroidetes; c__Bacteroidia; o__Bacteroidales; f__Rikenellaceae; g__Alistipes; s__;
B314-2.014_sub	B314	B314-2	LQ	46.78	9.73	3309015	52.4125	species	7	k__Bacteria; p__Proteobacteria; c__Gammaproteobacteria; o__Enterobacterales; f__Enterobacteriaceae; g__Klebsiella; s__Klebsiella_variicola;
H8-3_metabat_36_sub	H8	US8-3	LQ	46.75	5.36	1456140	95.8251	species	7	k__Bacteria; p__Firmicutes; c__Clostridia; o__Clostridiales; f__Ruminococcaceae; g__Faecalibacterium; s__Faecalibacterium_prausnitzii;
B335-3_concoct_44_sub	B335	B335-3	LQ	46.56	7.87	1358625	64.705	species	7	k__Bacteria; p__Firmicutes; c__Bacilli; o__Lactobacillales; f__Streptococcaceae; g__Streptococcus; s__Streptococcus_sanguinis;
B320-3_concoct_6_sub	B320	B320-3	LQ	46.5	7.56	1209307	66.0602	species	7	k__Bacteria; p__Firmicutes; c__Bacilli; o__Lactobacillales; f__Streptococcaceae; g__Streptococcus; s__Streptococcus_parasanguinis;
B357-4_concoct_14_sub	B357	B357-4	LQ	46.49	0	2022022	85.4483	species	7	k__Bacteria; p__Firmicutes; c__Clostridia; o__Clostridiales; f__Ruminococcaceae; g__Ruminococcus; s__Ruminococcus_sp._SR1/5;
B335-2_concoct_14	B335	B335-2	LQ	46.28	6.95	1188398	62.6724	species	7	k__Bacteria; p__Firmicutes; c__Bacilli; o__Lactobacillales; f__Lactobacillaceae; g__Lactobacillus; s__Lactobacillus_oris;
H8-3_concoct_91_sub	H8	US8-3	LQ	46.21	9.25	1265977	55.3069	species	7	k__Bacteria; p__Actinobacteria; c__Actinobacteria; o__Bifidobacteriales; f__Bifidobacteriaceae; g__Bifidobacterium; s__Bifidobacterium_bifidum;
B320-2_concoct_90	B320	B320-2	LQ	45.77	4.84	1325736	83.1067	species	7	k__Bacteria; p__Actinobacteria; c__Actinobacteria; o__Bifidobacteriales; f__Bifidobacteriaceae; g__Bifidobacterium; s__Bifidobacterium_bifidum;
B320-1_concoct_3_sub	B320	B320-1	LQ	45.33	0	1460315	97.745	species	7	k__Bacteria; p__Firmicutes; c__Clostridia; o__Clostridiales; f__Ruminococcaceae; g__Ruthenibacterium; s__Ruthenibacterium_lactatiformans;
B335-2.009_sub	B335	B335-2	LQ	45.08	0	858610	53.6995	species	7	k__Bacteria; p__Firmicutes; c__Bacilli; o__Lactobacillales; f__Lactobacillaceae; g__Lactobacillus; s__Lactobacillus_reuteri;
B314-4_concoct_15	B314	B314-4	LQ	44.92	4.56	974783	84.849	species	7	k__Bacteria; p__Firmicutes; c__Clostridia; o__Clostridiales; f__Lachnospiraceae; g__Anaerostipes; s__Anaerostipes_hadrus;
B316-1_concoct_73	B316	B316-1	LQ	44.89	0.19	1161408	96.0079	species	7	k__Bacteria; p__Firmicutes; c__Bacilli; o__Lactobacillales; f__Streptococcaceae; g__Lactococcus; s__Lactococcus_lactis;
B314-2.015_sub	B314	B314-2	LQ	44.34	8.49	1581115	83.0934	phylum	2	k__Bacteria; p__Firmicutes; c__; o__; f__; g__; s__;
B316-4.100_sub	B316	B316-4	LQ	44.29	6.41	1129963	78.7089	genus	6	k__Bacteria; p__Firmicutes; c__Bacilli; o__Lactobacillales; f__Streptococcaceae; g__Streptococcus; s__;
B314-3_metabat_19_sub	B314	B314-3	LQ	44.28	7.12	1309813	85.5334	genus	6	k__Bacteria; p__Fusobacteria; c__Fusobacteriia; o__Fusobacteriales; f__Leptotrichiaceae; g__Leptotrichia; s__;
B357-6_concoct_22	B357	B357-6	LQ	44.12	1.36	1573914	93.129	species	7	k__Bacteria; p__Firmicutes; c__Clostridia; o__Clostridiales; f__Ruminococcaceae; g__Ruthenibacterium; s__Ruthenibacterium_lactatiformans;
B357-1_concoct_11	B357	B357-1	LQ	44.06	7.41	2299234	56.4886	genus	6	k__Bacteria; p__Proteobacteria; c__Gammaproteobacteria; o__Enterobacterales; f__Enterobacteriaceae; g__Klebsiella; s__;
B314-4_concoct_66_sub	B314	B314-4	LQ	43.99	2.25	623523	56.1216	class	3	k__Bacteria; p__Candidatus_Saccharibacteria; c__; o__; f__; g__; s__Candidatus_Saccharibacteria_oral_taxon_TM7x;
B357-2_concoct_33_sub	B357	B357-2	LQ	43.98	4.23	1479786	82.8532	species	7	k__Bacteria; p__Actinobacteria; c__Coriobacteriia; o__Eggerthellales; f__Eggerthellaceae; g__Eggerthella; s__Eggerthella_lenta;
H8-4_concoct_35_sub	H8	US8-4	LQ	43.97	0	2217139	60.9982	genus	6	k__Bacteria; p__Bacteroidetes; c__Bacteroidia; o__Bacteroidales; f__Bacteroidaceae; g__Bacteroides; s__;
B335-3_metabat_22_sub	B335	B335-3	LQ	43.97	0	3701629	92.2861	species	7	k__Bacteria; p__Proteobacteria; c__Gammaproteobacteria; o__Enterobacterales; f__Enterobacteriaceae; g__Escherichia; s__Escherichia_coli;
B357-6_metabat_73	B357	B357-6	LQ	43.75	0	1597835	100	species	7	k__Bacteria; p__Firmicutes; c__Clostridia; o__Clostridiales; f__Ruminococcaceae; g__Faecalibacterium; s__Faecalibacterium_prausnitzii;
B370-3_metabat_80_sub	B370	B370-3	LQ	43.33	1.27	1491164	75.5352	order	4	k__Bacteria; p__Firmicutes; c__Clostridia; o__Clostridiales; f__; g__; s__;
B316-4_concoct_118	B316	B316-4	LQ	43.32	1.03	1352228	88.0352	species	7	k__Bacteria; p__Firmicutes; c__Clostridia; o__Clostridiales; f__Ruminococcaceae; g__Ruminococcus; s__Ruminococcus_bicirculans;
B314-3_concoct_95	B314	B314-3	LQ	43.19	1.49	1466406	92.9423	species	7	k__Bacteria; p__Actinobacteria; c__Actinobacteria; o__Actinomycetales; f__Actinomycetaceae; g__Actinomyces; s__Actinomyces_sp._oral_taxon_414;
H3-8_metabat_21_sub	H3	US3-8	LQ	43.1	0	2029678	83.3542	species	7	k__Bacteria; p__Bacteroidetes; c__Bacteroidia; o__Bacteroidales; f__Bacteroidaceae; g__Bacteroides; s__Bacteroides_caccae;
B370-1_metabat_37_sub	B370	B370-1	LQ	42.95	5.51	4187745	82.5172	genus	6	k__Bacteria; p__Bacteroidetes; c__Bacteroidia; o__Bacteroidales; f__Bacteroidaceae; g__Bacteroides; s__;
H3-16_metabat_14_sub	H3	US3-16	LQ	42.95	8.76	2117695	61.8374	family	5	k__Bacteria; p__Firmicutes; c__Clostridia; o__Clostridiales; f__Lachnospiraceae; g__; s__;
B370-5.011_sub	B370	B370-5	LQ	42.88	1.5	946308	80.4484	species	7	k__Bacteria; p__Firmicutes; c__Bacilli; o__Lactobacillales; f__Lactobacillaceae; g__Lactobacillus; s__Lactobacillus_reuteri;
B331-3_concoct_15	B331	B331-3	LQ	42.84	0.17	1158753	88.1378	species	7	k__Bacteria; p__Actinobacteria; c__Actinobacteria; o__Bifidobacteriales; f__Bifidobacteriaceae; g__Bifidobacterium; s__Bifidobacterium_longum;
H3-10.065_sub	H3	US3-10	LQ	42.81	2.63	413912	56.0677	species	7	k__Bacteria; p__Firmicutes; c__Clostridia; o__Clostridiales; f__Lachnospiraceae; g__Anaerobutyricum; s__Anaerobutyricum_hallii;
B320-1.007_sub	B320	B320-1	LQ	42.56	0.63	1232825	58.5327	family	5	k__Bacteria; p__Firmicutes; c__Clostridia; o__Clostridiales; f__Lachnospiraceae; g__; s__;
H8-2_metabat_67_sub	H8	US8-2	LQ	42.55	2.85	1297325	79.2262	species	7	k__Bacteria; p__Firmicutes; c__Clostridia; o__Clostridiales; f__Ruminococcaceae; g__Ruminococcus; s__Ruminococcus_sp._SR1/5;
B370-1.004	B370	B370-1	LQ	42.22	4.03	839384	65.3673	genus	6	k__Bacteria; p__Firmicutes; c__Clostridia; o__Clostridiales; f__Clostridiaceae; g__Clostridium; s__;
H8-2.059_sub	H8	US8-2	LQ	42.15	7.65	2189202	61.2228	genus	6	k__Bacteria; p__Bacteroidetes; c__Bacteroidia; o__Bacteroidales; f__Bacteroidaceae; g__Bacteroides; s__;
B370-1_metabat_76_sub	B370	B370-1	LQ	42.07	1.72	1842434	69.1421	genus	6	k__Bacteria; p__Bacteroidetes; c__Bacteroidia; o__Bacteroidales; f__Bacteroidaceae; g__Bacteroides; s__;
B335-3.020_sub	B335	B335-3	LQ	41.85	7.34	1558141	72.5636	genus	6	k__Bacteria; p__Firmicutes; c__Bacilli; o__Lactobacillales; f__Lactobacillaceae; g__Lactobacillus; s__;
H8-3_metabat_16_sub	H8	US8-3	LQ	41.54	0.86	1253753	80.4008	species	7	k__Bacteria; p__Actinobacteria; c__Actinobacteria; o__Bifidobacteriales; f__Bifidobacteriaceae; g__Bifidobacterium; s__Bifidobacterium_longum;
H3-10.003	H3	US3-10	LQ	41.49	0	1652932	88.8133	species	7	k__Bacteria; p__Bacteroidetes; c__Bacteroidia; o__Bacteroidales; f__Bacteroidaceae; g__Bacteroides; s__Bacteroides_sp._A1C1;
B316-5_concoct_48_sub	B316	B316-5	LQ	41.38	0	3702718	79.0721	species	7	k__Bacteria; p__Bacteroidetes; c__Bacteroidia; o__Bacteroidales; f__Bacteroidaceae; g__Bacteroides; s__Bacteroides_ovatus;
B357-1_concoct_16	B357	B357-1	LQ	41.32	2.62	628953	98.4619	genus	6	k__Bacteria; p__Firmicutes; c__Bacilli; o__Lactobacillales; f__Streptococcaceae; g__Streptococcus; s__;
B320-1_metabat_37_sub	B320	B320-1	LQ	41.23	0	1706877	98.6372	species	7	k__Bacteria; p__Firmicutes; c__Clostridia; o__Clostridiales; f__Ruminococcaceae; g__Ruminococcus; s__Ruminococcus_sp._SR1/5;
H8-4_concoct_65_sub	H8	US8-4	LQ	40.9	0.72	1500038	90.0909	species	7	k__Bacteria; p__Bacteroidetes; c__Bacteroidia; o__Bacteroidales; f__Odoribacteraceae; g__Odoribacter; s__Odoribacter_splanchnicus;
H3-8_metabat_6_sub	H3	US3-8	LQ	40.62	0	951355	92.3251	species	7	k__Bacteria; p__Actinobacteria; c__Actinobacteria; o__Bifidobacteriales; f__Bifidobacteriaceae; g__Bifidobacterium; s__Bifidobacterium_longum;
B357-3_metabat_52_sub	B357	B357-3	LQ	40.52	3.45	750068	92.8744	species	7	k__Bacteria; p__Firmicutes; c__Negativicutes; o__Veillonellales; f__Veillonellaceae; g__Veillonella; s__Veillonella_atypica;
H8-3_concoct_120_sub	H8	US8-3	LQ	40.5	3.57	1783521	92.1941	species	7	k__Bacteria; p__Firmicutes; c__Clostridia; o__Clostridiales; f__Ruminococcaceae; g__Faecalibacterium; s__Faecalibacterium_prausnitzii;
B316-4.079_sub	B316	B316-4	LQ	40.13	3.45	1495924	53.6175	family	5	k__Bacteria; p__Firmicutes; c__Clostridia; o__Clostridiales; f__Lachnospiraceae; g__; s__;
B316-1.056_sub	B316	B316-1	LQ	40.11	1.95	2828915	86.7517	genus	6	k__Bacteria; p__Bacteroidetes; c__Bacteroidia; o__Bacteroidales; f__Bacteroidaceae; g__Bacteroides; s__;
B370-3_metabat_46	B370	B370-3	LQ	39.66	0	806998	91.1718	species	7	k__Bacteria; p__Firmicutes; c__Negativicutes; o__Veillonellales; f__Veillonellaceae; g__Veillonella; s__Veillonella_dispar;
H8-5_metabat_31_sub	H8	US8-5	LQ	39.66	1.72	1494880	100	genus	6	k__Bacteria; p__Actinobacteria; c__Actinobacteria; o__Bifidobacteriales; f__Bifidobacteriaceae; g__Bifidobacterium; s__;
H3-16_concoct_65	H3	US3-16	LQ	39.66	2.1	1189747	93.0838	species	7	k__Bacteria; p__Firmicutes; c__Clostridia; o__Clostridiales; f__Lachnospiraceae; g__Coprococcus; s__Coprococcus_sp._ART55/1;
B316-4.076_sub	B316	B316-4	LQ	39.58	6.14	1990267	57.5905	order	4	k__Bacteria; p__Firmicutes; c__Clostridia; o__Clostridiales; f__; g__; s__;
B320-1.009_sub	B320	B320-1	LQ	39.55	0	1367863	85.7259	order	4	k__Bacteria; p__Firmicutes; c__Clostridia; o__Clostridiales; f__; g__; s__;
B335-2_concoct_33	B335	B335-2	LQ	39.53	0.57	585086	86.7021	species	7	k__Bacteria; p__Actinobacteria; c__Coriobacteriia; o__Coriobacteriales; f__Atopobiaceae; g__Atopobium; s__Atopobium_parvulum;
B370-1_metabat_41	B370	B370-1	LQ	39.45	0	1383493	100	species	7	k__Bacteria; p__Firmicutes; c__Clostridia; o__Clostridiales; f__Ruminococcaceae; g__Faecalibacterium; s__Faecalibacterium_prausnitzii;
H8-4_concoct_55	H8	US8-4	LQ	39.44	0	1175739	90.2622	species	7	k__Bacteria; p__Actinobacteria; c__Actinobacteria; o__Bifidobacteriales; f__Bifidobacteriaceae; g__Bifidobacterium; s__Bifidobacterium_longum;
B357-4.030_sub	B357	B357-4	LQ	39.42	3.16	1323264	81.922	species	7	k__Bacteria; p__Firmicutes; c__Clostridia; o__Clostridiales; f__Ruminococcaceae; g__Ruminococcus; s__Ruminococcus_sp._SR1/5;
B370-3_metabat_58	B370	B370-3	LQ	39.29	3.57	1325036	99.2994	species	7	k__Bacteria; p__Firmicutes; c__Clostridia; o__Clostridiales; f__Ruminococcaceae; g__Faecalibacterium; s__Faecalibacterium_prausnitzii;
H8-2_metabat_28_sub	H8	US8-2	LQ	39.17	0.15	1050192	77.2315	species	7	k__Bacteria; p__Firmicutes; c__Clostridia; o__Clostridiales; f__Lachnospiraceae; g__Anaerobutyricum; s__Anaerobutyricum_hallii;
H8-1_concoct_108_sub	H8	US8-1	LQ	39.15	9.09	1678550	81.1236	species	7	k__Bacteria; p__Bacteroidetes; c__Bacteroidia; o__Bacteroidales; f__Bacteroidaceae; g__Bacteroides; s__Bacteroides_sp._A1C1;
B335-1.053_sub	B335	B335-1	LQ	39.08	5.03	1853085	54.8471	species	7	k__Bacteria; p__Actinobacteria; c__Coriobacteriia; o__Eggerthellales; f__Eggerthellaceae; g__Eggerthella; s__Eggerthella_lenta;
B370-1_metabat_43_sub	B370	B370-1	LQ	38.79	3.45	2648762	83.1721	genus	6	k__Bacteria; p__Bacteroidetes; c__Bacteroidia; o__Bacteroidales; f__Bacteroidaceae; g__Bacteroides; s__;
B370-1_concoct_146_sub	B370	B370-1	LQ	38.69	7.56	2121817	88.4986	genus	6	k__Bacteria; p__Bacteroidetes; c__Bacteroidia; o__Bacteroidales; f__Bacteroidaceae; g__Bacteroides; s__;
B370-1_metabat_135	B370	B370-1	LQ	38.57	0.12	1645306	66.4857	order	4	k__Bacteria; p__Bacteroidetes; c__Bacteroidia; o__Bacteroidales; f__; g__; s__;
H8-5_concoct_16_sub	H8	US8-5	LQ	38.4	7.05	1672705	50.9043	species	7	k__Bacteria; p__Actinobacteria; c__Actinobacteria; o__Bifidobacteriales; f__Bifidobacteriaceae; g__Bifidobacterium; s__Bifidobacterium_longum;
H3-12_concoct_64_sub	H3	US3-12	LQ	38.39	3.57	1639525	96.0952	species	7	k__Bacteria; p__Firmicutes; c__Clostridia; o__Clostridiales; f__Ruminococcaceae; g__Faecalibacterium; s__Faecalibacterium_prausnitzii;
H8-2_concoct_77_sub	H8	US8-2	LQ	38.17	4.2	1031156	56.1341	class	3	k__Bacteria; p__Actinobacteria; c__Coriobacteriia; o__; f__; g__; s__;
H3-10.055_sub	H3	US3-10	LQ	38.01	5.17	1195479	97.6194	genus	6	k__Bacteria; p__Actinobacteria; c__Actinobacteria; o__Bifidobacteriales; f__Bifidobacteriaceae; g__Bifidobacterium; s__;
H8-3.060_sub	H8	US8-3	LQ	37.94	6.73	765239	56.265	species	7	k__Bacteria; p__Firmicutes; c__Clostridia; o__Clostridiales; f__Lachnospiraceae; g__Anaerostipes; s__Anaerostipes_hadrus;
H3-10_metabat_6_sub	H3	US3-10	LQ	37.93	1.72	3784998	88.5692	species	7	k__Bacteria; p__Bacteroidetes; c__Bacteroidia; o__Bacteroidales; f__Bacteroidaceae; g__Bacteroides; s__Bacteroides_thetaiotaomicron;
B357-4_metabat_11_sub	B357	B357-4	LQ	37.93	3.45	1223730	66.7383	family	5	k__Bacteria; p__Actinobacteria; c__Actinobacteria; o__Actinomycetales; f__Actinomycetaceae; g__; s__;
B320-2_concoct_21_sub	B320	B320-2	LQ	37.93	8.62	4731683	66.6982	genus	6	k__Bacteria; p__Proteobacteria; c__Gammaproteobacteria; o__Enterobacterales; f__Enterobacteriaceae; g__Enterobacter; s__;
B316-1_concoct_48_sub	B316	B316-1	LQ	37.73	2.17	2679209	97.9363	genus	6	k__Bacteria; p__Bacteroidetes; c__Bacteroidia; o__Bacteroidales; f__Bacteroidaceae; g__Bacteroides; s__;
B316-4_concoct_6	B316	B316-4	LQ	37.53	0.62	1334182	80.3095	species	7	k__Bacteria; p__Proteobacteria; c__Gammaproteobacteria; o__Enterobacterales; f__Enterobacteriaceae; g__Klebsiella; s__Klebsiella_pneumoniae;
B335-2_concoct_5	B335	B335-2	LQ	37.46	2.83	850990	74.2156	species	7	k__Bacteria; p__Firmicutes; c__Negativicutes; o__Veillonellales; f__Veillonellaceae; g__Veillonella; s__Veillonella_dispar;
B316-7_concoct_53	B316	B316-7	LQ	37.37	0.24	888625	76.3478	species	7	k__Bacteria; p__Firmicutes; c__Clostridia; o__Clostridiales; f__Clostridiaceae; g__Clostridium; s__Clostridium_sporogenes;
B335-1.046_sub	B335	B335-1	LQ	37.24	0.89	1034709	69.8441	species	7	k__Bacteria; p__Firmicutes; c__Clostridia; o__Clostridiales; f__Eubacteriaceae; g__Eubacterium; s__[Eubacterium]_eligens;
B335-1_concoct_36_sub	B335	B335-1	LQ	37.23	1.04	670025	74.3493	species	7	k__Bacteria; p__Firmicutes; c__Bacilli; o__Lactobacillales; f__Streptococcaceae; g__Streptococcus; s__Streptococcus_anginosus;
H8-5_metabat_49_sub	H8	US8-5	LQ	37	7.02	1150140	79.6373	species	7	k__Bacteria; p__Firmicutes; c__Clostridia; o__Clostridiales; f__Ruminococcaceae; g__Ruminococcus; s__Ruminococcus_sp._SR1/5;
B320-1_metabat_65_sub	B320	B320-1	LQ	36.84	8.77	2088681	70.7058	species	7	k__Bacteria; p__Firmicutes; c__Clostridia; o__Clostridiales; f__Lachnospiraceae; g__Blautia; s__Blautia_obeum;
B370-3_concoct_86	B370	B370-3	LQ	36.8	0.2	736437	84.8197	species	7	k__Bacteria; p__Firmicutes; c__Clostridia; o__Clostridiales; f__Clostridiales_Family_XIII._Incertae_Sedis; g__Mogibacterium; s__Mogibacterium_diversum;
H3-10.005_sub	H3	US3-10	LQ	36.77	0.13	1502223	80.9913	species	7	k__Bacteria; p__Bacteroidetes; c__Bacteroidia; o__Bacteroidales; f__Bacteroidaceae; g__Bacteroides; s__Bacteroides_vulgatus;
B370-3_concoct_75_sub	B370	B370-3	LQ	36.68	2.24	1524343	72.1498	species	7	k__Bacteria; p__Bacteroidetes; c__Bacteroidia; o__Bacteroidales; f__Bacteroidaceae; g__Bacteroides; s__Bacteroides_vulgatus;
H3-16.050_sub	H3	US3-16	LQ	36.68	6.31	812520	50.4661	class	3	k__Bacteria; p__Actinobacteria; c__Coriobacteriia; o__; f__; g__; s__;
B320-2_metabat_23_sub	B320	B320-2	LQ	36.55	0	2757088	98.9155	species	7	k__Bacteria; p__Proteobacteria; c__Gammaproteobacteria; o__Enterobacterales; f__Enterobacteriaceae; g__Klebsiella; s__Klebsiella_pneumoniae;
B357-3_concoct_23_sub	B357	B357-3	LQ	36.44	5.96	1404721	87.8343	genus	6	k__Bacteria; p__Firmicutes; c__Negativicutes; o__Veillonellales; f__Veillonellaceae; g__Veillonella; s__;
B316-3_concoct_112_sub	B316	B316-3	LQ	36.23	2.57	1569938	53.273	species	7	k__Bacteria; p__Actinobacteria; c__Coriobacteriia; o__Eggerthellales; f__Eggerthellaceae; g__Gordonibacter; s__Gordonibacter_urolithinfaciens;
H3-16_metabat_17_sub	H3	US3-16	LQ	36.21	0	1897921	97.1729	species	7	k__Bacteria; p__Bacteroidetes; c__Bacteroidia; o__Bacteroidales; f__Bacteroidaceae; g__Bacteroides; s__Bacteroides_cellulosilyticus;
B320-2_concoct_26_sub	B320	B320-2	LQ	36.21	4.7	1765181	70.3264	species	7	k__Bacteria; p__Bacteroidetes; c__Bacteroidia; o__Bacteroidales; f__Bacteroidaceae; g__Bacteroides; s__Bacteroides_sp._A1C1;
B370-1_metabat_90_sub	B370	B370-1	LQ	36.14	1.75	1209782	65.4305	family	5	k__Bacteria; p__Firmicutes; c__Clostridia; o__Clostridiales; f__Lachnospiraceae; g__; s__;
B314-1_concoct_24	B314	B314-1	LQ	35.95	3.12	1599427	50.1806	phylum	2	k__Bacteria; p__Firmicutes; c__; o__; f__; g__; s__;
B370-3_concoct_8_sub	B370	B370-3	LQ	35.91	7.37	1694429	55.6878	phylum	2	k__Bacteria; p__Firmicutes; c__; o__; f__; g__; s__;
H8-2_metabat_46_sub	H8	US8-2	LQ	35.82	0	943187	94.1087	species	7	k__Bacteria; p__Actinobacteria; c__Actinobacteria; o__Bifidobacteriales; f__Bifidobacteriaceae; g__Bifidobacterium; s__Bifidobacterium_longum;
H3-10.004	H3	US3-10	LQ	35.69	0.12	2053128	84.8482	species	7	k__Bacteria; p__Bacteroidetes; c__Bacteroidia; o__Bacteroidales; f__Bacteroidaceae; g__Bacteroides; s__Bacteroides_sp._A1C1;
B314-4_concoct_36_sub	B314	B314-4	LQ	35.63	6.9	1450769	63.3364	class	3	k__Bacteria; p__Actinobacteria; c__Actinobacteria; o__; f__; g__; s__;
B331-1.025_sub	B331	B331-1	LQ	35.43	1.48	1707929	76.3801	species	7	k__Bacteria; p__Firmicutes; c__Clostridia; o__Clostridiales; f__Ruminococcaceae; g__Flavonifractor; s__Flavonifractor_plautii;
B357-6_concoct_71	B357	B357-6	LQ	35.41	0.89	999270	91.4089	species	7	k__Bacteria; p__Actinobacteria; c__Actinobacteria; o__Micrococcales; f__Micrococcaceae; g__Rothia; s__Rothia_mucilaginosa;
H8-5_metabat_46_sub	H8	US8-5	LQ	35.18	0.44	795713	58.0531	family	5	k__Bacteria; p__Firmicutes; c__Clostridia; o__Clostridiales; f__Lachnospiraceae; g__; s__;
B316-1_concoct_97_sub	B316	B316-1	LQ	35.15	8.93	1647268	99.3148	species	7	k__Bacteria; p__Firmicutes; c__Clostridia; o__Clostridiales; f__Ruminococcaceae; g__Faecalibacterium; s__Faecalibacterium_prausnitzii;
B331-3.014_sub	B331	B331-3	LQ	35	0	2791418	93.5291	species	7	k__Bacteria; p__Bacteroidetes; c__Bacteroidia; o__Bacteroidales; f__Bacteroidaceae; g__Bacteroides; s__Bacteroides_ovatus;
H3-12_concoct_29_sub	H3	US3-12	LQ	34.76	5.74	865066	61.0884	species	7	k__Bacteria; p__Firmicutes; c__Clostridia; o__Clostridiales; f__Ruminococcaceae; g__Faecalibacterium; s__Faecalibacterium_prausnitzii;
H8-5_concoct_97_sub	H8	US8-5	LQ	34.48	7.02	1284133	60.5144	order	4	k__Bacteria; p__Firmicutes; c__Clostridia; o__Clostridiales; f__; g__; s__;
B331-4_concoct_50_sub	B331	B331-4	LQ	34.06	0.63	1685779	67.0759	family	5	k__Bacteria; p__Firmicutes; c__Clostridia; o__Clostridiales; f__Lachnospiraceae; g__; s__;
B320-1.045_sub	B320	B320-1	LQ	33.45	8.93	661737	62.648	genus	6	k__Bacteria; p__Firmicutes; c__Clostridia; o__Clostridiales; f__Lachnospiraceae; g__Blautia; s__;
B370-1.113_sub	B370	B370-1	LQ	33.41	3.67	1351907	50.8973	order	4	k__Bacteria; p__Firmicutes; c__Clostridia; o__Clostridiales; f__; g__; s__;
B370-3_concoct_98_sub	B370	B370-3	LQ	33.39	1.44	952177	75.709	genus	6	k__Bacteria; p__Bacteroidetes; c__Bacteroidia; o__Bacteroidales; f__Rikenellaceae; g__Alistipes; s__;
B314-2_concoct_74_sub	B314	B314-2	LQ	33.12	0.94	750952	91.4872	species	7	k__Bacteria; p__Actinobacteria; c__Actinobacteria; o__Bifidobacteriales; f__Bifidobacteriaceae; g__Bifidobacterium; s__Bifidobacterium_animalis;
H3-16.035_sub	H3	US3-16	LQ	32.96	1.75	1229308	50.7204	genus	6	k__Bacteria; p__Firmicutes; c__Clostridia; o__Clostridiales; f__Lachnospiraceae; g__Blautia; s__;
H8-3.076_sub	H8	US8-3	LQ	32.95	5.17	2091301	50.4773	genus	6	k__Bacteria; p__Bacteroidetes; c__Bacteroidia; o__Bacteroidales; f__Bacteroidaceae; g__Bacteroides; s__;
B370-2.012_sub	B370	B370-2	LQ	32.88	0.37	2317641	67.7975	species	7	k__Bacteria; p__Bacteroidetes; c__Bacteroidia; o__Bacteroidales; f__Bacteroidaceae; g__Bacteroides; s__Bacteroides_sp._A1C1;
B370-3.027_sub	B370	B370-3	LQ	32.7	1.27	878430	87.1552	species	7	k__Bacteria; p__Firmicutes; c__Clostridia; o__Clostridiales; f__Lachnospiraceae; g__Blautia; s__Blautia_obeum;
B357-1_concoct_23	B357	B357-1	LQ	32.49	0.92	761373	52.8343	phylum	2	k__Bacteria; p__Actinobacteria; c__; o__; f__; g__; s__;
B320-5_concoct_62_sub	B320	B320-5	LQ	32.37	4.02	1512994	53.3604	species	7	k__Bacteria; p__Firmicutes; c__Clostridia; o__Clostridiales; f__Lachnospiraceae; g__Roseburia; s__Roseburia_intestinalis;
B370-2_concoct_30_sub	B370	B370-2	LQ	32.27	6.5	1121339	88.2406	species	7	k__Bacteria; p__Firmicutes; c__Clostridia; o__Clostridiales; f__Ruminococcaceae; g__Faecalibacterium; s__Faecalibacterium_prausnitzii;
H8-5_concoct_63_sub	H8	US8-5	LQ	32.13	3.45	2018322	86.3499	genus	6	k__Bacteria; p__Bacteroidetes; c__Bacteroidia; o__Bacteroidales; f__Bacteroidaceae; g__Bacteroides; s__;
B370-1.127_sub	B370	B370-1	LQ	32.07	2.88	1956993	56.5987	order	4	k__Bacteria; p__Bacteroidetes; c__Bacteroidia; o__Bacteroidales; f__; g__; s__;
B320-2_concoct_62_sub	B320	B320-2	LQ	31.97	1.72	1236621	90.3716	species	7	k__Bacteria; p__Firmicutes; c__Negativicutes; o__Veillonellales; f__Veillonellaceae; g__Veillonella; s__Veillonella_parvula;
B370-1.087_sub	B370	B370-1	LQ	31.81	5.89	1479510	61.5811	family	5	k__Bacteria; p__Firmicutes; c__Clostridia; o__Clostridiales; f__Lachnospiraceae; g__; s__;
H3-12_concoct_52_sub	H3	US3-12	LQ	31.79	1.75	1155862	52.2574	phylum	2	k__Bacteria; p__Firmicutes; c__; o__; f__; g__; s__;
B316-2_concoct_56_sub	B316	B316-2	LQ	31.47	2.35	785328	92.8438	genus	6	k__Bacteria; p__Firmicutes; c__Bacilli; o__Lactobacillales; f__Streptococcaceae; g__Streptococcus; s__;
B370-1.066_sub	B370	B370-1	LQ	31.41	2.68	788148	98.6916	species	7	k__Bacteria; p__Firmicutes; c__Clostridia; o__Clostridiales; f__Ruminococcaceae; g__Faecalibacterium; s__Faecalibacterium_prausnitzii;
B335-2.015_sub	B335	B335-2	LQ	31.16	3.66	930491	56.4462	species	7	k__Bacteria; p__Firmicutes; c__Bacilli; o__Lactobacillales; f__Lactobacillaceae; g__Lactobacillus; s__Lactobacillus_crispatus;
B370-1_metabat_44_sub	B370	B370-1	LQ	31.03	0	948680	62.3733	order	4	k__Bacteria; p__Firmicutes; c__Clostridia; o__Clostridiales; f__; g__; s__;
B316-3.070_sub	B316	B316-3	LQ	31.03	6.9	1157037	98.6159	genus	6	k__Bacteria; p__Firmicutes; c__Bacilli; o__Lactobacillales; f__Streptococcaceae; g__Streptococcus; s__;
B320-1_concoct_76_sub	B320	B320-1	LQ	30.82	7.79	2388633	80.3049	genus	6	k__Bacteria; p__Bacteroidetes; c__Bacteroidia; o__Bacteroidales; f__Bacteroidaceae; g__Bacteroides; s__;
B316-2_concoct_141_sub	B316	B316-2	LQ	30.78	2.9	1916025	61.7539	species	7	k__Bacteria; p__Firmicutes; c__Clostridia; o__Clostridiales; f__Lachnospiraceae; g__Blautia; s__Blautia_producta;
B335-1.049_sub	B335	B335-1	LQ	30.51	6	1437513	57.9243	order	4	k__Bacteria; p__Firmicutes; c__Bacilli; o__Lactobacillales; f__; g__; s__;
H8-2_concoct_55_sub	H8	US8-2	LQ	30.3	1.75	1277451	61.5577	order	4	k__Bacteria; p__Firmicutes; c__Clostridia; o__Clostridiales; f__; g__; s__;
H8-4_concoct_21_sub	H8	US8-4	LQ	30.28	7.63	1807979	54.8201	order	4	k__Bacteria; p__Firmicutes; c__Clostridia; o__Clostridiales; f__; g__; s__;
B370-1_concoct_28_sub	B370	B370-1	LQ	30.17	0	1238849	66.8542	family	5	k__Bacteria; p__Firmicutes; c__Clostridia; o__Clostridiales; f__Lachnospiraceae; g__; s__;
B314-1.034_sub	B314	B314-1	LQ	30.13	1.72	1477098	65.7468	genus	6	k__Bacteria; p__Actinobacteria; c__Actinobacteria; o__Bifidobacteriales; f__Bifidobacteriaceae; g__Bifidobacterium; s__;
H3-10_concoct_10_sub	H3	US3-10	LQ	30.13	6.3	1168382	59.4491	order	4	k__Bacteria; p__Firmicutes; c__Clostridia; o__Clostridiales; f__; g__; s__;
B331-3_concoct_8	B331	B331-3	LQ	30.12	0	891934	85.6336	species	7	k__Bacteria; p__Firmicutes; c__Clostridia; o__Clostridiales; f__Lachnospiraceae; g__Anaerostipes; s__Anaerostipes_hadrus;
B314-1.032_sub	B314	B314-1	LQ	30.07	3.81	2263810	56.7888	class	3	k__Bacteria; p__Proteobacteria; c__Gammaproteobacteria; o__; f__; g__; s__;
H8-2.051_sub	H8	US8-2	LQ	29.94	7.26	3943548	59.6569	genus	6	k__Bacteria; p__Bacteroidetes; c__Bacteroidia; o__Bacteroidales; f__Bacteroidaceae; g__Bacteroides; s__;
H8-1_concoct_70_sub	H8	US8-1	LQ	29.83	4.51	1381120	55.6897	species	7	k__Bacteria; p__Firmicutes; c__Clostridia; o__Clostridiales; f__Ruminococcaceae; g__Faecalibacterium; s__Faecalibacterium_prausnitzii;
B370-3_metabat_2_sub	B370	B370-3	LQ	29.79	0.89	1229659	97.3961	species	7	k__Bacteria; p__Firmicutes; c__Clostridia; o__Clostridiales; f__Ruminococcaceae; g__Faecalibacterium; s__Faecalibacterium_prausnitzii;
B331-1.019_sub	B331	B331-1	LQ	29.63	1.79	2144122	54.2648	genus	6	k__Bacteria; p__Firmicutes; c__Clostridia; o__Clostridiales; f__Lachnospiraceae; g__Lachnoclostridium; s__;
B331-3_concoct_46	B331	B331-3	LQ	29.53	0.07	777958	52.1955	phylum	2	k__Bacteria; p__Firmicutes; c__; o__; f__; g__; s__;
B316-3_metabat_28_sub	B316	B316-3	LQ	29.47	3.45	811188	64.2424	species	7	k__Bacteria; p__Firmicutes; c__Bacilli; o__Lactobacillales; f__Streptococcaceae; g__Streptococcus; s__Streptococcus_salivarius;
B316-1.062_sub	B316	B316-1	LQ	29.46	3.57	1651885	58.6273	species	7	k__Bacteria; p__Firmicutes; c__Clostridia; o__Clostridiales; f__Ruminococcaceae; g__Faecalibacterium; s__Faecalibacterium_prausnitzii;
B370-3.063_sub	B370	B370-3	LQ	29.44	3.9	1402017	58.8924	species	7	k__Bacteria; p__Firmicutes; c__Clostridia; o__Clostridiales; f__Ruminococcaceae; g__Ruminococcus; s__Ruminococcus_sp._SR1/5;
B320-5.027_sub	B320	B320-5	LQ	29.37	6.46	2763610	51.9006	phylum	2	k__Bacteria; p__Firmicutes; c__; o__; f__; g__; s__;
B357-4.057_sub	B357	B357-4	LQ	29.32	7.37	2114776	54.1118	class	3	k__Bacteria; p__Actinobacteria; c__Actinobacteria; o__; f__; g__; s__;
B357-6_concoct_14_sub	B357	B357-6	LQ	29.31	0	2565157	75.013	species	7	k__Bacteria; p__Bacteroidetes; c__Bacteroidia; o__Bacteroidales; f__Bacteroidaceae; g__Bacteroides; s__Bacteroides_thetaiotaomicron;
B370-3.013_sub	B370	B370-3	LQ	29.31	1.72	1248360	64.5186	species	7	k__Bacteria; p__Firmicutes; c__Negativicutes; o__Veillonellales; f__Veillonellaceae; g__Veillonella; s__Veillonella_parvula;
B316-4.020_sub	B316	B316-4	LQ	29.15	0.3	626405	86.298	species	7	k__Bacteria; p__Firmicutes; c__Bacilli; o__Lactobacillales; f__Streptococcaceae; g__Streptococcus; s__Streptococcus_salivarius;
B370-3.012_sub	B370	B370-3	LQ	29.08	3.45	1023474	80.8685	species	7	k__Bacteria; p__Firmicutes; c__Negativicutes; o__Veillonellales; f__Veillonellaceae; g__Veillonella; s__Veillonella_parvula;
B370-2_concoct_55_sub	B370	B370-2	LQ	29	2.77	965008	72.2599	species	7	k__Bacteria; p__Actinobacteria; c__Coriobacteriia; o__Eggerthellales; f__Eggerthellaceae; g__Adlercreutzia; s__Adlercreutzia_equolifaciens;
B357-3_concoct_21	B357	B357-3	LQ	28.71	0.07	571673	50.8357	family	5	k__Bacteria; p__Actinobacteria; c__Coriobacteriia; o__Eggerthellales; f__Eggerthellaceae; g__; s__;
B316-4_concoct_117	B316	B316-4	LQ	28.62	0	584595	88.2074	species	7	k__Bacteria; p__Firmicutes; c__Bacilli; o__Lactobacillales; f__Lactobacillaceae; g__Lactobacillus; s__Lactobacillus_fermentum;
B357-4.006_sub	B357	B357-4	LQ	28.54	1.55	1528118	79.2168	species	7	k__Bacteria; p__Bacteroidetes; c__Bacteroidia; o__Bacteroidales; f__Bacteroidaceae; g__Bacteroides; s__Bacteroides_dorei;
H8-4.044_sub	H8	US8-4	LQ	28.53	2.74	1829172	68.5504	genus	6	k__Bacteria; p__Bacteroidetes; c__Bacteroidia; o__Bacteroidales; f__Bacteroidaceae; g__Bacteroides; s__;
B357-4_concoct_26_sub	B357	B357-4	LQ	28.51	0.52	888514	60.45	species	7	k__Bacteria; p__Actinobacteria; c__Actinobacteria; o__Actinomycetales; f__Actinomycetaceae; g__Actinomyces; s__Actinomyces_viscosus;
B331-1.006_sub	B331	B331-1	LQ	28.45	0	2651408	94.0267	species	7	k__Bacteria; p__Bacteroidetes; c__Bacteroidia; o__Bacteroidales; f__Bacteroidaceae; g__Bacteroides; s__Bacteroides_ovatus;
B370-2_concoct_73_sub	B370	B370-2	LQ	28.45	3.45	2591620	55.1396	species	7	k__Bacteria; p__Bacteroidetes; c__Bacteroidia; o__Bacteroidales; f__Bacteroidaceae; g__Bacteroides; s__Bacteroides_cellulosilyticus;
B320-1_metabat_28_sub	B320	B320-1	LQ	28.42	0	1158584	75.8177	family	5	k__Bacteria; p__Firmicutes; c__Clostridia; o__Clostridiales; f__Lachnospiraceae; g__; s__;
B370-3_concoct_79_sub	B370	B370-3	LQ	28.42	0.09	255719	60.4038	class	3	k__Bacteria; p__Candidatus_Saccharibacteria; c__; o__; f__; g__; s__Candidatus_Saccharibacteria_oral_taxon_TM7x;
H8-2_concoct_69_sub	H8	US8-2	LQ	28.25	3.99	846097	60.7382	order	4	k__Bacteria; p__Firmicutes; c__Clostridia; o__Clostridiales; f__; g__; s__;
B335-2.014_sub	B335	B335-2	LQ	28.24	6.47	816899	82.6198	genus	6	k__Bacteria; p__Firmicutes; c__Bacilli; o__Lactobacillales; f__Streptococcaceae; g__Streptococcus; s__;
B316-1.061_sub	B316	B316-1	LQ	28.21	2.06	1197784	75.5033	species	7	k__Bacteria; p__Bacteroidetes; c__Bacteroidia; o__Bacteroidales; f__Rikenellaceae; g__Alistipes; s__Alistipes_finegoldii;
H8-1.044_sub	H8	US8-1	LQ	28.2	4.91	1174828	53.1605	order	4	k__Bacteria; p__Firmicutes; c__Clostridia; o__Clostridiales; f__; g__; s__;
B335-1_metabat_52_sub	B335	B335-1	LQ	28.15	1.75	1158030	62.6332	order	4	k__Bacteria; p__Firmicutes; c__Clostridia; o__Clostridiales; f__; g__; s__;
B335-1.028_sub	B335	B335-1	LQ	28.15	3.57	787310	55.9236	species	7	k__Bacteria; p__Firmicutes; c__Negativicutes; o__Veillonellales; f__Veillonellaceae; g__Veillonella; s__Veillonella_parvula;
H3-10_metabat_9_sub	H3	US3-10	LQ	28.13	1.75	915016	58.5736	order	4	k__Bacteria; p__Firmicutes; c__Clostridia; o__Clostridiales; f__; g__; s__;
H8-1_concoct_20_sub	H8	US8-1	LQ	28.1	1.75	934911	63.8531	species	7	k__Bacteria; p__Bacteroidetes; c__Bacteroidia; o__Bacteroidales; f__Odoribacteraceae; g__Butyricimonas; s__Butyricimonas_faecalis;
B357-6_concoct_94_sub	B357	B357-6	LQ	28.08	0	462703	94.598	species	7	k__Bacteria; p__Firmicutes; c__Clostridia; o__Clostridiales; f__Ruminococcaceae; g__Faecalibacterium; s__Faecalibacterium_prausnitzii;
B335-1_concoct_10_sub	B335	B335-1	LQ	28.05	7.36	3708473	56.9216	phylum	2	k__Bacteria; p__Firmicutes; c__; o__; f__; g__; s__;
B370-2_concoct_89_sub	B370	B370-2	LQ	27.94	2.01	1690611	78.0672	species	7	k__Bacteria; p__Proteobacteria; c__Gammaproteobacteria; o__Enterobacterales; f__Enterobacteriaceae; g__Klebsiella; s__Klebsiella_oxytoca;
B357-1_concoct_31	B357	B357-1	LQ	27.88	0.16	1502104	68.5515	genus	6	k__Bacteria; p__Bacteroidetes; c__Bacteroidia; o__Bacteroidales; f__Rikenellaceae; g__Alistipes; s__;
B335-2_concoct_16	B335	B335-2	LQ	27.87	0	901921	89.9922	species	7	k__Bacteria; p__Firmicutes; c__Clostridia; o__Clostridiales; f__Ruminococcaceae; g__Faecalibacterium; s__Faecalibacterium_prausnitzii;
B316-6_concoct_26_sub	B316	B316-6	LQ	27.83	0	2505038	86.9047	species	7	k__Bacteria; p__Firmicutes; c__Clostridia; o__Clostridiales; f__Lachnospiraceae; g__Lachnoclostridium; s__[Clostridium]_bolteae;
B357-3_metabat_12_sub	B357	B357-3	LQ	27.74	1.72	1038701	99.3136	genus	6	k__Bacteria; p__Firmicutes; c__Negativicutes; o__Veillonellales; f__Veillonellaceae; g__Veillonella; s__;
H8-4.031_sub	H8	US8-4	LQ	27.59	0	1539959	71.9067	genus	6	k__Bacteria; p__Bacteroidetes; c__Bacteroidia; o__Bacteroidales; f__Bacteroidaceae; g__Bacteroides; s__;
B370-2.042_sub	B370	B370-2	LQ	27.59	0	1087015	72.3471	species	7	k__Bacteria; p__Bacteroidetes; c__Bacteroidia; o__Bacteroidales; f__Rikenellaceae; g__Alistipes; s__Alistipes_finegoldii;
H3-14.034_sub	H3	US3-14	LQ	27.59	0	1029593	67.9476	species	7	k__Bacteria; p__Bacteroidetes; c__Bacteroidia; o__Bacteroidales; f__Rikenellaceae; g__Alistipes; s__Alistipes_finegoldii;
B320-2.027_sub	B320	B320-2	LQ	27.59	1.72	2104728	92.1177	species	7	k__Bacteria; p__Proteobacteria; c__Gammaproteobacteria; o__Enterobacterales; f__Enterobacteriaceae; g__Klebsiella; s__Klebsiella_pneumoniae;
B370-3_metabat_30_sub	B370	B370-3	LQ	27.59	6.9	973368	62.8226	species	7	k__Bacteria; p__Firmicutes; c__Negativicutes; o__Veillonellales; f__Veillonellaceae; g__Veillonella; s__Veillonella_dispar;
H3-10_concoct_67_sub	H3	US3-10	LQ	27.54	5.97	2268451	53.9888	order	4	k__Bacteria; p__Bacteroidetes; c__Bacteroidia; o__Bacteroidales; f__; g__; s__;
H8-2_concoct_122_sub	H8	US8-2	LQ	27.24	0.71	1332232	69.9556	family	5	k__Bacteria; p__Firmicutes; c__Clostridia; o__Clostridiales; f__Lachnospiraceae; g__; s__;
B357-4_metabat_17	B357	B357-4	LQ	27.07	1.72	650951	98.6564	genus	6	k__Bacteria; p__Firmicutes; c__Negativicutes; o__Selenomonadales; f__Selenomonadaceae; g__Selenomonas; s__;
B357-3.060_sub	B357	B357-3	LQ	26.96	6.9	1150834	65.3983	genus	6	k__Bacteria; p__Bacteroidetes; c__Bacteroidia; o__Bacteroidales; f__Rikenellaceae; g__Alistipes; s__;
B316-1_metabat_48	B316	B316-1	LQ	26.95	0	519735	100	species	7	k__Bacteria; p__Firmicutes; c__Clostridia; o__Clostridiales; f__Ruminococcaceae; g__Faecalibacterium; s__Faecalibacterium_prausnitzii;
B314-4.023_sub	B314	B314-4	LQ	26.88	0	490538	56.1875	genus	6	k__Bacteria; p__Firmicutes; c__Negativicutes; o__Veillonellales; f__Veillonellaceae; g__Veillonella; s__;
H3-16_concoct_50_sub	H3	US3-16	LQ	26.85	0.44	1360500	57.3047	species	7	k__Bacteria; p__Bacteroidetes; c__Bacteroidia; o__Bacteroidales; f__Rikenellaceae; g__Alistipes; s__Alistipes_shahii;
H3-16.031	H3	US3-16	LQ	26.79	5.36	777109	95.4785	species	7	k__Bacteria; p__Firmicutes; c__Clostridia; o__Clostridiales; f__Ruminococcaceae; g__Faecalibacterium; s__Faecalibacterium_prausnitzii;
B370-5_concoct_5_sub	B370	B370-5	LQ	26.54	0.25	1590276	85.9473	species	7	k__Bacteria; p__Bacteroidetes; c__Bacteroidia; o__Bacteroidales; f__Bacteroidaceae; g__Bacteroides; s__Bacteroides_thetaiotaomicron;
B357-4_concoct_74	B357	B357-4	LQ	26.5	0.67	628593	90.5436	species	7	k__Bacteria; p__Proteobacteria; c__Epsilonproteobacteria; o__Campylobacterales; f__Campylobacteraceae; g__Campylobacter; s__Campylobacter_gracilis;
B316-6.037_sub	B316	B316-6	LQ	26.38	1.79	1448047	87.1283	species	7	k__Bacteria; p__Firmicutes; c__Clostridia; o__Clostridiales; f__Ruminococcaceae; g__Faecalibacterium; s__Faecalibacterium_prausnitzii;
B370-4_metabat_9	B370	B370-4	LQ	26.35	0	1012794	56.018	phylum	2	k__Bacteria; p__Proteobacteria; c__; o__; f__; g__; s__;
B370-1.139_sub	B370	B370-1	LQ	26.19	4.93	4130431	52.6225	order	4	k__Bacteria; p__Bacteroidetes; c__Bacteroidia; o__Bacteroidales; f__; g__; s__;
B357-5_concoct_116_sub	B357	B357-5	LQ	25.96	0.24	1286123	60.7469	species	7	k__Bacteria; p__Firmicutes; c__Clostridia; o__Clostridiales; f__Lachnospiraceae; g__Lachnoclostridium; s__[Clostridium]_scindens;
B370-3.039_sub	B370	B370-3	LQ	25.89	1.79	667791	99.1909	species	7	k__Bacteria; p__Firmicutes; c__Clostridia; o__Clostridiales; f__Ruminococcaceae; g__Faecalibacterium; s__Faecalibacterium_prausnitzii;
H8-3.045_sub	H8	US8-3	LQ	25.89	3.57	876500	84.8227	species	7	k__Bacteria; p__Firmicutes; c__Clostridia; o__Clostridiales; f__Ruminococcaceae; g__Faecalibacterium; s__Faecalibacterium_prausnitzii;
B335-3_concoct_45_sub	B335	B335-3	LQ	25.76	1.22	969084	68.5883	species	7	k__Bacteria; p__Actinobacteria; c__Actinobacteria; o__Micrococcales; f__Micrococcaceae; g__Rothia; s__Rothia_mucilaginosa;
B314-2_concoct_56	B314	B314-2	LQ	25.74	0.58	464979	95.5787	species	7	k__Bacteria; p__Proteobacteria; c__Gammaproteobacteria; o__Pasteurellales; f__Pasteurellaceae; g__Haemophilus; s__Haemophilus_parainfluenzae;
B357-6_concoct_87_sub	B357	B357-6	LQ	25.5	1.2	1035532	74.5826	species	7	k__Bacteria; p__Bacteroidetes; c__Bacteroidia; o__Bacteroidales; f__Rikenellaceae; g__Alistipes; s__Alistipes_finegoldii;
H8-4_concoct_22	H8	US8-4	LQ	25.46	0.05	541249	94.354	species	7	k__Bacteria; p__Firmicutes; c__Bacilli; o__Lactobacillales; f__Lactobacillaceae; g__Lactobacillus; s__Lactobacillus_ruminis;
B316-4_metabat_1_sub	B316	B316-4	LQ	25.44	0	1239100	67.4624	family	5	k__Bacteria; p__Firmicutes; c__Clostridia; o__Clostridiales; f__Lachnospiraceae; g__; s__;
B314-2.045_sub	B314	B314-2	LQ	25.36	5.72	822890	50.0096	phylum	2	k__Bacteria; p__Actinobacteria; c__; o__; f__; g__; s__;
B331-3_concoct_43	B331	B331-3	LQ	25.23	0.22	1499884	75.6692	species	7	k__Bacteria; p__Firmicutes; c__Clostridia; o__Clostridiales; f__Ruminococcaceae; g__Flavonifractor; s__Flavonifractor_plautii;
B370-1.120_sub	B370	B370-1	LQ	25.21	7.28	594515	54.1135	family	5	k__Bacteria; p__Firmicutes; c__Clostridia; o__Clostridiales; f__Lachnospiraceae; g__; s__;
B316-1.085_sub	B316	B316-1	LQ	25.18	1.04	390931	50.5391	family	5	k__Bacteria; p__Firmicutes; c__Clostridia; o__Clostridiales; f__Lachnospiraceae; g__; s__;
B320-2_concoct_0_sub	B320	B320-2	LQ	25.12	1.29	592762	58.7909	family	5	k__Bacteria; p__Actinobacteria; c__Actinobacteria; o__Actinomycetales; f__Actinomycetaceae; g__; s__;
H8-3_concoct_114_sub	H8	US8-3	LQ	25.08	1.88	2585858	75.432	genus	6	k__Bacteria; p__Bacteroidetes; c__Bacteroidia; o__Bacteroidales; f__Bacteroidaceae; g__Bacteroides; s__;
H3-10_concoct_3_sub	H3	US3-10	LQ	25	3.45	3471931	87.4456	genus	6	k__Bacteria; p__Bacteroidetes; c__Bacteroidia; o__Bacteroidales; f__Bacteroidaceae; g__Bacteroides; s__;
H3-16.017_sub	H3	US3-16	LQ	24.89	0.48	806740	53.0631	species	7	k__Bacteria; p__Bacteroidetes; c__Bacteroidia; o__Bacteroidales; f__Rikenellaceae; g__Alistipes; s__Alistipes_shahii;
H3-8.058_sub	H3	US3-8	LQ	24.88	1.66	340325	56.3976	species	7	k__Bacteria; p__Firmicutes; c__Clostridia; o__Clostridiales; f__Lachnospiraceae; g__Anaerobutyricum; s__Anaerobutyricum_hallii;
H3-14_concoct_41_sub	H3	US3-14	LQ	24.86	0.67	649743	71.4838	species	7	k__Bacteria; p__Firmicutes; c__Clostridia; o__Clostridiales; f__Oscillospiraceae; g__Oscillibacter; s__Oscillibacter_sp._PEA192;
H3-8_concoct_23_sub	H3	US3-8	LQ	24.76	0	2035974	54.8476	genus	6	k__Bacteria; p__Bacteroidetes; c__Bacteroidia; o__Bacteroidales; f__Bacteroidaceae; g__Bacteroides; s__;
B370-1.022_sub	B370	B370-1	LQ	24.72	0.03	896720	61.9731	genus	6	k__Bacteria; p__Bacteroidetes; c__Bacteroidia; o__Bacteroidales; f__Rikenellaceae; g__Alistipes; s__;
B370-3_metabat_25	B370	B370-3	LQ	24.71	0	1014023	54.0705	genus	6	k__Bacteria; p__Bacteroidetes; c__Bacteroidia; o__Bacteroidales; f__Bacteroidaceae; g__Bacteroides; s__;
B316-7_concoct_12	B316	B316-7	LQ	24.71	0.65	456421	98.9361	genus	6	k__Bacteria; p__Firmicutes; c__Bacilli; o__Lactobacillales; f__Lactobacillaceae; g__Lactobacillus; s__;
H3-10.061_sub	H3	US3-10	LQ	24.64	3.17	2917748	51.6301	phylum	2	k__Bacteria; p__Firmicutes; c__; o__; f__; g__; s__;
B357-4_concoct_4_sub	B357	B357-4	LQ	24.63	2.51	918978	68.7655	order	4	k__Bacteria; p__Firmicutes; c__Bacilli; o__Bacillales; f__; g__; s__;
B357-6.055_sub	B357	B357-6	LQ	24.15	2.51	2055120	53.9738	order	4	k__Bacteria; p__Bacteroidetes; c__Bacteroidia; o__Bacteroidales; f__; g__; s__;
B357-4_metabat_41_sub	B357	B357-4	LQ	24.14	0	501816	79.9544	species	7	k__Bacteria; p__Firmicutes; c__Negativicutes; o__Veillonellales; f__Veillonellaceae; g__Veillonella; s__Veillonella_atypica;
B320-3_concoct_2	B320	B320-3	LQ	24.11	1.51	568434	87.9518	genus	6	k__Bacteria; p__Firmicutes; c__Negativicutes; o__Veillonellales; f__Veillonellaceae; g__Veillonella; s__;
H8-4.059_sub	H8	US8-4	LQ	23.82	4.55	468487	72.9356	order	4	k__Bacteria; p__Firmicutes; c__Clostridia; o__Clostridiales; f__; g__; s__;
B314-3.005_sub	B314	B314-3	LQ	23.7	0.62	596910	93.0467	species	7	k__Bacteria; p__Proteobacteria; c__Epsilonproteobacteria; o__Campylobacterales; f__Campylobacteraceae; g__Campylobacter; s__Campylobacter_concisus;
B320-1.026_sub	B320	B320-1	LQ	23.6	0	1525366	73.5699	species	7	k__Bacteria; p__Firmicutes; c__Clostridia; o__Clostridiales; f__Lachnospiraceae; g__Blautia; s__[Ruminococcus]_torques;
B314-1.033_sub	B314	B314-1	LQ	23.51	8.62	1603102	86.1414	genus	6	k__Bacteria; p__Firmicutes; c__Bacilli; o__Lactobacillales; f__Streptococcaceae; g__Streptococcus; s__;
B316-6_concoct_12_sub	B316	B316-6	LQ	23.26	0	908444	80.3266	genus	6	k__Bacteria; p__Firmicutes; c__Clostridia; o__Clostridiales; f__Lachnospiraceae; g__; s__[Eubacterium]_rectale;
H8-5_concoct_27_sub	H8	US8-5	LQ	23.16	2.63	459516	97.3241	genus	6	k__Bacteria; p__Actinobacteria; c__Actinobacteria; o__Bifidobacteriales; f__Bifidobacteriaceae; g__Bifidobacterium; s__;
B314-4_concoct_83_sub	B314	B314-4	LQ	23.13	0	1326448	65.9463	species	7	k__Bacteria; p__Actinobacteria; c__Actinobacteria; o__Actinomycetales; f__Actinomycetaceae; g__Actinomyces; s__Actinomyces_sp._oral_taxon_414;
B370-1.065_sub	B370	B370-1	LQ	23.1	4.14	2229689	53.9142	species	7	k__Bacteria; p__Bacteroidetes; c__Bacteroidia; o__Bacteroidales; f__Bacteroidaceae; g__Bacteroides; s__Bacteroides_sp._A1C1;
B316-2_metabat_4_sub	B316	B316-2	LQ	22.92	0	342719	71.5359	order	4	k__Bacteria; p__Firmicutes; c__Clostridia; o__Clostridiales; f__; g__; s__;
B331-2_concoct_35_sub	B331	B331-2	LQ	22.81	0	2294699	66.9534	genus	6	k__Bacteria; p__Firmicutes; c__Clostridia; o__Clostridiales; f__Lachnospiraceae; g__Lachnoclostridium; s__;
B320-1_concoct_40_sub	B320	B320-1	LQ	22.81	0	866103	97.555	species	7	k__Bacteria; p__Firmicutes; c__Clostridia; o__Clostridiales; f__Lachnospiraceae; g__Anaerostipes; s__Anaerostipes_hadrus;
B316-5_metabat_39_sub	B316	B316-5	LQ	22.81	1.75	868731	60.8104	family	5	k__Bacteria; p__Firmicutes; c__Clostridia; o__Clostridiales; f__Lachnospiraceae; g__; s__;
H8-2_concoct_101_sub	H8	US8-2	LQ	22.81	1.79	1396359	88.3675	species	7	k__Bacteria; p__Firmicutes; c__Clostridia; o__Clostridiales; f__Ruminococcaceae; g__Faecalibacterium; s__Faecalibacterium_prausnitzii;
B357-4_metabat_72	B357	B357-4	LQ	22.78	0	518832	59.2068	family	5	k__Bacteria; p__Firmicutes; c__Clostridia; o__Clostridiales; f__Lachnospiraceae; g__; s__;
B370-2_concoct_12_sub	B370	B370-2	LQ	22.74	0	4522072	64.1539	genus	6	k__Bacteria; p__Bacteroidetes; c__Bacteroidia; o__Bacteroidales; f__Bacteroidaceae; g__Bacteroides; s__;
H3-16_concoct_49_sub	H3	US3-16	LQ	22.74	7.75	689406	50.3384	family	5	k__Bacteria; p__Firmicutes; c__Clostridia; o__Clostridiales; f__Lachnospiraceae; g__; s__;
H8-4.046_sub	H8	US8-4	LQ	22.73	4.31	1974843	79.7878	genus	6	k__Bacteria; p__Bacteroidetes; c__Bacteroidia; o__Bacteroidales; f__Bacteroidaceae; g__Bacteroides; s__;
B316-1_concoct_16_sub	B316	B316-1	LQ	22.71	0.58	2381197	68.935	family	5	k__Bacteria; p__Firmicutes; c__Clostridia; o__Clostridiales; f__Lachnospiraceae; g__; s__;
B370-2_concoct_108_sub	B370	B370-2	LQ	22.64	0.48	510619	66.1515	species	7	k__Bacteria; p__Bacteroidetes; c__Bacteroidia; o__Bacteroidales; f__Rikenellaceae; g__Alistipes; s__Alistipes_finegoldii;
B320-2.015_sub	B320	B320-2	LQ	22.41	0	546212	67.8603	species	7	k__Bacteria; p__Firmicutes; c__Bacilli; o__Lactobacillales; f__Streptococcaceae; g__Streptococcus; s__Streptococcus_salivarius;
B314-2.013_sub	B314	B314-2	LQ	22.41	0	1516871	57.2506	species	7	k__Bacteria; p__Proteobacteria; c__Gammaproteobacteria; o__Enterobacterales; f__Enterobacteriaceae; g__Klebsiella; s__Klebsiella_variicola;
B357-4.034_sub	B357	B357-4	LQ	22.41	1.72	1731633	65.6563	genus	6	k__Bacteria; p__Firmicutes; c__Negativicutes; o__Veillonellales; f__Veillonellaceae; g__Veillonella; s__;
B316-3_concoct_83_sub	B316	B316-3	LQ	22.41	3.45	1072098	58.4533	species	7	k__Bacteria; p__Firmicutes; c__Bacilli; o__Lactobacillales; f__Streptococcaceae; g__Streptococcus; s__Streptococcus_thermophilus;
H3-8.056_sub	H3	US3-8	LQ	22.41	4.39	1314067	57.2861	order	4	k__Bacteria; p__Firmicutes; c__Clostridia; o__Clostridiales; f__; g__; s__;
B370-2_concoct_109_sub	B370	B370-2	LQ	22.21	0.32	906922	50.7605	phylum	2	k__Bacteria; p__Firmicutes; c__; o__; f__; g__; s__;
B370-2.047_sub	B370	B370-2	LQ	21.63	0	1318214	63.8112	species	7	k__Bacteria; p__Bacteroidetes; c__Bacteroidia; o__Bacteroidales; f__Rikenellaceae; g__Alistipes; s__Alistipes_finegoldii;
B316-4.095_sub	B316	B316-4	LQ	21.63	3.45	3086452	79.2437	genus	6	k__Bacteria; p__Bacteroidetes; c__Bacteroidia; o__Bacteroidales; f__Bacteroidaceae; g__Bacteroides; s__;
B335-1.051_sub	B335	B335-1	LQ	21.48	2.06	330601	65.5542	species	7	k__Bacteria; p__Firmicutes; c__Bacilli; o__Lactobacillales; f__Lactobacillaceae; g__Lactobacillus; s__Lactobacillus_crispatus;
B370-1_metabat_39_sub	B370	B370-1	LQ	21.47	2.3	1478217	51.8498	family	5	k__Bacteria; p__Firmicutes; c__Clostridia; o__Clostridiales; f__Lachnospiraceae; g__; s__;
B320-3.026_sub	B320	B320-3	LQ	21.21	2.7	1789443	51.1516	phylum	2	k__Bacteria; p__Firmicutes; c__; o__; f__; g__; s__;
H3-12.027_sub	H3	US3-12	LQ	21.07	5.72	2329204	50.2016	order	4	k__Bacteria; p__Bacteroidetes; c__Bacteroidia; o__Bacteroidales; f__; g__; s__;
H3-16.037_sub	H3	US3-16	LQ	21.05	1.75	369740	61.2279	family	5	k__Bacteria; p__Firmicutes; c__Clostridia; o__Clostridiales; f__Lachnospiraceae; g__; s__;
H3-8_concoct_10_sub	H3	US3-8	LQ	20.99	1.75	496071	56.0115	order	4	k__Bacteria; p__Firmicutes; c__Clostridia; o__Clostridiales; f__; g__; s__;
B331-3_concoct_37	B331	B331-3	LQ	20.94	2.16	582636	58.5285	class	3	k__Bacteria; p__Actinobacteria; c__Actinobacteria; o__; f__; g__; s__;
B314-3_concoct_69_sub	B314	B314-3	LQ	20.85	6.9	2525271	55.6837	genus	6	k__Bacteria; p__Firmicutes; c__Negativicutes; o__Veillonellales; f__Veillonellaceae; g__Veillonella; s__;
B314-3_concoct_78_sub	B314	B314-3	LQ	20.83	0	923295	97.3117	order	4	k__Bacteria; p__Firmicutes; c__Clostridia; o__Clostridiales; f__; g__; s__;
B335-3_concoct_36_sub	B335	B335-3	LQ	20.79	3.78	512205	92.6908	genus	6	k__Bacteria; p__Firmicutes; c__Bacilli; o__Lactobacillales; f__Lactobacillaceae; g__Lactobacillus; s__;
B314-4_concoct_95_sub	B314	B314-4	LQ	20.69	0	511662	58.251	order	4	k__Bacteria; p__Firmicutes; c__Clostridia; o__Clostridiales; f__; g__; s__;
B314-3.034_sub	B314	B314-3	LQ	20.69	0	684151	51.7526	species	7	k__Bacteria; p__Firmicutes; c__Negativicutes; o__Veillonellales; f__Veillonellaceae; g__Veillonella; s__Veillonella_dispar;
B314-1.006_sub	B314	B314-1	LQ	20.57	0	1341902	99.6036	species	7	k__Bacteria; p__Proteobacteria; c__Gammaproteobacteria; o__Enterobacterales; f__Enterobacteriaceae; g__Escherichia; s__Escherichia_coli;
H3-14.056_sub	H3	US3-14	LQ	20.54	1.79	1344358	50.0474	species	7	k__Bacteria; p__Firmicutes; c__Clostridia; o__Clostridiales; f__Ruminococcaceae; g__Faecalibacterium; s__Faecalibacterium_prausnitzii;
B357-2.047_sub	B357	B357-2	LQ	20.53	0	1648453	52.5982	species	7	k__Bacteria; p__Bacteroidetes; c__Bacteroidia; o__Bacteroidales; f__Bacteroidaceae; g__Bacteroides; s__Bacteroides_thetaiotaomicron;
B357-1_concoct_13	B357	B357-1	LQ	20.52	0	347849	97.632	species	7	k__Bacteria; p__Firmicutes; c__Negativicutes; o__Veillonellales; f__Veillonellaceae; g__Veillonella; s__Veillonella_parvula;
H8-3.042_sub	H8	US8-3	LQ	20.38	1.88	2129503	55.3097	genus	6	k__Bacteria; p__Bacteroidetes; c__Bacteroidia; o__Bacteroidales; f__Bacteroidaceae; g__Bacteroides; s__;
B316-3.012_sub	B316	B316-3	LQ	20.36	0.6	971182	60.1748	order	4	k__Bacteria; p__Firmicutes; c__Bacilli; o__Lactobacillales; f__; g__; s__;
H8-3.055_sub	H8	US8-3	LQ	20.29	1.91	174895	56.0342	family	5	k__Bacteria; p__Firmicutes; c__Clostridia; o__Clostridiales; f__Lachnospiraceae; g__; s__;
H8-3.018_sub	H8	US8-3	LQ	20.25	2.62	2259623	72.5239	genus	6	k__Bacteria; p__Bacteroidetes; c__Bacteroidia; o__Bacteroidales; f__Bacteroidaceae; g__Bacteroides; s__;
H3-10.027_sub	H3	US3-10	LQ	20.1	2.68	1809002	59.9219	species	7	k__Bacteria; p__Firmicutes; c__Clostridia; o__Clostridiales; f__Ruminococcaceae; g__Faecalibacterium; s__Faecalibacterium_prausnitzii;
H3-8.054_sub	H3	US3-8	LQ	20.04	7.92	681293	58.7157	family	5	k__Bacteria; p__Firmicutes; c__Clostridia; o__Clostridiales; f__Lachnospiraceae; g__; s__;
B357-2.050_sub	B357	B357-2	LQ	19.81	0	3094870	78.9876	species	7	k__Bacteria; p__Bacteroidetes; c__Bacteroidia; o__Bacteroidales; f__Bacteroidaceae; g__Bacteroides; s__Bacteroides_thetaiotaomicron;
B335-2.027_sub	B335	B335-2	LQ	19.76	0.34	779420	82.1528	genus	6	k__Bacteria; p__Firmicutes; c__Bacilli; o__Lactobacillales; f__Streptococcaceae; g__Streptococcus; s__;
B370-4.022_sub	B370	B370-4	LQ	19.71	2.74	1246889	52.7605	order	4	k__Bacteria; p__Bacteroidetes; c__Bacteroidia; o__Bacteroidales; f__; g__; s__;
B316-6_metabat_6_sub	B316	B316-6	LQ	19.65	1.75	842935	58.9182	order	4	k__Bacteria; p__Firmicutes; c__Clostridia; o__Clostridiales; f__; g__; s__;
B316-3_concoct_1	B316	B316-3	LQ	19.63	0	706108	89.4217	species	7	k__Bacteria; p__Firmicutes; c__Clostridia; o__Clostridiales; f__Ruminococcaceae; g__Ruminococcus; s__Ruminococcus_bicirculans;
B314-2.042_sub	B314	B314-2	LQ	19.61	1.72	3037211	58.3811	order	4	k__Bacteria; p__Proteobacteria; c__Gammaproteobacteria; o__Enterobacterales; f__; g__; s__;
B370-1.097_sub	B370	B370-1	LQ	19.35	2.31	1290776	69.2978	genus	6	k__Bacteria; p__Bacteroidetes; c__Bacteroidia; o__Bacteroidales; f__Bacteroidaceae; g__Bacteroides; s__;
H8-1_concoct_61_sub	H8	US8-1	LQ	19.28	1.72	927193	64.1035	genus	6	k__Bacteria; p__Bacteroidetes; c__Bacteroidia; o__Bacteroidales; f__Bacteroidaceae; g__Bacteroides; s__;
B331-3.022_sub	B331	B331-3	LQ	19.26	0.88	880595	64.1377	phylum	2	k__Bacteria; p__Firmicutes; c__; o__; f__; g__; s__;
B370-1.009_sub	B370	B370-1	LQ	18.98	0.51	1175438	71.0447	species	7	k__Bacteria; p__Bacteroidetes; c__Bacteroidia; o__Bacteroidales; f__Rikenellaceae; g__Alistipes; s__Alistipes_sp._Marseille-P5997;
H3-10_metabat_23_sub	H3	US3-10	LQ	18.97	0	851489	100	species	7	k__Bacteria; p__Bacteroidetes; c__Bacteroidia; o__Bacteroidales; f__Bacteroidaceae; g__Bacteroides; s__Bacteroides_sp._A1C1;
B320-1.081_sub	B320	B320-1	LQ	18.97	0	1806401	79.4222	species	7	k__Bacteria; p__Proteobacteria; c__Gammaproteobacteria; o__Enterobacterales; f__Enterobacteriaceae; g__Citrobacter; s__Citrobacter_freundii;
B316-7_concoct_6_sub	B316	B316-7	LQ	18.97	3.61	828862	95.8832	genus	6	k__Bacteria; p__Bacteroidetes; c__Bacteroidia; o__Bacteroidales; f__Bacteroidaceae; g__Bacteroides; s__;
B331-2.019_sub	B331	B331-2	LQ	18.97	6.9	1673973	60.0637	order	4	k__Bacteria; p__Firmicutes; c__Clostridia; o__Clostridiales; f__; g__; s__;
B316-6.032_sub	B316	B316-6	LQ	18.93	2.07	429144	51.9534	order	4	k__Bacteria; p__Firmicutes; c__Clostridia; o__Clostridiales; f__; g__; s__;
B357-3_concoct_93_sub	B357	B357-3	LQ	18.91	0	971056	95.0517	species	7	k__Bacteria; p__Firmicutes; c__Clostridia; o__Clostridiales; f__Ruminococcaceae; g__Ruthenibacterium; s__Ruthenibacterium_lactatiformans;
B370-2_concoct_92_sub	B370	B370-2	LQ	18.88	0.56	528131	65.7176	genus	6	k__Bacteria; p__Firmicutes; c__Bacilli; o__Lactobacillales; f__Enterococcaceae; g__Enterococcus; s__;
H3-16.034	H3	US3-16	LQ	18.77	1.98	1425068	54.3086	genus	6	k__Bacteria; p__Bacteroidetes; c__Bacteroidia; o__Bacteroidales; f__Rikenellaceae; g__Alistipes; s__;
B370-1_concoct_79_sub	B370	B370-1	LQ	18.76	0.88	1932950	56.5923	order	4	k__Bacteria; p__Firmicutes; c__Clostridia; o__Clostridiales; f__; g__; s__;
B370-1_concoct_159_sub	B370	B370-1	LQ	18.75	0	587311	97.3903	species	7	k__Bacteria; p__Firmicutes; c__Clostridia; o__Clostridiales; f__Ruminococcaceae; g__Faecalibacterium; s__Faecalibacterium_prausnitzii;
B370-2.058_sub	B370	B370-2	LQ	18.61	3.45	3352973	66.4114	genus	6	k__Bacteria; p__Bacteroidetes; c__Bacteroidia; o__Bacteroidales; f__Bacteroidaceae; g__Bacteroides; s__;
H8-5.035_sub	H8	US8-5	LQ	18.57	3.45	1724889	74.2706	genus	6	k__Bacteria; p__Bacteroidetes; c__Bacteroidia; o__Bacteroidales; f__Bacteroidaceae; g__Bacteroides; s__;
H3-14.042_sub	H3	US3-14	LQ	18.43	1.71	675298	51.2437	species	7	k__Bacteria; p__Firmicutes; c__Clostridia; o__Clostridiales; f__Eubacteriaceae; g__Eubacterium; s__[Eubacterium]_eligens;
H8-3.082_sub	H8	US8-3	LQ	18.43	2.11	627064	53.539	family	5	k__Bacteria; p__Actinobacteria; c__Coriobacteriia; o__Eggerthellales; f__Eggerthellaceae; g__; s__;
B331-4_concoct_20_sub	B331	B331-4	LQ	18.33	1.75	823798	60.1884	family	5	k__Bacteria; p__Firmicutes; c__Erysipelotrichia; o__Erysipelotrichales; f__Erysipelotrichaceae; g__; s__;
H8-2.034_sub	H8	US8-2	LQ	18.31	2.87	218690	60.1742	order	4	k__Bacteria; p__Firmicutes; c__Clostridia; o__Clostridiales; f__; g__; s__;
B314-1_concoct_19_sub	B314	B314-1	LQ	18.29	0.06	418660	85.767	species	7	k__Bacteria; p__Firmicutes; c__Bacilli; o__Lactobacillales; f__Leuconostocaceae; g__Leuconostoc; s__Leuconostoc_gelidum;
H8-2.002_sub	H8	US8-2	LQ	18.03	0	835262	66.3569	order	4	k__Bacteria; p__Firmicutes; c__Clostridia; o__Clostridiales; f__; g__; s__;
B357-1.015_sub	B357	B357-1	LQ	18.02	0	747580	51.4891	phylum	2	k__Bacteria; p__Firmicutes; c__; o__; f__; g__; s__;
B320-1.059_sub	B320	B320-1	LQ	18.02	1.75	424105	94.5551	genus	6	k__Bacteria; p__Firmicutes; c__Bacilli; o__Lactobacillales; f__Streptococcaceae; g__Streptococcus; s__;
H8-3_metabat_65_sub	H8	US8-3	LQ	17.86	0	682997	98.9061	species	7	k__Bacteria; p__Firmicutes; c__Clostridia; o__Clostridiales; f__Ruminococcaceae; g__Faecalibacterium; s__Faecalibacterium_prausnitzii;
B320-5.024_sub	B320	B320-5	LQ	17.66	0	874115	50.0796	family	5	k__Bacteria; p__Firmicutes; c__Clostridia; o__Clostridiales; f__Lachnospiraceae; g__; s__;
B316-5.035_sub	B316	B316-5	LQ	17.63	4.49	728863	51.7319	phylum	2	k__Bacteria; p__Firmicutes; c__; o__; f__; g__; s__;
B370-1_metabat_29_sub	B370	B370-1	LQ	17.54	0	665827	53.8098	order	4	k__Bacteria; p__Firmicutes; c__Clostridia; o__Clostridiales; f__; g__; s__;
B370-3_concoct_81_sub	B370	B370-3	LQ	17.54	0	314516	94.8912	genus	6	k__Bacteria; p__Firmicutes; c__Clostridia; o__Clostridiales; f__Lachnospiraceae; g__; s__[Eubacterium]_rectale;
B357-1_concoct_52_sub	B357	B357-1	LQ	17.49	2.13	1901353	61.8856	order	4	k__Bacteria; p__Bacteroidetes; c__Bacteroidia; o__Bacteroidales; f__; g__; s__;
B316-3_concoct_132_sub	B316	B316-3	LQ	17.48	1.72	1221430	66.9528	species	7	k__Bacteria; p__Bacteroidetes; c__Bacteroidia; o__Bacteroidales; f__Bacteroidaceae; g__Bacteroides; s__Bacteroides_caccae;
B316-1_concoct_72_sub	B316	B316-1	LQ	17.26	1.9	495786	52.1963	order	4	k__Bacteria; p__Firmicutes; c__Clostridia; o__Clostridiales; f__; g__; s__;
B320-2_concoct_48_sub	B320	B320-2	LQ	17.24	0	1217974	60.7702	order	4	k__Bacteria; p__Bacteroidetes; c__Bacteroidia; o__Bacteroidales; f__; g__; s__;
B357-4_concoct_37_sub	B357	B357-4	LQ	17.24	0	272006	74.5825	species	7	k__Bacteria; p__Fusobacteria; c__Fusobacteriia; o__Fusobacteriales; f__Leptotrichiaceae; g__Leptotrichia; s__Leptotrichia_sp._oral_taxon_212;
H3-16.028_sub	H3	US3-16	LQ	17.2	1.08	1609337	52.2454	genus	6	k__Bacteria; p__Bacteroidetes; c__Bacteroidia; o__Bacteroidales; f__Bacteroidaceae; g__Bacteroides; s__;
H3-8.021_sub	H3	US3-8	LQ	17.16	1.61	1521806	60.0605	species	7	k__Bacteria; p__Bacteroidetes; c__Bacteroidia; o__Bacteroidales; f__Bacteroidaceae; g__Bacteroides; s__Bacteroides_caccae;
H8-4.049_sub	H8	US8-4	LQ	17.15	3.51	595905	62.203	order	4	k__Bacteria; p__Firmicutes; c__Clostridia; o__Clostridiales; f__; g__; s__;
H3-16_concoct_68_sub	H3	US3-16	LQ	17.08	1.88	1418129	83.9034	genus	6	k__Bacteria; p__Bacteroidetes; c__Bacteroidia; o__Bacteroidales; f__Bacteroidaceae; g__Bacteroides; s__;
B320-3_concoct_77_sub	B320	B320-3	LQ	17.05	0	1225984	68.6656	species	7	k__Bacteria; p__Firmicutes; c__Clostridia; o__Clostridiales; f__Ruminococcaceae; g__Flavonifractor; s__Flavonifractor_plautii;
H3-14.054_sub	H3	US3-14	LQ	16.99	1.75	815818	52.3516	phylum	2	k__Bacteria; p__Firmicutes; c__; o__; f__; g__; s__;
B357-5.022_sub	B357	B357-5	LQ	16.99	2.24	604882	66.8139	species	7	k__Bacteria; p__Bacteroidetes; c__Bacteroidia; o__Bacteroidales; f__Rikenellaceae; g__Alistipes; s__Alistipes_finegoldii;
H8-2_concoct_66_sub	H8	US8-2	LQ	16.93	0	772830	66.5641	genus	6	k__Bacteria; p__Bacteroidetes; c__Bacteroidia; o__Bacteroidales; f__Bacteroidaceae; g__Bacteroides; s__;
B357-3_concoct_18_sub	B357	B357-3	LQ	16.67	0	221153	95.1292	species	7	k__Bacteria; p__Actinobacteria; c__Actinobacteria; o__Bifidobacteriales; f__Bifidobacteriaceae; g__Bifidobacterium; s__Bifidobacterium_adolescentis;
H8-5.027_sub	H8	US8-5	LQ	16.56	1.8	263677	53.4958	species	7	k__Bacteria; p__Firmicutes; c__Clostridia; o__Clostridiales; f__Eubacteriaceae; g__Eubacterium; s__[Eubacterium]_eligens;
B316-4_concoct_84_sub	B316	B316-4	LQ	16.54	0	4638694	57.1927	family	5	k__Bacteria; p__Firmicutes; c__Clostridia; o__Clostridiales; f__Lachnospiraceae; g__; s__;
B370-4_concoct_58_sub	B370	B370-4	LQ	16.5	0.34	1478857	62.0259	order	4	k__Bacteria; p__Bacteroidetes; c__Bacteroidia; o__Bacteroidales; f__; g__; s__;
H8-4_concoct_25_sub	H8	US8-4	LQ	16.46	3.76	1153742	87.173	genus	6	k__Bacteria; p__Bacteroidetes; c__Bacteroidia; o__Bacteroidales; f__Bacteroidaceae; g__Bacteroides; s__;
B357-5_concoct_6_sub	B357	B357-5	LQ	16.4	0	1135012	84.1891	species	7	k__Bacteria; p__Firmicutes; c__Clostridia; o__Clostridiales; f__Ruminococcaceae; g__Faecalibacterium; s__Faecalibacterium_prausnitzii;
H3-10.064_sub	H3	US3-10	LQ	16.38	0	772464	81.6262	species	7	k__Bacteria; p__Actinobacteria; c__Actinobacteria; o__Bifidobacteriales; f__Bifidobacteriaceae; g__Bifidobacterium; s__Bifidobacterium_pseudocatenulatum;
B335-2.022_sub	B335	B335-2	LQ	16.14	0	511471	52.191	family	5	k__Bacteria; p__Actinobacteria; c__Actinobacteria; o__Actinomycetales; f__Actinomycetaceae; g__; s__;
B370-4.008_sub	B370	B370-4	LQ	16.13	0	766133	69.3493	species	7	k__Bacteria; p__Bacteroidetes; c__Bacteroidia; o__Bacteroidales; f__Odoribacteraceae; g__Odoribacter; s__Odoribacter_splanchnicus;
B331-1_metabat_3_sub	B331	B331-1	LQ	16.11	0	732928	56.724	phylum	2	k__Bacteria; p__Firmicutes; c__; o__; f__; g__; s__;
B314-3.022_sub	B314	B314-3	LQ	16.07	0	839257	97.0937	species	7	k__Bacteria; p__Firmicutes; c__Clostridia; o__Clostridiales; f__Ruminococcaceae; g__Ruthenibacterium; s__Ruthenibacterium_lactatiformans;
B370-3.050_sub	B370	B370-3	LQ	16.07	0.89	320823	81.2863	species	7	k__Bacteria; p__Firmicutes; c__Clostridia; o__Clostridiales; f__Ruminococcaceae; g__Faecalibacterium; s__Faecalibacterium_prausnitzii;
B316-2_concoct_77_sub	B316	B316-2	LQ	16.05	0.81	742292	61.4	genus	6	k__Bacteria; p__Actinobacteria; c__Coriobacteriia; o__Eggerthellales; f__Eggerthellaceae; g__Gordonibacter; s__;
B316-3.088_sub	B316	B316-3	LQ	15.95	0	144258	63.2145	order	4	k__Bacteria; p__Firmicutes; c__Clostridia; o__Clostridiales; f__; g__; s__;
B320-3.025_sub	B320	B320-3	LQ	15.88	2.39	365070	58.7748	species	7	k__Bacteria; p__Actinobacteria; c__Actinobacteria; o__Bifidobacteriales; f__Bifidobacteriaceae; g__Bifidobacterium; s__Bifidobacterium_bifidum;
B335-3.018_sub	B335	B335-3	LQ	15.83	0	662688	51.378	genus	6	k__Bacteria; p__Proteobacteria; c__Gammaproteobacteria; o__Enterobacterales; f__Enterobacteriaceae; g__Escherichia; s__;
H8-2.016_sub	H8	US8-2	LQ	15.83	0	331359	75.8827	species	7	k__Bacteria; p__Firmicutes; c__Clostridia; o__Clostridiales; f__Ruminococcaceae; g__Faecalibacterium; s__Faecalibacterium_prausnitzii;
H3-8_metabat_8_sub	H3	US3-8	LQ	15.79	0	354117	50.8143	family	5	k__Bacteria; p__Firmicutes; c__Clostridia; o__Clostridiales; f__Lachnospiraceae; g__; s__;
H8-3_metabat_59_sub	H8	US8-3	LQ	15.79	1.75	498129	52.6197	phylum	2	k__Bacteria; p__Firmicutes; c__; o__; f__; g__; s__;
H3-12_concoct_86	H3	US3-12	LQ	15.77	0	173177	84.618	phylum	2	k__Bacteria; p__Firmicutes; c__; o__; f__; g__; s__;
B370-3_concoct_7_sub	B370	B370-3	LQ	15.75	5.03	910906	81.2728	species	7	k__Bacteria; p__Firmicutes; c__Clostridia; o__Clostridiales; f__Ruminococcaceae; g__Faecalibacterium; s__Faecalibacterium_prausnitzii;
B370-2_metabat_13	B370	B370-2	LQ	15.71	0	648008	77.5	species	7	k__Bacteria; p__Bacteroidetes; c__Bacteroidia; o__Bacteroidales; f__Rikenellaceae; g__Alistipes; s__Alistipes_sp._Marseille-P5997;
H3-12_concoct_24_sub	H3	US3-12	LQ	15.69	1.72	553609	52.9738	species	7	k__Bacteria; p__Actinobacteria; c__Actinobacteria; o__Bifidobacteriales; f__Bifidobacteriaceae; g__Bifidobacterium; s__Bifidobacterium_bifidum;
B370-3_concoct_117_sub	B370	B370-3	LQ	15.63	0	1042048	53.2556	genus	6	k__Bacteria; p__Proteobacteria; c__Deltaproteobacteria; o__Desulfovibrionales; f__Desulfovibrionaceae; g__Desulfovibrio; s__;
B316-3.045_sub	B316	B316-3	LQ	15.52	0	558509	73.7261	class	3	k__Bacteria; p__Actinobacteria; c__Actinobacteria; o__; f__; g__; s__;
H8-1.005	H8	US8-1	LQ	15.52	0	506319	64.8968	species	7	k__Bacteria; p__Bacteroidetes; c__Bacteroidia; o__Bacteroidales; f__Rikenellaceae; g__Alistipes; s__Alistipes_finegoldii;
B370-2.050_sub	B370	B370-2	LQ	15.51	2.16	500191	66.3119	species	7	k__Bacteria; p__Firmicutes; c__Bacilli; o__Lactobacillales; f__Streptococcaceae; g__Streptococcus; s__Streptococcus_parasanguinis;
H8-5.048_sub	H8	US8-5	LQ	15.48	0	1199725	50.3305	order	4	k__Bacteria; p__Firmicutes; c__Clostridia; o__Clostridiales; f__; g__; s__;
B316-3_concoct_43_sub	B316	B316-3	LQ	15.39	0	468790	73.3465	family	5	k__Bacteria; p__Firmicutes; c__Clostridia; o__Clostridiales; f__Lachnospiraceae; g__; s__;
B331-2.010_sub	B331	B331-2	LQ	15.32	0	1306167	67.5976	species	7	k__Bacteria; p__Bacteroidetes; c__Bacteroidia; o__Bacteroidales; f__Bacteroidaceae; g__Bacteroides; s__Bacteroides_ovatus;
B320-2.009_sub	B320	B320-2	LQ	15.26	0.33	370387	68.8088	species	7	k__Bacteria; p__Firmicutes; c__Bacilli; o__Lactobacillales; f__Streptococcaceae; g__Streptococcus; s__Streptococcus_salivarius;
B316-2_concoct_7_sub	B316	B316-2	LQ	15.17	0	920092	86.4892	genus	6	k__Bacteria; p__Bacteroidetes; c__Bacteroidia; o__Bacteroidales; f__Bacteroidaceae; g__Bacteroides; s__;
H3-14.038_sub	H3	US3-14	LQ	15.15	2.39	2017872	50.2296	phylum	2	k__Bacteria; p__Firmicutes; c__; o__; f__; g__; s__;
B316-1_concoct_32_sub	B316	B316-1	LQ	15.13	0.86	555286	56.0173	species	7	k__Bacteria; p__Bacteroidetes; c__Bacteroidia; o__Bacteroidales; f__Rikenellaceae; g__Alistipes; s__Alistipes_finegoldii;
B370-3_concoct_101_sub	B370	B370-3	LQ	15.12	0	468768	71.7782	order	4	k__Bacteria; p__Firmicutes; c__Clostridia; o__Clostridiales; f__; g__; s__;
B357-1.010_sub	B357	B357-1	LQ	15.1	1.79	673840	76.5238	species	7	k__Bacteria; p__Firmicutes; c__Clostridia; o__Clostridiales; f__Ruminococcaceae; g__Faecalibacterium; s__Faecalibacterium_prausnitzii;
H3-14.016_sub	H3	US3-14	LQ	14.94	1.06	1713748	74.0052	species	7	k__Bacteria; p__Firmicutes; c__Clostridia; o__Clostridiales; f__Ruminococcaceae; g__Faecalibacterium; s__Faecalibacterium_prausnitzii;
H3-8_metabat_43_sub	H3	US3-8	LQ	14.91	0	507324	64.4911	order	4	k__Bacteria; p__Firmicutes; c__Clostridia; o__Clostridiales; f__; g__; s__;
B316-6_concoct_34_sub	B316	B316-6	LQ	14.91	0	669063	73.3206	family	5	k__Bacteria; p__Firmicutes; c__Clostridia; o__Clostridiales; f__Lachnospiraceae; g__; s__;
H3-16.049_sub	H3	US3-16	LQ	14.91	1.75	289892	70.6598	species	7	k__Bacteria; p__Firmicutes; c__Clostridia; o__Clostridiales; f__Lachnospiraceae; g__Anaerobutyricum; s__Anaerobutyricum_hallii;
B320-1_concoct_64_sub	B320	B320-1	LQ	14.89	0	378980	62.4255	species	7	k__Bacteria; p__Bacteroidetes; c__Bacteroidia; o__Bacteroidales; f__Odoribacteraceae; g__Butyricimonas; s__Butyricimonas_faecalis;
B357-4_concoct_5_sub	B357	B357-4	LQ	14.89	0.16	1120351	95.1711	genus	6	k__Bacteria; p__Firmicutes; c__Negativicutes; o__Veillonellales; f__Veillonellaceae; g__Veillonella; s__;
H3-14_concoct_26_sub	H3	US3-14	LQ	14.83	0	344832	68.1694	class	3	k__Bacteria; p__Actinobacteria; c__Coriobacteriia; o__; f__; g__; s__;
H3-8.045_sub	H3	US3-8	LQ	14.83	8.77	622062	64.0801	order	4	k__Bacteria; p__Firmicutes; c__Clostridia; o__Clostridiales; f__; g__; s__;
H8-4_concoct_15_sub	H8	US8-4	LQ	14.73	6.9	733716	62.1163	genus	6	k__Bacteria; p__Bacteroidetes; c__Bacteroidia; o__Bacteroidales; f__Bacteroidaceae; g__Bacteroides; s__;
B370-1_concoct_65_sub	B370	B370-1	LQ	14.61	2.93	409614	52.485	genus	6	k__Bacteria; p__Bacteroidetes; c__Bacteroidia; o__Bacteroidales; f__Bacteroidaceae; g__Bacteroides; s__;
B357-5_concoct_53_sub	B357	B357-5	LQ	14.6	0.56	378870	70.7997	species	7	k__Bacteria; p__Actinobacteria; c__Actinobacteria; o__Micrococcales; f__Micrococcaceae; g__Rothia; s__Rothia_mucilaginosa;
B357-5_concoct_94_sub	B357	B357-5	LQ	14.59	0.63	2231246	62.2338	species	7	k__Bacteria; p__Bacteroidetes; c__Bacteroidia; o__Bacteroidales; f__Bacteroidaceae; g__Bacteroides; s__Bacteroides_ovatus;
B316-7.012_sub	B316	B316-7	LQ	14.48	0.86	720918	56.0724	genus	6	k__Bacteria; p__Bacteroidetes; c__Bacteroidia; o__Bacteroidales; f__Bacteroidaceae; g__Bacteroides; s__;
B370-3_concoct_15_sub	B370	B370-3	LQ	14.47	0	359615	89.1167	genus	6	k__Bacteria; p__Firmicutes; c__Bacilli; o__Lactobacillales; f__Streptococcaceae; g__Streptococcus; s__;
B370-1_concoct_32_sub	B370	B370-1	LQ	14.45	3.7	518415	60.1806	species	7	k__Bacteria; p__Bacteroidetes; c__Bacteroidia; o__Bacteroidales; f__Rikenellaceae; g__Alistipes; s__Alistipes_shahii;
B335-3.019_sub	B335	B335-3	LQ	14.37	0	1432975	64.7558	phylum	2	k__Bacteria; p__Firmicutes; c__; o__; f__; g__; s__;
B357-4.005_sub	B357	B357-4	LQ	14.3	0.28	335354	86.3523	genus	6	k__Bacteria; p__Firmicutes; c__Bacilli; o__Lactobacillales; f__Streptococcaceae; g__Streptococcus; s__;
H3-14.050_sub	H3	US3-14	LQ	14.18	1.75	76296	55.8312	family	5	k__Bacteria; p__Firmicutes; c__Clostridia; o__Clostridiales; f__Lachnospiraceae; g__; s__;
B316-3_concoct_49_sub	B316	B316-3	LQ	14.16	2.05	722449	91.7111	genus	6	k__Bacteria; p__Firmicutes; c__Bacilli; o__Lactobacillales; f__Streptococcaceae; g__Streptococcus; s__;
B316-5_concoct_28_sub	B316	B316-5	LQ	14.11	0.86	506293	51.0801	order	4	k__Bacteria; p__Firmicutes; c__Clostridia; o__Clostridiales; f__; g__; s__;
B320-1_concoct_109_sub	B320	B320-1	LQ	14.04	0	706394	59.1046	family	5	k__Bacteria; p__Firmicutes; c__Clostridia; o__Clostridiales; f__Lachnospiraceae; g__; s__;
B331-2.016_sub	B331	B331-2	LQ	14.04	0	516006	56.3887	family	5	k__Bacteria; p__Firmicutes; c__Clostridia; o__Clostridiales; f__Lachnospiraceae; g__; s__;
B314-4.038_sub	B314	B314-4	LQ	14	0.16	676698	51.8902	phylum	2	k__Bacteria; p__Firmicutes; c__; o__; f__; g__; s__;
H8-1.073_sub	H8	US8-1	LQ	13.99	0.88	633837	53.3101	order	4	k__Bacteria; p__Firmicutes; c__Clostridia; o__Clostridiales; f__; g__; s__;
B357-2.032_sub	B357	B357-2	LQ	13.88	0	330264	85.8704	species	7	k__Bacteria; p__Firmicutes; c__Clostridia; o__Clostridiales; f__Ruminococcaceae; g__Faecalibacterium; s__Faecalibacterium_prausnitzii;
H8-5.046_sub	H8	US8-5	LQ	13.88	0.32	139377	71.7852	species	7	k__Bacteria; p__Firmicutes; c__Clostridia; o__Clostridiales; f__Lachnospiraceae; g__Anaerobutyricum; s__Anaerobutyricum_hallii;
H8-1_metabat_8_sub	H8	US8-1	LQ	13.86	0.67	231897	86.6665	species	7	k__Bacteria; p__Firmicutes; c__Clostridia; o__Clostridiales; f__Lachnospiraceae; g__Anaerobutyricum; s__Anaerobutyricum_hallii;
B316-5_concoct_41_sub	B316	B316-5	LQ	13.84	0	221907	60.0941	species	7	k__Bacteria; p__Firmicutes; c__Bacilli; o__Lactobacillales; f__Streptococcaceae; g__Streptococcus; s__Streptococcus_salivarius;
H8-1.047_sub	H8	US8-1	LQ	13.79	0	617337	93.0942	species	7	k__Bacteria; p__Bacteroidetes; c__Bacteroidia; o__Bacteroidales; f__Rikenellaceae; g__Alistipes; s__Alistipes_shahii;
H8-2.070_sub	H8	US8-2	LQ	13.79	0	545294	54.3787	species	7	k__Bacteria; p__Actinobacteria; c__Actinobacteria; o__Bifidobacteriales; f__Bifidobacteriaceae; g__Bifidobacterium; s__Bifidobacterium_catenulatum;
B335-1_metabat_50	B335	B335-1	LQ	13.79	0.86	357415	92.6833	species	7	k__Bacteria; p__Firmicutes; c__Negativicutes; o__Veillonellales; f__Veillonellaceae; g__Veillonella; s__Veillonella_atypica;
H3-10.045_sub	H3	US3-10	LQ	13.72	0	440917	53.4019	phylum	2	k__Bacteria; p__Firmicutes; c__; o__; f__; g__; s__;
B316-3.055_sub	B316	B316-3	LQ	13.66	3	536593	93.2347	genus	6	k__Bacteria; p__Firmicutes; c__Bacilli; o__Lactobacillales; f__Streptococcaceae; g__Streptococcus; s__;
B320-1.018_sub	B320	B320-1	LQ	13.56	0.48	1055760	81.7082	order	4	k__Bacteria; p__Firmicutes; c__Clostridia; o__Clostridiales; f__; g__; s__;
B316-1_concoct_50_sub	B316	B316-1	LQ	13.51	0.54	715686	85.9417	species	7	k__Bacteria; p__Bacteroidetes; c__Bacteroidia; o__Bacteroidales; f__Odoribacteraceae; g__Odoribacter; s__Odoribacter_splanchnicus;
H3-12.031_sub	H3	US3-12	LQ	13.45	1.72	2686499	78.7459	genus	6	k__Bacteria; p__Bacteroidetes; c__Bacteroidia; o__Bacteroidales; f__Bacteroidaceae; g__Bacteroides; s__;
B370-2_concoct_32_sub	B370	B370-2	LQ	13.39	0	191657	50.7485	species	7	k__Bacteria; p__Firmicutes; c__Clostridia; o__Clostridiales; f__Ruminococcaceae; g__Ruthenibacterium; s__Ruthenibacterium_lactatiformans;
B316-3.054_sub	B316	B316-3	LQ	13.05	0.59	726735	50.6896	phylum	2	k__Bacteria; p__Firmicutes; c__; o__; f__; g__; s__;
H3-10.028_sub	H3	US3-10	LQ	12.97	0.77	2032296	75.973	genus	6	k__Bacteria; p__Bacteroidetes; c__Bacteroidia; o__Bacteroidales; f__Bacteroidaceae; g__Bacteroides; s__;
H8-4_concoct_29_sub	H8	US8-4	LQ	12.96	3.08	1066205	54.5838	order	4	k__Bacteria; p__Bacteroidetes; c__Bacteroidia; o__Bacteroidales; f__; g__; s__;
H8-3.074_sub	H8	US8-3	LQ	12.93	0	700258	75.5077	genus	6	k__Bacteria; p__Actinobacteria; c__Actinobacteria; o__Bifidobacteriales; f__Bifidobacteriaceae; g__Bifidobacterium; s__;
H8-1.057_sub	H8	US8-1	LQ	12.92	1.75	184115	58.9626	phylum	2	k__Bacteria; p__Firmicutes; c__; o__; f__; g__; s__;
B316-1_concoct_10_sub	B316	B316-1	LQ	12.87	1.11	383589	51.277	class	3	k__Bacteria; p__Actinobacteria; c__Actinobacteria; o__; f__; g__; s__;
H3-16_concoct_69_sub	H3	US3-16	LQ	12.77	2.23	1545352	56.4469	species	7	k__Bacteria; p__Bacteroidetes; c__Bacteroidia; o__Bacteroidales; f__Bacteroidaceae; g__Bacteroides; s__Bacteroides_vulgatus;
B314-1.011_sub	B314	B314-1	LQ	12.73	0	686137	74.5465	species	7	k__Bacteria; p__Proteobacteria; c__Gammaproteobacteria; o__Enterobacterales; f__Enterobacteriaceae; g__Klebsiella; s__Klebsiella_variicola;
B316-6.026_sub	B316	B316-6	LQ	12.73	1.12	475359	55.9009	class	3	k__Bacteria; p__Actinobacteria; c__Actinobacteria; o__; f__; g__; s__;
B331-1_concoct_4_sub	B331	B331-1	LQ	12.68	0	820358	55.7899	genus	6	k__Bacteria; p__Firmicutes; c__Clostridia; o__Clostridiales; f__Lachnospiraceae; g__Lachnoclostridium; s__;
B316-4_concoct_119_sub	B316	B316-4	LQ	12.62	0	552738	80.9011	species	7	k__Bacteria; p__Firmicutes; c__Bacilli; o__Lactobacillales; f__Lactobacillaceae; g__Lactobacillus; s__Lactobacillus_rhamnosus;
B316-4_concoct_109_sub	B316	B316-4	LQ	12.5	0	608815	82.0471	family	5	k__Bacteria; p__Firmicutes; c__Clostridia; o__Clostridiales; f__Lachnospiraceae; g__; s__;
B314-2_metabat_46_sub	B314	B314-2	LQ	12.5	0	3984202	95.71	genus	6	k__Bacteria; p__Proteobacteria; c__Gammaproteobacteria; o__Enterobacterales; f__Enterobacteriaceae; g__Citrobacter; s__;
B357-1.018_sub	B357	B357-1	LQ	12.5	0	514854	85.6291	species	7	k__Bacteria; p__Firmicutes; c__Clostridia; o__Clostridiales; f__Ruminococcaceae; g__Faecalibacterium; s__Faecalibacterium_prausnitzii;
B316-1_concoct_27_sub	B316	B316-1	LQ	12.5	0	1417431	63.6496	species	7	k__Bacteria; p__Bacteroidetes; c__Bacteroidia; o__Bacteroidales; f__Rikenellaceae; g__Alistipes; s__Alistipes_finegoldii;
B314-4.028_sub	B314	B314-4	LQ	12.37	3.45	1964033	73.2776	genus	6	k__Bacteria; p__Actinobacteria; c__Actinobacteria; o__Actinomycetales; f__Actinomycetaceae; g__Actinomyces; s__;
H3-14.055_sub	H3	US3-14	LQ	12.36	1.91	187811	65.4046	species	7	k__Bacteria; p__Firmicutes; c__Clostridia; o__Clostridiales; f__Lachnospiraceae; g__Anaerobutyricum; s__Anaerobutyricum_hallii;
B320-1_concoct_130_sub	B320	B320-1	LQ	12.3	0	367273	95.5232	species	7	k__Bacteria; p__Firmicutes; c__Bacilli; o__Lactobacillales; f__Lactobacillaceae; g__Lactobacillus; s__Lactobacillus_delbrueckii;
H3-10_metabat_16_sub	H3	US3-10	LQ	12.28	0	607098	53.0331	family	5	k__Bacteria; p__Firmicutes; c__Clostridia; o__Clostridiales; f__Lachnospiraceae; g__; s__;
B357-3_concoct_73_sub	B357	B357-3	LQ	12.23	1.72	171552	54.5211	family	5	k__Bacteria; p__Actinobacteria; c__Actinobacteria; o__Actinomycetales; f__Actinomycetaceae; g__; s__;
B370-5.010_sub	B370	B370-5	LQ	12.15	0.16	127012	51.9014	species	7	k__Bacteria; p__Firmicutes; c__Bacilli; o__Lactobacillales; f__Lactobacillaceae; g__Lactobacillus; s__Lactobacillus_reuteri;
B370-1.131_sub	B370	B370-1	LQ	12.15	1.79	405225	50.2052	family	5	k__Bacteria; p__Firmicutes; c__Clostridia; o__Clostridiales; f__Lachnospiraceae; g__; s__;
B335-2.021_sub	B335	B335-2	LQ	12.07	0	561523	78.5158	genus	6	k__Bacteria; p__Firmicutes; c__Bacilli; o__Lactobacillales; f__Lactobacillaceae; g__Lactobacillus; s__;
B320-5_concoct_42_sub	B320	B320-5	LQ	12.07	0	1711489	66.662	species	7	k__Bacteria; p__Firmicutes; c__Clostridia; o__Clostridiales; f__Ruminococcaceae; g__Flavonifractor; s__Flavonifractor_plautii;
B316-4_concoct_130	B316	B316-4	LQ	12.07	0.1	356868	90.0305	species	7	k__Bacteria; p__Firmicutes; c__Bacilli; o__Lactobacillales; f__Leuconostocaceae; g__Leuconostoc; s__Leuconostoc_gelidum;
H3-14_concoct_94_sub	H3	US3-14	LQ	11.83	1.72	569753	80.3327	order	4	k__Bacteria; p__Bacteroidetes; c__Bacteroidia; o__Bacteroidales; f__; g__; s__;
B335-1.045_sub	B335	B335-1	LQ	11.76	0	1056701	56.8025	phylum	2	k__Bacteria; p__Firmicutes; c__; o__; f__; g__; s__;
H3-16.044_sub	H3	US3-16	LQ	11.72	1.75	685568	53.4027	order	4	k__Bacteria; p__Firmicutes; c__Clostridia; o__Clostridiales; f__; g__; s__;
H8-2_concoct_17_sub	H8	US8-2	LQ	11.66	0	237768	90.3591	species	7	k__Bacteria; p__Proteobacteria; c__Betaproteobacteria; o__Burkholderiales; f__Oxalobacteraceae; g__Oxalobacter; s__Oxalobacter_formigenes;
H3-10_concoct_99_sub	H3	US3-10	LQ	11.61	0	734086	69.9854	order	4	k__Bacteria; p__Firmicutes; c__Clostridia; o__Clostridiales; f__; g__; s__;
B370-1_metabat_19_sub	B370	B370-1	LQ	11.61	0	392877	95.6597	species	7	k__Bacteria; p__Firmicutes; c__Clostridia; o__Clostridiales; f__Ruminococcaceae; g__Faecalibacterium; s__Faecalibacterium_prausnitzii;
H8-3_concoct_78_sub	H8	US8-3	LQ	11.61	1.79	347082	75.2842	species	7	k__Bacteria; p__Firmicutes; c__Clostridia; o__Clostridiales; f__Ruminococcaceae; g__Faecalibacterium; s__Faecalibacterium_prausnitzii;
B335-3.021_sub	B335	B335-3	LQ	11.58	0	299706	93.0238	phylum	2	k__Bacteria; p__Firmicutes; c__; o__; f__; g__; s__;
B370-3.038_sub	B370	B370-3	LQ	11.53	0	2066852	83.2658	order	4	k__Bacteria; p__Firmicutes; c__Clostridia; o__Clostridiales; f__; g__; s__;
B370-3_concoct_6_sub	B370	B370-3	LQ	11.52	3.45	1740534	99.1127	genus	6	k__Bacteria; p__Firmicutes; c__Negativicutes; o__Veillonellales; f__Veillonellaceae; g__Veillonella; s__;
B370-1.046_sub	B370	B370-1	LQ	11.48	0	491627	57.3004	family	5	k__Bacteria; p__Firmicutes; c__Clostridia; o__Clostridiales; f__Lachnospiraceae; g__; s__;
H3-16.040_sub	H3	US3-16	LQ	11.4	0	424296	54.6244	order	4	k__Bacteria; p__Firmicutes; c__Clostridia; o__Clostridiales; f__; g__; s__;
B331-3_concoct_10_sub	B331	B331-3	LQ	11.21	5.17	1194085	52.9707	family	5	k__Bacteria; p__Firmicutes; c__Clostridia; o__Clostridiales; f__Lachnospiraceae; g__; s__;
H3-16_concoct_56_sub	H3	US3-16	LQ	11.1	0.69	728628	56.829	family	5	k__Bacteria; p__Firmicutes; c__Clostridia; o__Clostridiales; f__Lachnospiraceae; g__; s__;
B316-3.030_sub	B316	B316-3	LQ	11.06	0	293342	50.8335	species	7	k__Bacteria; p__Firmicutes; c__Clostridia; o__Clostridiales; f__Ruminococcaceae; g__Ruminococcus; s__Ruminococcus_sp._SR1/5;
B331-4_concoct_37_sub	B331	B331-4	LQ	11.03	1.08	321569	72.8792	phylum	2	k__Bacteria; p__Firmicutes; c__; o__; f__; g__; s__;
H8-4.040_sub	H8	US8-4	LQ	10.97	0	1121864	65.1964	genus	6	k__Bacteria; p__Bacteroidetes; c__Bacteroidia; o__Bacteroidales; f__Bacteroidaceae; g__Bacteroides; s__;
B370-3.068_sub	B370	B370-3	LQ	10.89	0.59	441696	57.924	phylum	2	k__Bacteria; p__Firmicutes; c__; o__; f__; g__; s__;
B316-4_metabat_93	B316	B316-4	LQ	10.69	0	852375	84.4302	family	5	k__Bacteria; p__Firmicutes; c__Clostridia; o__Clostridiales; f__Lachnospiraceae; g__; s__;
B370-3_concoct_91_sub	B370	B370-3	LQ	10.68	0	1237164	51.6105	genus	6	k__Bacteria; p__Bacteroidetes; c__Bacteroidia; o__Bacteroidales; f__Bacteroidaceae; g__Bacteroides; s__;
B357-6_concoct_51_sub	B357	B357-6	LQ	10.66	0	156496	80.666	species	7	k__Bacteria; p__Firmicutes; c__Negativicutes; o__Veillonellales; f__Veillonellaceae; g__Veillonella; s__Veillonella_parvula;
B314-1_metabat_29_sub	B314	B314-1	LQ	10.58	0	392455	53.1172	genus	6	k__Bacteria; p__Firmicutes; c__Clostridia; o__Clostridiales; f__Clostridiaceae; g__Clostridium; s__;
B316-3_concoct_20_sub	B316	B316-3	LQ	10.58	0	455011	88.6634	species	7	k__Bacteria; p__Firmicutes; c__Bacilli; o__Lactobacillales; f__Lactobacillaceae; g__Lactobacillus; s__Lactobacillus_rhamnosus;
B370-3.040_sub	B370	B370-3	LQ	10.53	0	588231	74.4962	phylum	2	k__Bacteria; p__Firmicutes; c__; o__; f__; g__; s__;
B316-4_concoct_11_sub	B316	B316-4	LQ	10.53	0	726537	51.3213	phylum	2	k__Bacteria; p__Firmicutes; c__; o__; f__; g__; s__;
B357-4.010_sub	B357	B357-4	LQ	10.5	0	689191	74.6319	genus	6	k__Bacteria; p__Firmicutes; c__Negativicutes; o__Veillonellales; f__Veillonellaceae; g__Veillonella; s__;
B370-4_concoct_10_sub	B370	B370-4	LQ	10.5	0.15	176896	87.5452	species	7	k__Bacteria; p__Firmicutes; c__Negativicutes; o__Veillonellales; f__Veillonellaceae; g__Veillonella; s__Veillonella_atypica;
B335-3_concoct_52_sub	B335	B335-3	LQ	10.47	0	412875	65.5242	species	7	k__Bacteria; p__Firmicutes; c__Bacilli; o__Lactobacillales; f__Streptococcaceae; g__Streptococcus; s__Streptococcus_salivarius;
H3-14_concoct_96_sub	H3	US3-14	LQ	10.37	1.8	530441	65.4476	genus	6	k__Bacteria; p__Bacteroidetes; c__Bacteroidia; o__Bacteroidales; f__Rikenellaceae; g__Alistipes; s__;
B357-6_concoct_27_sub	B357	B357-6	LQ	10.34	0	226503	50.7508	genus	6	k__Bacteria; p__Firmicutes; c__Bacilli; o__Lactobacillales; f__Streptococcaceae; g__Streptococcus; s__;
B357-6_metabat_15_sub	B357	B357-6	LQ	10.34	0	558997	89.8087	species	7	k__Bacteria; p__Firmicutes; c__Clostridia; o__Clostridiales; f__Lachnospiraceae; g__Blautia; s__[Ruminococcus]_torques;
B370-1_concoct_177_sub	B370	B370-1	LQ	10.34	0	357406	54.6499	species	7	k__Bacteria; p__Bacteroidetes; c__Bacteroidia; o__Bacteroidales; f__Prevotellaceae; g__Paraprevotella; s__Paraprevotella_xylaniphila;
H3-16.011_sub	H3	US3-16	LQ	10.34	0	1061112	54.6108	species	7	k__Bacteria; p__Bacteroidetes; c__Bacteroidia; o__Bacteroidales; f__Bacteroidaceae; g__Bacteroides; s__Bacteroides_dorei;
B357-5_concoct_3_sub	B357	B357-5	LQ	10.34	0	866978	51.412	species	7	k__Bacteria; p__Bacteroidetes; c__Bacteroidia; o__Bacteroidales; f__Rikenellaceae; g__Alistipes; s__Alistipes_finegoldii;
B370-2.055_sub	B370	B370-2	LQ	10.34	0.86	1414360	50.0635	phylum	2	k__Bacteria; p__Firmicutes; c__; o__; f__; g__; s__;
H8-2.019_sub	H8	US8-2	LQ	10.34	1.72	1552745	69.9661	order	4	k__Bacteria; p__Firmicutes; c__Clostridia; o__Clostridiales; f__; g__; s__;
H8-4_concoct_97_sub	H8	US8-4	LQ	10.34	1.72	1515718	77.0243	genus	6	k__Bacteria; p__Bacteroidetes; c__Bacteroidia; o__Bacteroidales; f__Bacteroidaceae; g__Bacteroides; s__;
B320-5.015_sub	B320	B320-5	LQ	10.34	3.45	796285	79.3681	genus	6	k__Bacteria; p__Bacteroidetes; c__Bacteroidia; o__Bacteroidales; f__Bacteroidaceae; g__Bacteroides; s__;
B314-1_concoct_14_sub	B314	B314-1	LQ	10.34	5.17	607590	68.3607	species	7	k__Bacteria; p__Firmicutes; c__Negativicutes; o__Veillonellales; f__Veillonellaceae; g__Veillonella; s__Veillonella_parvula;
B370-1_concoct_158_sub	B370	B370-1	LQ	10.13	0	228715	50.9656	order	4	k__Bacteria; p__Firmicutes; c__Clostridia; o__Clostridiales; f__; g__; s__;
B331-3_concoct_35_sub	B331	B331-3	LQ	10.13	1.75	444287	53.2061	phylum	2	k__Bacteria; p__Firmicutes; c__; o__; f__; g__; s__;
B335-1.015_sub	B335	B335-1	LQ	9.97	1	379771	51.2569	family	5	k__Bacteria; p__Firmicutes; c__Bacilli; o__Lactobacillales; f__Streptococcaceae; g__; s__;
B370-1.112_sub	B370	B370-1	LQ	9.95	0	646211	58.7806	family	5	k__Bacteria; p__Firmicutes; c__Clostridia; o__Clostridiales; f__Lachnospiraceae; g__; s__;
B370-3_concoct_39_sub	B370	B370-3	LQ	9.95	1.72	892823	85.2429	genus	6	k__Bacteria; p__Firmicutes; c__Negativicutes; o__Veillonellales; f__Veillonellaceae; g__Veillonella; s__;
B316-5.033_sub	B316	B316-5	LQ	9.89	0.16	1841054	69.2836	genus	6	k__Bacteria; p__Bacteroidetes; c__Bacteroidia; o__Bacteroidales; f__Bacteroidaceae; g__Bacteroides; s__;
B357-3_concoct_40_sub	B357	B357-3	LQ	9.73	0	416194	79.0574	species	7	k__Bacteria; p__Firmicutes; c__Clostridia; o__Clostridiales; f__Eubacteriaceae; g__Eubacterium; s__[Eubacterium]_eligens;
H8-1.086_sub	H8	US8-1	LQ	9.73	0.16	568399	58.4577	order	4	k__Bacteria; p__Firmicutes; c__Clostridia; o__Clostridiales; f__; g__; s__;
H8-3.035_sub	H8	US8-3	LQ	9.72	0	235196	61.6856	species	7	k__Bacteria; p__Firmicutes; c__Clostridia; o__Clostridiales; f__Ruminococcaceae; g__Faecalibacterium; s__Faecalibacterium_prausnitzii;
H3-10_concoct_50_sub	H3	US3-10	LQ	9.65	0	293877	63.6658	order	4	k__Bacteria; p__Firmicutes; c__Clostridia; o__Clostridiales; f__; g__; s__;
B316-2.054_sub	B316	B316-2	LQ	9.65	0	2338313	59.3269	order	4	k__Bacteria; p__Firmicutes; c__Clostridia; o__Clostridiales; f__; g__; s__;
H8-3_concoct_55_sub	H8	US8-3	LQ	9.51	0	187198	51.297	class	3	k__Bacteria; p__Firmicutes; c__Clostridia; o__; f__; g__; s__;
B370-1_concoct_4_sub	B370	B370-1	LQ	9.48	0	2376646	54.9888	order	4	k__Bacteria; p__Firmicutes; c__Clostridia; o__Clostridiales; f__; g__; s__;
B331-3_concoct_21_sub	B331	B331-3	LQ	9.48	0	228121	93.2229	species	7	k__Bacteria; p__Firmicutes; c__Negativicutes; o__Veillonellales; f__Veillonellaceae; g__Veillonella; s__Veillonella_parvula;
H3-10.066_sub	H3	US3-10	LQ	9.44	4.25	556290	51.4904	phylum	2	k__Bacteria; p__Firmicutes; c__; o__; f__; g__; s__;
B316-5_concoct_21_sub	B316	B316-5	LQ	9.41	1.75	1632427	59.1655	order	4	k__Bacteria; p__Firmicutes; c__Clostridia; o__Clostridiales; f__; g__; s__;
B316-2.087_sub	B316	B316-2	LQ	9.25	0.16	528256	51.5237	family	5	k__Bacteria; p__Firmicutes; c__Clostridia; o__Clostridiales; f__Lachnospiraceae; g__; s__;
H3-8_concoct_74_sub	H3	US3-8	LQ	9.25	0.26	741785	85.7897	species	7	k__Bacteria; p__Firmicutes; c__Clostridia; o__Clostridiales; f__Ruminococcaceae; g__Faecalibacterium; s__Faecalibacterium_prausnitzii;
H3-14.059_sub	H3	US3-14	LQ	9.25	0.32	502259	51.5176	phylum	2	k__Bacteria; p__Firmicutes; c__; o__; f__; g__; s__;
H3-14.041_sub	H3	US3-14	LQ	9.25	1.75	410397	58.3798	family	5	k__Bacteria; p__Firmicutes; c__Clostridia; o__Clostridiales; f__Lachnospiraceae; g__; s__;
B316-1_concoct_145_sub	B316	B316-1	LQ	9.09	0	294636	62.7734	phylum	2	k__Bacteria; p__Firmicutes; c__; o__; f__; g__; s__;
B335-1_concoct_56_sub	B335	B335-1	LQ	9.09	0	102927	58.0372	species	7	k__Bacteria; p__Firmicutes; c__Bacilli; o__Lactobacillales; f__Lactobacillaceae; g__Lactobacillus; s__Lactobacillus_oris;
B320-1.051_sub	B320	B320-1	LQ	9.05	0	179136	65.8857	species	7	k__Bacteria; p__Actinobacteria; c__Coriobacteriia; o__Eggerthellales; f__Eggerthellaceae; g__Eggerthella; s__Eggerthella_lenta;
B357-4_concoct_19_sub	B357	B357-4	LQ	8.93	0	688200	57.0645	order	4	k__Bacteria; p__Firmicutes; c__Clostridia; o__Clostridiales; f__; g__; s__;
H3-8_concoct_3_sub	H3	US3-8	LQ	8.93	0	497921	70.557	species	7	k__Bacteria; p__Actinobacteria; c__Coriobacteriia; o__Eggerthellales; f__Eggerthellaceae; g__Adlercreutzia; s__Adlercreutzia_equolifaciens;
B357-4_concoct_17_sub	B357	B357-4	LQ	8.78	0	310303	98.2791	genus	6	k__Bacteria; p__Firmicutes; c__Bacilli; o__Lactobacillales; f__Streptococcaceae; g__Streptococcus; s__;
B314-2.009_sub	B314	B314-2	LQ	8.78	0	81977	67.1505	genus	6	k__Bacteria; p__Proteobacteria; c__Gammaproteobacteria; o__Enterobacterales; f__Enterobacteriaceae; g__Klebsiella; s__;
B335-2_metabat_3	B335	B335-2	LQ	8.77	0	363118	94.5811	species	7	k__Bacteria; p__Firmicutes; c__Bacilli; o__Lactobacillales; f__Streptococcaceae; g__Streptococcus; s__Streptococcus_sanguinis;
B316-2.082_sub	B316	B316-2	LQ	8.77	1.75	1663706	56.4325	phylum	2	k__Bacteria; p__Firmicutes; c__; o__; f__; g__; s__;
B316-2_concoct_165_sub	B316	B316-2	LQ	8.77	1.75	788332	67.8838	order	4	k__Bacteria; p__Firmicutes; c__Clostridia; o__Clostridiales; f__; g__; s__;
H3-10_concoct_36	H3	US3-10	LQ	8.74	0	129839	86.2691	phylum	2	k__Bacteria; p__Firmicutes; c__; o__; f__; g__; s__;
H8-4.041_sub	H8	US8-4	LQ	8.7	2.59	409503	69.1091	genus	6	k__Bacteria; p__Bacteroidetes; c__Bacteroidia; o__Bacteroidales; f__Bacteroidaceae; g__Bacteroides; s__;
B316-5_concoct_50_sub	B316	B316-5	LQ	8.63	0	378926	89.3876	species	7	k__Bacteria; p__Firmicutes; c__Bacilli; o__Lactobacillales; f__Streptococcaceae; g__Lactococcus; s__Lactococcus_lactis;
B320-2.038_sub	B320	B320-2	LQ	8.62	0	1180900	76.4432	family	5	k__Bacteria; p__Proteobacteria; c__Gammaproteobacteria; o__Enterobacterales; f__Enterobacteriaceae; g__; s__;
H3-8_concoct_39_sub	H3	US3-8	LQ	8.62	0	532878	71.814	genus	6	k__Bacteria; p__Bacteroidetes; c__Bacteroidia; o__Bacteroidales; f__Bacteroidaceae; g__Bacteroides; s__;
H8-1.048_sub	H8	US8-1	LQ	8.62	0	635543	82.3477	species	7	k__Bacteria; p__Bacteroidetes; c__Bacteroidia; o__Bacteroidales; f__Rikenellaceae; g__Alistipes; s__Alistipes_shahii;
B316-2_metabat_24_sub	B316	B316-2	LQ	8.62	3.45	194162	61.7577	species	7	k__Bacteria; p__Firmicutes; c__Clostridia; o__Clostridiales; f__Ruminococcaceae; g__Flavonifractor; s__Flavonifractor_plautii;
B316-1.053_sub	B316	B316-1	LQ	8.41	0.88	137777	72.2348	order	4	k__Bacteria; p__Firmicutes; c__Clostridia; o__Clostridiales; f__; g__; s__;
B357-5.074_sub	B357	B357-5	LQ	8.33	0	228912	58.4591	phylum	2	k__Bacteria; p__Firmicutes; c__; o__; f__; g__; s__;
B316-3_metabat_66_sub	B316	B316-3	LQ	8.33	0	935028	54.6452	phylum	2	k__Bacteria; p__Firmicutes; c__; o__; f__; g__; s__;
H8-5.051_sub	H8	US8-5	LQ	8.33	0	428651	77.1509	order	4	k__Bacteria; p__Bacteroidetes; c__Bacteroidia; o__Bacteroidales; f__; g__; s__;
B357-6_metabat_34_sub	B357	B357-6	LQ	8.33	0	266662	61.5277	order	4	k__Bacteria; p__Firmicutes; c__Clostridia; o__Clostridiales; f__; g__; s__;
B370-2_concoct_19_sub	B370	B370-2	LQ	8.33	0	298868	87.1666	family	5	k__Bacteria; p__Firmicutes; c__Erysipelotrichia; o__Erysipelotrichales; f__Erysipelotrichaceae; g__; s__;
B316-4_concoct_62_sub	B316	B316-4	LQ	8.33	0	1193346	50.619	family	5	k__Bacteria; p__Firmicutes; c__Clostridia; o__Clostridiales; f__Lachnospiraceae; g__; s__;
B314-2_metabat_41_sub	B314	B314-2	LQ	8.33	0	2061558	98.6981	genus	6	k__Bacteria; p__Proteobacteria; c__Gammaproteobacteria; o__Enterobacterales; f__Enterobacteriaceae; g__Klebsiella; s__;
B320-1.078_sub	B320	B320-1	LQ	8.33	0	105857	50.7845	genus	6	k__Bacteria; p__Actinobacteria; c__Actinobacteria; o__Bifidobacteriales; f__Bifidobacteriaceae; g__Bifidobacterium; s__;
B316-3_metabat_59_sub	B316	B316-3	LQ	8.33	0	137652	100	species	7	k__Bacteria; p__Firmicutes; c__Bacilli; o__Lactobacillales; f__Streptococcaceae; g__Streptococcus; s__Streptococcus_gordonii;
B314-2_concoct_43_sub	B314	B314-2	LQ	8.33	0	526051	98.4534	species	7	k__Bacteria; p__Proteobacteria; c__Gammaproteobacteria; o__Aeromonadales; f__Aeromonadaceae; g__Aeromonas; s__Aeromonas_veronii;
B316-2_metabat_57_sub	B316	B316-2	LQ	8.33	0	303981	70.2297	species	7	k__Bacteria; p__Firmicutes; c__Clostridia; o__Clostridiales; f__Lachnospiraceae; g__Blautia; s__[Ruminococcus]_torques;
B335-1_metabat_47_sub	B335	B335-1	LQ	8.33	0	428202	67.6786	species	7	k__Bacteria; p__Firmicutes; c__Negativicutes; o__Veillonellales; f__Veillonellaceae; g__Veillonella; s__Veillonella_dispar;
B320-3_concoct_9_sub	B320	B320-3	LQ	8.33	0	612369	61.525	species	7	k__Bacteria; p__Firmicutes; c__Clostridia; o__Clostridiales; f__Ruminococcaceae; g__Faecalibacterium; s__Faecalibacterium_prausnitzii;
H8-5.013_sub	H8	US8-5	LQ	8.33	0	109003	56.0352	species	7	k__Bacteria; p__Actinobacteria; c__Actinobacteria; o__Bifidobacteriales; f__Bifidobacteriaceae; g__Bifidobacterium; s__Bifidobacterium_adolescentis;
H8-1.058_sub	H8	US8-1	LQ	8.33	0	876457	50.2852	species	7	k__Bacteria; p__Firmicutes; c__Clostridia; o__Clostridiales; f__Ruminococcaceae; g__Faecalibacterium; s__Faecalibacterium_prausnitzii;
B316-4.080_sub	B316	B316-4	LQ	8.31	0	683943	56.4189	genus	6	k__Bacteria; p__Bacteroidetes; c__Bacteroidia; o__Bacteroidales; f__Bacteroidaceae; g__Bacteroides; s__;
H3-10.058_sub	H3	US3-10	LQ	8.12	1.09	194641	70.0243	species	7	k__Bacteria; p__Firmicutes; c__Clostridia; o__Clostridiales; f__Lachnospiraceae; g__Anaerobutyricum; s__Anaerobutyricum_hallii;
B335-1.011_sub	B335	B335-1	LQ	8.05	0	200396	50.5434	species	7	k__Bacteria; p__Proteobacteria; c__Gammaproteobacteria; o__Enterobacterales; f__Enterobacteriaceae; g__Enterobacter; s__Enterobacter_hormaechei;
H3-14.007_sub	H3	US3-14	LQ	7.95	0	393644	52.2589	genus	6	k__Bacteria; p__Bacteroidetes; c__Bacteroidia; o__Bacteroidales; f__Rikenellaceae; g__Alistipes; s__;
H8-1.051_sub	H8	US8-1	LQ	7.93	0	755295	59.3486	species	7	k__Bacteria; p__Bacteroidetes; c__Bacteroidia; o__Bacteroidales; f__Rikenellaceae; g__Alistipes; s__Alistipes_shahii;
H3-16_concoct_70_sub	H3	US3-16	LQ	7.92	0	1915278	59.5755	order	4	k__Bacteria; p__Firmicutes; c__Clostridia; o__Clostridiales; f__; g__; s__;
B314-4.021_sub	B314	B314-4	LQ	7.86	0.24	144360	84.6301	genus	6	k__Bacteria; p__Actinobacteria; c__Actinobacteria; o__Actinomycetales; f__Actinomycetaceae; g__Actinomyces; s__;
B357-6.045_sub	B357	B357-6	LQ	7.84	0	254275	66.7285	order	4	k__Bacteria; p__Bacteroidetes; c__Bacteroidia; o__Bacteroidales; f__; g__; s__;
H3-10_concoct_92_sub	H3	US3-10	LQ	7.77	0	539397	75.5822	class	3	k__Bacteria; p__Actinobacteria; c__Coriobacteriia; o__; f__; g__; s__;
B320-5.022_sub	B320	B320-5	LQ	7.76	0	389938	50.8332	order	4	k__Bacteria; p__Firmicutes; c__Clostridia; o__Clostridiales; f__; g__; s__;
H3-10_concoct_116_sub	H3	US3-10	LQ	7.76	0	288783	69.5235	genus	6	k__Bacteria; p__Bacteroidetes; c__Bacteroidia; o__Bacteroidales; f__Rikenellaceae; g__Alistipes; s__;
H8-2.065_sub	H8	US8-2	LQ	7.69	0	86812	50.925	family	5	k__Bacteria; p__Firmicutes; c__Clostridia; o__Clostridiales; f__Lachnospiraceae; g__; s__;
B316-2.084_sub	B316	B316-2	LQ	7.66	0	546086	50.8671	phylum	2	k__Bacteria; p__Firmicutes; c__; o__; f__; g__; s__;
H3-12_concoct_9_sub	H3	US3-12	LQ	7.66	1.79	1697328	69.9017	order	4	k__Bacteria; p__Firmicutes; c__Clostridia; o__Clostridiales; f__; g__; s__;
B331-1_concoct_29_sub	B331	B331-1	LQ	7.54	0	456017	71.6473	species	7	k__Bacteria; p__Firmicutes; c__Clostridia; o__Clostridiales; f__Lachnospiraceae; g__Lachnoclostridium; s__[Clostridium]_bolteae;
B316-6.024_sub	B316	B316-6	LQ	7.54	3.78	413493	67.9281	order	4	k__Bacteria; p__Firmicutes; c__Clostridia; o__Clostridiales; f__; g__; s__;
B335-2_concoct_55_sub	B335	B335-2	LQ	7.52	0	352303	51.1548	class	3	k__Bacteria; p__Actinobacteria; c__Actinobacteria; o__; f__; g__; s__;
B357-2_concoct_107_sub	B357	B357-2	LQ	7.44	0	613660	50.8964	family	5	k__Bacteria; p__Firmicutes; c__Clostridia; o__Clostridiales; f__Ruminococcaceae; g__; s__;
B316-6_concoct_11_sub	B316	B316-6	LQ	7.37	0	592084	52.0156	species	7	k__Bacteria; p__Bacteroidetes; c__Bacteroidia; o__Bacteroidales; f__Bacteroidaceae; g__Bacteroides; s__Bacteroides_sp._A1C1;
B316-4_concoct_13_sub	B316	B316-4	LQ	7.34	0	177013	88.102	genus	6	k__Bacteria; p__Firmicutes; c__Bacilli; o__Lactobacillales; f__Streptococcaceae; g__Streptococcus; s__;
B316-1_concoct_30_sub	B316	B316-1	LQ	7.14	0	163235	97.3946	species	7	k__Bacteria; p__Firmicutes; c__Clostridia; o__Clostridiales; f__Ruminococcaceae; g__Ruthenibacterium; s__Ruthenibacterium_lactatiformans;
B320-5_concoct_31_sub	B320	B320-5	LQ	7.14	0	148360	97.2162	species	7	k__Bacteria; p__Firmicutes; c__Clostridia; o__Clostridiales; f__Ruminococcaceae; g__Faecalibacterium; s__Faecalibacterium_prausnitzii;
H3-8.039_sub	H3	US3-8	LQ	7.14	0	329882	93.4349	species	7	k__Bacteria; p__Firmicutes; c__Clostridia; o__Clostridiales; f__Ruminococcaceae; g__Faecalibacterium; s__Faecalibacterium_prausnitzii;
B357-4.053_sub	B357	B357-4	LQ	7.14	0	528922	52.3433	species	7	k__Bacteria; p__Firmicutes; c__Clostridia; o__Clostridiales; f__Ruminococcaceae; g__Faecalibacterium; s__Faecalibacterium_prausnitzii;
B320-5.017_sub	B320	B320-5	LQ	7.12	0.33	526748	51.3669	phylum	2	k__Bacteria; p__Firmicutes; c__; o__; f__; g__; s__;
H3-12.045_sub	H3	US3-12	LQ	7.02	0	54279	51.3716	order	4	k__Bacteria; p__Firmicutes; c__Clostridia; o__Clostridiales; f__; g__; s__;
B357-3_concoct_28_sub	B357	B357-3	LQ	7.02	0	1231588	82.2808	genus	6	k__Bacteria; p__Firmicutes; c__Clostridia; o__Clostridiales; f__Lachnospiraceae; g__; s__[Eubacterium]_rectale;
B316-2_concoct_27_sub	B316	B316-2	LQ	6.9	0	1646113	71.0057	order	4	k__Bacteria; p__Firmicutes; c__Clostridia; o__Clostridiales; f__; g__; s__;
H8-5.005_sub	H8	US8-5	LQ	6.9	0	659863	65.2648	order	4	k__Bacteria; p__Bacteroidetes; c__Bacteroidia; o__Bacteroidales; f__; g__; s__;
H3-12.019_sub	H3	US3-12	LQ	6.9	0	1284355	68.7335	genus	6	k__Bacteria; p__Bacteroidetes; c__Bacteroidia; o__Bacteroidales; f__Bacteroidaceae; g__Bacteroides; s__;
H8-2_concoct_24_sub	H8	US8-2	LQ	6.9	0	826590	65.2167	genus	6	k__Bacteria; p__Bacteroidetes; c__Bacteroidia; o__Bacteroidales; f__Rikenellaceae; g__Alistipes; s__;
B316-1_metabat_47_sub	B316	B316-1	LQ	6.9	0	228458	96.3761	species	7	k__Bacteria; p__Bacteroidetes; c__Bacteroidia; o__Bacteroidales; f__Bacteroidaceae; g__Bacteroides; s__Bacteroides_sp._A1C1;
B314-4.025_sub	B314	B314-4	LQ	6.9	0	257837	95.1997	species	7	k__Bacteria; p__Proteobacteria; c__Epsilonproteobacteria; o__Campylobacterales; f__Campylobacteraceae; g__Campylobacter; s__Campylobacter_concisus;
B320-5_metabat_27_sub	B320	B320-5	LQ	6.9	0	74176	94.3836	species	7	k__Bacteria; p__Bacteroidetes; c__Bacteroidia; o__Bacteroidales; f__Bacteroidaceae; g__Bacteroides; s__Bacteroides_vulgatus;
H8-1.007_sub	H8	US8-1	LQ	6.9	0	251462	75.3999	species	7	k__Bacteria; p__Bacteroidetes; c__Bacteroidia; o__Bacteroidales; f__Bacteroidaceae; g__Bacteroides; s__Bacteroides_vulgatus;
B320-1.043_sub	B320	B320-1	LQ	6.9	0	198264	60.3609	species	7	k__Bacteria; p__Firmicutes; c__Bacilli; o__Lactobacillales; f__Streptococcaceae; g__Streptococcus; s__Streptococcus_salivarius;
B357-5_concoct_126_sub	B357	B357-5	LQ	6.9	0	1663556	51.8633	species	7	k__Bacteria; p__Bacteroidetes; c__Bacteroidia; o__Bacteroidales; f__Bacteroidaceae; g__Bacteroides; s__Bacteroides_ovatus;
H3-14.024_sub	H3	US3-14	LQ	6.9	0.86	259977	54.7321	genus	6	k__Bacteria; p__Firmicutes; c__Clostridia; o__Clostridiales; f__Lachnospiraceae; g__; s__[Eubacterium]_rectale;
B331-2_concoct_15_sub	B331	B331-2	LQ	6.88	0	428979	84.3354	species	7	k__Bacteria; p__Actinobacteria; c__Coriobacteriia; o__Eggerthellales; f__Eggerthellaceae; g__Eggerthella; s__Eggerthella_lenta;
H3-16.048_sub	H3	US3-16	LQ	6.62	0	207435	71.244	genus	6	k__Bacteria; p__Firmicutes; c__Clostridia; o__Clostridiales; f__Lachnospiraceae; g__; s__[Eubacterium]_rectale;
B316-4_concoct_21_sub	B316	B316-4	LQ	6.54	0	2275756	67.3478	order	4	k__Bacteria; p__Firmicutes; c__Clostridia; o__Clostridiales; f__; g__; s__;
H8-4.051_sub	H8	US8-4	LQ	6.5	1.72	267175	61.4897	genus	6	k__Bacteria; p__Actinobacteria; c__Actinobacteria; o__Bifidobacteriales; f__Bifidobacteriaceae; g__Bifidobacterium; s__;
B316-1_concoct_22_sub	B316	B316-1	LQ	6.49	0.92	432744	79.7883	genus	6	k__Bacteria; p__Bacteroidetes; c__Bacteroidia; o__Bacteroidales; f__Bacteroidaceae; g__Bacteroides; s__;
H3-10.023_sub	H3	US3-10	LQ	6.44	0.88	765357	79.3995	order	4	k__Bacteria; p__Bacteroidetes; c__Bacteroidia; o__Bacteroidales; f__; g__; s__;
H3-10_concoct_120_sub	H3	US3-10	LQ	6.41	0	647892	71.058	species	7	k__Bacteria; p__Firmicutes; c__Clostridia; o__Clostridiales; f__Ruminococcaceae; g__Faecalibacterium; s__Faecalibacterium_prausnitzii;
B357-5_concoct_59_sub	B357	B357-5	LQ	6.3	1.1	1608996	60.6409	genus	6	k__Bacteria; p__Bacteroidetes; c__Bacteroidia; o__Bacteroidales; f__Bacteroidaceae; g__Bacteroides; s__;
B335-1.022_sub	B335	B335-1	LQ	6.25	0.6	517860	76.3614	phylum	2	k__Bacteria; p__Firmicutes; c__; o__; f__; g__; s__;
H8-3_concoct_40_sub	H8	US8-3	LQ	6.24	0.38	156150	63.2981	order	4	k__Bacteria; p__Firmicutes; c__Clostridia; o__Clostridiales; f__; g__; s__;
B316-5.038_sub	B316	B316-5	LQ	6.22	0	110228	61.5288	phylum	2	k__Bacteria; p__Actinobacteria; c__; o__; f__; g__; s__;
H8-1.060_sub	H8	US8-1	LQ	6.14	0	65886	85.9864	family	5	k__Bacteria; p__Firmicutes; c__Clostridia; o__Clostridiales; f__Lachnospiraceae; g__; s__;
H8-5_concoct_93_sub	H8	US8-5	LQ	6.11	0	88830	53.5979	order	4	k__Bacteria; p__Bacteroidetes; c__Bacteroidia; o__Bacteroidales; f__; g__; s__;
B357-6_concoct_98_sub	B357	B357-6	LQ	6.03	0	205284	73.182	species	7	k__Bacteria; p__Firmicutes; c__Bacilli; o__Lactobacillales; f__Streptococcaceae; g__Streptococcus; s__Streptococcus_salivarius;
B357-4_concoct_0_sub	B357	B357-4	LQ	6.03	0	218794	64.9707	species	7	k__Bacteria; p__Actinobacteria; c__Actinobacteria; o__Micrococcales; f__Micrococcaceae; g__Rothia; s__Rothia_dentocariosa;
B370-3.059_sub	B370	B370-3	LQ	5.96	0	1754588	54.5151	order	4	k__Bacteria; p__Firmicutes; c__Clostridia; o__Clostridiales; f__; g__; s__;
B316-2_concoct_161_sub	B316	B316-2	LQ	5.96	0	505761	99.7774	species	7	k__Bacteria; p__Firmicutes; c__Clostridia; o__Clostridiales; f__Lachnospiraceae; g__Roseburia; s__Roseburia_intestinalis;
H3-8_concoct_8_sub	H3	US3-8	LQ	5.87	0.02	333000	59.8595	class	3	k__Bacteria; p__Actinobacteria; c__Coriobacteriia; o__; f__; g__; s__;
B357-4.066_sub	B357	B357-4	LQ	5.84	0	176976	68.481	phylum	2	k__Bacteria; p__Firmicutes; c__; o__; f__; g__; s__;
B316-3.061_sub	B316	B316-3	LQ	5.76	0.09	164484	57.7515	order	4	k__Bacteria; p__Firmicutes; c__Bacilli; o__Lactobacillales; f__; g__; s__;
H8-2.040_sub	H8	US8-2	LQ	5.68	0	41419	83.8818	family	5	k__Bacteria; p__Firmicutes; c__Clostridia; o__Clostridiales; f__Lachnospiraceae; g__; s__;
B357-3_concoct_92_sub	B357	B357-3	LQ	5.52	0	540741	97.2767	species	7	k__Bacteria; p__Firmicutes; c__Clostridia; o__Clostridiales; f__Ruminococcaceae; g__Faecalibacterium; s__Faecalibacterium_prausnitzii;
B316-3_concoct_94_sub	B316	B316-3	LQ	5.5	0.02	1125733	62.8362	order	4	k__Bacteria; p__Firmicutes; c__Bacilli; o__Lactobacillales; f__; g__; s__;
B316-6_concoct_65_sub	B316	B316-6	LQ	5.49	0	821959	50.6513	order	4	k__Bacteria; p__Firmicutes; c__Clostridia; o__Clostridiales; f__; g__; s__;
B316-2_concoct_80_sub	B316	B316-2	LQ	5.49	0	164408	73.5968	family	5	k__Bacteria; p__Actinobacteria; c__Coriobacteriia; o__Eggerthellales; f__Eggerthellaceae; g__; s__;
H8-1.035_sub	H8	US8-1	LQ	5.49	0	483400	60.4652	genus	6	k__Bacteria; p__Bacteroidetes; c__Bacteroidia; o__Bacteroidales; f__Bacteroidaceae; g__Bacteroides; s__;
B320-1.058_sub	B320	B320-1	LQ	5.49	0	70675	76.5518	species	7	k__Bacteria; p__Firmicutes; c__Bacilli; o__Lactobacillales; f__Streptococcaceae; g__Streptococcus; s__Streptococcus_salivarius;
H3-12_concoct_56_sub	H3	US3-12	LQ	5.49	0.03	356042	68.6009	genus	6	k__Bacteria; p__Bacteroidetes; c__Bacteroidia; o__Bacteroidales; f__Rikenellaceae; g__Alistipes; s__;
B370-3_concoct_16_sub	B370	B370-3	LQ	5.49	0.16	564917	63.4256	genus	6	k__Bacteria; p__Bacteroidetes; c__Bacteroidia; o__Bacteroidales; f__Bacteroidaceae; g__Bacteroides; s__;
B357-3_concoct_74_sub	B357	B357-3	LQ	5.44	0	526656	63.7165	genus	6	k__Bacteria; p__Bacteroidetes; c__Bacteroidia; o__Bacteroidales; f__Bacteroidaceae; g__Bacteroides; s__;
B316-2.111_sub	B316	B316-2	LQ	5.33	0	136992	53.0432	class	3	k__Bacteria; p__Firmicutes; c__Bacilli; o__; f__; g__; s__;
B357-6.036_sub	B357	B357-6	LQ	5.33	1.88	181637	62.7609	genus	6	k__Bacteria; p__Bacteroidetes; c__Bacteroidia; o__Bacteroidales; f__Bacteroidaceae; g__Bacteroides; s__;
B316-5.020_sub	B316	B316-5	LQ	5.3	0	1372378	59.7663	genus	6	k__Bacteria; p__Bacteroidetes; c__Bacteroidia; o__Bacteroidales; f__Bacteroidaceae; g__Bacteroides; s__;
B316-1.063_sub	B316	B316-1	LQ	5.28	0.34	1551922	62.6172	genus	6	k__Bacteria; p__Bacteroidetes; c__Bacteroidia; o__Bacteroidales; f__Bacteroidaceae; g__Bacteroides; s__;
H3-8.043_sub	H3	US3-8	LQ	5.26	0	290060	65.695	phylum	2	k__Bacteria; p__Firmicutes; c__; o__; f__; g__; s__;
B316-6.036_sub	B316	B316-6	LQ	5.26	0	461155	58.5382	order	4	k__Bacteria; p__Firmicutes; c__Clostridia; o__Clostridiales; f__; g__; s__;
H3-14_metabat_19_sub	H3	US3-14	LQ	5.26	0	162808	57.1882	family	5	k__Bacteria; p__Firmicutes; c__Clostridia; o__Clostridiales; f__Lachnospiraceae; g__; s__;
B314-3_concoct_19_sub	B314	B314-3	LQ	5.26	0	768454	94.9519	species	7	k__Bacteria; p__Firmicutes; c__Clostridia; o__Clostridiales; f__Lachnospiraceae; g__Lachnoclostridium; s__Lachnoclostridium_sp._YL32;
B370-3.001	B370	B370-3	LQ	5.19	0	123208	76.857	species	7	k__Bacteria; p__Firmicutes; c__Negativicutes; o__Veillonellales; f__Veillonellaceae; g__Veillonella; s__Veillonella_atypica;
B314-3.003_sub	B314	B314-3	LQ	5.17	0	236206	82.4856	phylum	2	k__Bacteria; p__Firmicutes; c__; o__; f__; g__; s__;
B357-4_concoct_72_sub	B357	B357-4	LQ	5.17	0	307686	60.7431	phylum	2	k__Bacteria; p__Firmicutes; c__; o__; f__; g__; s__;
B320-2_concoct_3_sub	B320	B320-2	LQ	5.17	0	183455	67.5141	family	5	k__Bacteria; p__Proteobacteria; c__Betaproteobacteria; o__Burkholderiales; f__; g__; s__Burkholderiales_bacterium_YL45;
B357-4_concoct_108_sub	B357	B357-4	LQ	5.17	0	768648	63.1773	family	5	k__Bacteria; p__Firmicutes; c__Clostridia; o__Clostridiales; f__Lachnospiraceae; g__; s__;
B320-1_concoct_21_sub	B320	B320-1	LQ	5.17	0	177596	52.0181	family	5	k__Bacteria; p__Firmicutes; c__Clostridia; o__Clostridiales; f__Ruminococcaceae; g__; s__;
B357-2_concoct_91_sub	B357	B357-2	LQ	5.17	0	484555	83.7214	genus	6	k__Bacteria; p__Bacteroidetes; c__Bacteroidia; o__Bacteroidales; f__Bacteroidaceae; g__Bacteroides; s__;
H3-10_concoct_96_sub	H3	US3-10	LQ	5.17	0	348604	83.3487	genus	6	k__Bacteria; p__Bacteroidetes; c__Bacteroidia; o__Bacteroidales; f__Bacteroidaceae; g__Bacteroides; s__;
[truncated: 429 more rows]
