# Supplementary material for: Widespread transfer of mobile antibiotic resistance genes within individual gut microbiomes revealed through bacterial Hi-C
Source: Nat Commun. 2020 Sep 1;11:4379. doi: 10.1038/s41467-020-18164-7 (PMC7463002; doi:10.1038/s41467-020-18164-7)
Supplement: Supplementary file 6 — Supplementary Data 4 [file 41467_2020_18164_MOESM6_ESM.xlsx]

## Sheet: Sheet1
Individual	Donor taxonomy	Recipient taxonomy	Transfer of specific genes is observed across multiple timepoints	Timepoints where the donor and recipient are observed to share any genes	GeneID	Gene name(s)	Supported by multiple contigs in at least one timepoint	MGE and/or AR genes	Hi-C reads linking to donor taxa (tp1)	Hi-C reads linking to donor taxa (later tp)	Hi-C reads linking to recipient taxa (tp1)	Hi-C reads linking to recipient taxa (later tp)
B314	k__Bacteria; p__Firmicutes; c__Erysipelotrichia; o__Erysipelotrichales; f__Erysipelotrichaceae; g__; s__;	k__Bacteria; p__Firmicutes; c__Bacilli; o__Lactobacillales; f__Enterococcaceae; g__Enterococcus; s__Enterococcus_faecium;		B314-2	136074;100654	multiple_ParA;multiple_ParBc		MGE	16	0	0	6
B314	k__Bacteria; p__Firmicutes; c__Erysipelotrichia; o__Erysipelotrichales; f__Erysipelotrichaceae; g__; s__;	k__Bacteria; p__Firmicutes; c__Bacilli; o__Lactobacillales; f__Streptococcaceae; g__Streptococcus; s__Streptococcus_thermophilus;		B314-2	136068;182150;97546;246924;62107;279933;12064;296737;21539;268464;243134;92485;239686;151752;365898;239693;242001;158176;208884;238333;67838	phage_Lactamase_B_2;phage_DnaB_C;phage_NA;phage_PAPS_reduct;phage_Phage_T4_gp19;phage_Phage_sheath_1C;multiple_SSB;phage_RusA;multiple_Phage_integrase	yes	MGE	1181	16	0	144
B314	k__Bacteria; p__Firmicutes; c__Negativicutes; o__Veillonellales; f__Veillonellaceae; g__Veillonella; s__Veillonella_parvula;	k__Bacteria; p__Firmicutes; c__Bacilli; o__Lactobacillales; f__Streptococcaceae; g__Streptococcus; s__;		B314-3	286465;129953;196738;359561;254922;254921;203054;83767	multiple_Amidase_2;multiple_Phage_int_SAM_5;multiple_Phage_int_SAM_3;multiple_NA	yes	MGE	1438	0	0	324
B314	k__Bacteria; p__Proteobacteria; c__Gammaproteobacteria; o__Enterobacterales; f__Enterobacteriaceae; g__Escherichia; s__Escherichia_coli;	k__Bacteria; p__Proteobacteria; c__Gammaproteobacteria; o__Enterobacterales; f__Enterobacteriaceae; g__Klebsiella; s__;		B314-2	2954;2704;232466;25748;148372;257302;23705;542;2607;319024;190257;278713;189756;33982;34757;295372;10957;88912;69336;37337;285149;317790;209637;178537;167277;140666	plasmid_HisKA;plasmid_PT-VENN;plasmid_Ni_hydr_CYTB;plasmid_DUF3987;plasmid_Trans_reg_C;plasmid_HATPase_c_3;plasmid_Oxidored_molyb;plasmid_DNA_methylase;plasmid_DUF4765;plasmid_RTX_C;plasmid_Haemagg_act;plasmid_VasL;plasmid_HlyD_D23;plasmid_HlyC;multiple_HTH_Tnp_1;plasmid_ShlB;ABC_efflux;plasmid_NA;multiple_HTH_29;plasmid_Peptidase_C39	yes	MGE;ARG	1920	22	0	252
B314	k__Bacteria; p__Proteobacteria; c__Gammaproteobacteria; o__Enterobacterales; f__Enterobacteriaceae; g__Escherichia; s__Escherichia_coli;	k__Bacteria; p__Proteobacteria; c__Gammaproteobacteria; o__Enterobacterales; f__Enterobacteriaceae; g__Klebsiella; s__Klebsiella_pneumoniae;		B314-2	165892;212999;270985;277387;136075;207248;270995;248084;14613;25748;279958;273564;249246;300575;27423;1058;93093;220842;100653;109875;19381;296758;256186;203067;189756;311356;33982;335169;92481;349639;282698;349644;92493;253777;281298;69334;215512;291675;335201;267238;267239;209640;139386;282727;224619;267247;32632;196729;140666;167291;203900;176383	multiple_HTH_36;multiple_Phage_antitermQ;plasmid_DUF3987;multiple_NA;multiple_NLPC_P60;multiple_Phage_holin_3_1;multiple_Peptidase_S24;multiple_Phage_Nu1;multiple_Dam;multiple_Phage_min_tail;multiple_Phage_lysozyme;multiple_KilA-N;multiple_Phage_portal_2;multiple_Minor_tail_Z;plasmid_Fil_haemagg_2;multiple_HTH_31;multiple_Tape_meas_lam_C;multiple_HDPD;multiple_Terminase_GpA;multiple_HNHc_6;plasmi…	yes	MGE	2400	296	0	430
B314	k__Bacteria; p__Proteobacteria; c__Gammaproteobacteria; o__Enterobacterales; f__Enterobacteriaceae; g__Escherichia; s__Escherichia_coli;	k__Bacteria; p__Proteobacteria; c__Gammaproteobacteria; o__Enterobacterales; f__Enterobacteriaceae; g__Klebsiella; s__Klebsiella_variicola;		B314-2	93089;214626;9794;3591;332328;221737;42858;22826;129299;181431;113144;208893;47359	plasmid_Radical_SAM;plasmid_RsgA_GTPase;plasmid_DNA_pol_A_exo1;plasmid_YihI;multiple_Mg_chelatase;plasmid_ResIII;phage_His_kinase;plasmid_UbiA;plasmid_Ribosomal_L31;plasmid_RraA-like;multiple_Proteasome;plasmid_Peripla_BP_4;plasmid_SPOR	yes	MGE	2942	504	0	1388
B314	k__Bacteria; p__Proteobacteria; c__Gammaproteobacteria; o__Enterobacterales; f__Enterobacteriaceae; g__Klebsiella; s__Klebsiella_variicola;	k__Bacteria; p__Firmicutes; c__Bacilli; o__Lactobacillales; f__Streptococcaceae; g__Streptococcus; s__Streptococcus_thermophilus;		B314-2	242026;208877;270992;79697;194257;14679;23706	plasmid_Fe-ADH_2;plasmid_Dehydratase_LU;plasmid_Dehydratase_MU;plasmid_Cob_adeno_trans;plasmid_Sigma54_activ_2;plasmid_Dehydratase_SU		MGE	350	6216	0	2492
B314	k__Bacteria; p__Proteobacteria; c__Gammaproteobacteria; o__Enterobacterales; f__Hafniaceae; g__Hafnia; s__Hafnia_alvei;	k__Bacteria; p__Proteobacteria; c__Gammaproteobacteria; o__Enterobacterales; f__Enterobacteriaceae; g__Klebsiella; s__Klebsiella_variicola;		B314-2	263426;96260;189445;305800;9354;129290;117270;236566;227608;328091;273572;48679;233515;223660;218028;83762;9523;145332;68915;19261;304448;89537;155343;326736;180689;6738;66771;158928;215511;298075;158175;239714;336610;214633;338031;196730;309884;212991	phage_Phage_lysozyme;phage_DinI;phage_DUF2724;phage_Phage_CP76;phage_Phage_sheath_1C;phage_DUF5405;phage_Phage_holin_3_2;phage_Phage_GPO;phage_P2_Phage_GpR;multiple_Phage_GPL;phage_Phage_TAC_7;phage_Phage_CI_repr;phage_Phage_tail_S;phage_GPW_gp25;phage_Terminase_6C;phage_Phage_tube;phage_Baseplate_J;phage_Tail_P2_I;phage_PhageMin_Tail;phage_DUF3751;phage_DUF2732;phage_NA;phage_PAPS_reduct;phage_P…		MGE	152	0	0	228
B314	k__Bacteria; p__Proteobacteria; c__Gammaproteobacteria; o__Enterobacterales; f__Morganellaceae; g__Proteus; s__Proteus_mirabilis;	k__Bacteria; p__Firmicutes; c__Bacilli; o__Lactobacillales; f__Enterococcaceae; g__Enterococcus; s__Enterococcus_faecium;		B314-2	165902;168718;258452;59932;256159;1569;286499;1572;362151;349627;33980;296763;1982;36415;123968;278723;2630;304454;195926;66776;281305;80217;91365;119285;119928;152574	phage_Glyco_hydro_25;multiple_Phage_int_SAM_5;phage_Phage_tail_2;phage_Phage_XkdX;phage_DUF2977;phage_Phage_pRha;phage_Phage-tail_3;phage_NA;multiple_PemK_toxin;phage_Phage_HK97_TLTM;phage_Phage_BR0599;phage_Phage_holin_8;phage_Laminin_G_3;phage_Phage_holin_3_7;phage_Phage_min_tail;phage_Phage_antitermQ;phage_Phage_Mu_F;phage_Phage_tail_L	yes	MGE	16536	540	0	270
B316	k__Bacteria; p__Actinobacteria; c__Coriobacteriia; o__Coriobacteriales; f__Coriobacteriaceae; g__Collinsella; s__Collinsella_aerofaciens;	k__Bacteria; p__Bacteroidetes; c__Bacteroidia; o__Bacteroidales; f__Bacteroidaceae; g__Bacteroides; s__Bacteroides_caccae;		B316-7	188736	multiple_Resolvase		MGE	6	804	0	16
B316	k__Bacteria; p__Actinobacteria; c__Coriobacteriia; o__Coriobacteriales; f__Coriobacteriaceae; g__Collinsella; s__Collinsella_aerofaciens;	k__Bacteria; p__Bacteroidetes; c__Bacteroidia; o__Bacteroidales; f__Bacteroidaceae; g__Bacteroides; s__Bacteroides_sp._A1C1;		B316-7	188736;259873;582;21288;232585;1931;308720;74873;5116;351966	transposon_Terminase_5;phage_Phage_XkdX;plasmid_RHH_1;multiple_Resolvase;multiple_RNA_helicase;ABC_efflux;transposon_Transposase_20;multiple_SSB;ClassB	yes	MGE;ARG	297	4824	0	913
B316	k__Bacteria; p__Actinobacteria; c__Coriobacteriia; o__Coriobacteriales; f__Coriobacteriaceae; g__Collinsella; s__Collinsella_aerofaciens;	k__Bacteria; p__Bacteroidetes; c__Bacteroidia; o__Bacteroidales; f__Bacteroidaceae; g__Bacteroides; s__Bacteroides_vulgatus;		B316-7	188736;259873;232585;1931;156907;219086;4976;3359	transposon_Terminase_5;plasmid_ParA;plasmid_RelB;vanS;multiple_Resolvase;ABC_efflux;multiple_SSB;vanR	yes	MGE;ARG	348	2961	0	83
B316	k__Bacteria; p__Actinobacteria; c__Coriobacteriia; o__Coriobacteriales; f__Coriobacteriaceae; g__Collinsella; s__Collinsella_aerofaciens;	k__Bacteria; p__Bacteroidetes; c__Bacteroidia; o__Bacteroidales; f__Prevotellaceae; g__Prevotella; s__;		B316-4;B316-7	188736;74873;582	transposon_Transposase_20;multiple_Resolvase;ABC_efflux		MGE;ARG	20	560	0	12
B316	k__Bacteria; p__Actinobacteria; c__Coriobacteriia; o__Coriobacteriales; f__Coriobacteriaceae; g__Collinsella; s__Collinsella_aerofaciens;	k__Bacteria; p__Bacteroidetes; c__Bacteroidia; o__Bacteroidales; f__Tannerellaceae; g__Parabacteroides; s__Parabacteroides_distasonis;		B316-7	4576;259873;213922;66596;144767;232585;1931;156907;219086;4976;308720;5116;351966;3359	transposon_Terminase_5;phage_Phage_XkdX;vanR;plasmid_ParA;multiple_rve;plasmid_RelB;plasmid_RHH_1;vanS;ABC_efflux;plasmid_Fic_N;multiple_SSB;ClassB;transposon_Sigma54_activat	yes	MGE;ARG	636	4980	0	1296
B316	k__Bacteria; p__Actinobacteria; c__Coriobacteriia; o__Coriobacteriales; f__Coriobacteriaceae; g__Collinsella; s__Collinsella_aerofaciens;	k__Bacteria; p__Firmicutes; c__Clostridia; o__Clostridiales; f__Lachnospiraceae; g__Anaerobutyricum; s__Anaerobutyricum_hallii;		B316-6	74873;582	transposon_Transposase_20;ABC_efflux		MGE;ARG	24	0	0	18
B316	k__Bacteria; p__Actinobacteria; c__Coriobacteriia; o__Coriobacteriales; f__Coriobacteriaceae; g__Collinsella; s__Collinsella_aerofaciens;	k__Bacteria; p__Firmicutes; c__Clostridia; o__Clostridiales; f__Ruminococcaceae; g__Faecalibacterium; s__Faecalibacterium_prausnitzii;		B316-6	308720;5116	plasmid_RHH_1;ClassB		MGE;ARG	54	582	0	12
B316	k__Bacteria; p__Bacteroidetes; c__Bacteroidia; o__Bacteroidales; f__Bacteroidaceae; g__Bacteroides; s__;	k__Bacteria; p__Firmicutes; c__Clostridia; o__Clostridiales; f__Lachnospiraceae; g__Anaerobutyricum; s__Anaerobutyricum_hallii;		B316-6	137561;146156;376133;277598	plasmid_NA;multiple_ABC2_membrane_5;transposon_DUF3849;multiple_MobC	yes	MGE	68	0	0	176
B316	k__Bacteria; p__Bacteroidetes; c__Bacteroidia; o__Bacteroidales; f__Bacteroidaceae; g__Bacteroides; s__Bacteroides_caccae;	k__Bacteria; p__Bacteroidetes; c__Bacteroidia; o__Bacteroidales; f__Bacteroidaceae; g__Bacteroides; s__Bacteroides_vulgatus;		B316-7	328303	phage_NA		MGE	2	33	0	6
B316	k__Bacteria; p__Bacteroidetes; c__Bacteroidia; o__Bacteroidales; f__Bacteroidaceae; g__Bacteroides; s__Bacteroides_caccae;	k__Bacteria; p__Bacteroidetes; c__Bacteroidia; o__Bacteroidales; f__Tannerellaceae; g__Parabacteroides; s__Parabacteroides_distasonis;		B316-7	328303	phage_NA		MGE	6	141	0	153
B316	k__Bacteria; p__Bacteroidetes; c__Bacteroidia; o__Bacteroidales; f__Bacteroidaceae; g__Bacteroides; s__Bacteroides_vulgatus;	k__Bacteria; p__Bacteroidetes; c__Bacteroidia; o__Bacteroidales; f__Bacteroidaceae; g__Bacteroides; s__Bacteroides_caccae;	yes	B316-7;B316-6	192641;28939;48399;82720;23725;7086;262324;230580;254774;249399;28601;294844;321853;137535;64964;73037;25294;258258;291795;257748;200020;33239;267354;144099;346212;314213;144103;209001;250089;170732;55788;282481;1277	phage_DUF3874;plasmid_Wzz;multiple_Phage_int_SAM_5;transposon_DUF4099;multiple_VirC1;multiple_PhoH;multiple_rve;phage_NA;phage_Phage_prot_Gp6;plasmid_Zeta_toxin;multiple_HTH_17;multiple_NA;transposon_HTH_17;ABC_efflux;transposon_Transposase_20;phage_Terminase_6;multiple_Phage_integrase	yes	MGE;ARG	126	3326	0	3049
B316	k__Bacteria; p__Bacteroidetes; c__Bacteroidia; o__Bacteroidales; f__Bacteroidaceae; g__Bacteroides; s__Bacteroides_vulgatus;	k__Bacteria; p__Bacteroidetes; c__Bacteroidia; o__Bacteroidales; f__Bacteroidaceae; g__Bacteroides; s__Bacteroides_sp._A1C1;	yes	B316-7;B316-6	192641;259846;12809;28939;56206;48399;74391;82720;151083;23725;165295;193456;262324;286645;234934;254774;249399;230580;321853;137535;62657;64964;73037;25294;258258;291795;200020;33239;267354;2140;607;144099;346212;314213;13667;144103;250089;209001;55788;170732;282481	transposon_DUF3408;multiple_rve;transposon_DUF1896;multiple_MipZ;plasmid_TrwB_AAD_bind;multiple_Phage_int_SAM_5;multiple_PhoH;transposon_MMR_HSR1;transposon_HTH_11;multiple_VirC1;phage_NA;plasmid_Zeta_toxin;multiple_HTH_17;transposon_DUF3876;multiple_YWFCY;multiple_Relaxase;transposon_KAP_NTPase;multiple_Phage_integrase;phage_DUF3874;transposon_DUF4134;phage_Phage_prot_Gp6;transposon_HTH_17;trans…	yes	MGE;ARG	99	3589	0	294
B316	k__Bacteria; p__Bacteroidetes; c__Bacteroidia; o__Bacteroidales; f__Bacteroidaceae; g__Bacteroides; s__Bacteroides_vulgatus;	k__Bacteria; p__Bacteroidetes; c__Bacteroidia; o__Bacteroidales; f__Barnesiellaceae; g__Barnesiella; s__Barnesiella_viscericola;		B316-7	48392;259846	transposon_Sigma54_activ_2;transposon_DUF3876	yes	MGE	12	120	0	15
B316	k__Bacteria; p__Bacteroidetes; c__Bacteroidia; o__Bacteroidales; f__Bacteroidaceae; g__Bacteroides; s__Bacteroides_vulgatus;	k__Bacteria; p__Bacteroidetes; c__Bacteroidia; o__Bacteroidales; f__Prevotellaceae; g__Prevotella; s__;		B316-4	173187;259846;48392;12809;74391;240932;151083;295600;50225;182451;234934;268991;243288;5976;2140;607;13667;8165;97646;500	transposon_MMR_HSR1;transposon_DUF87;multiple_CtnDOT_TraJ;transposon_HTH_11;transposon_RteC;transposon_DUF3408;transposon_SNF2_N;multiple_MipZ;transposon_RibD_C;transposon_Sigma54_activ_2;transposon_Response_reg;transposon_DUF4141;transposon_DUF3876;multiple_Relaxase;multiple_YWFCY;transposon_NA;tet(Q);transposon_KAP_NTPase	yes	MGE;ARG	80	11536	0	760
B316	k__Bacteria; p__Bacteroidetes; c__Bacteroidia; o__Bacteroidales; f__Bacteroidaceae; g__Bacteroides; s__Bacteroides_vulgatus;	k__Bacteria; p__Bacteroidetes; c__Bacteroidia; o__Bacteroidales; f__Rikenellaceae; g__Alistipes; s__Alistipes_finegoldii;		B316-2	50225;28939;240932;144099	transposon_NA;multiple_Relaxase;multiple_PhoH;multiple_rve	yes	MGE	30	510	0	36
B316	k__Bacteria; p__Bacteroidetes; c__Bacteroidia; o__Bacteroidales; f__Bacteroidaceae; g__Bacteroides; s__Bacteroides_vulgatus;	k__Bacteria; p__Bacteroidetes; c__Bacteroidia; o__Bacteroidales; f__Tannerellaceae; g__Parabacteroides; s__;		B316-2	82720;192641	transposon_Transposase_20;multiple_Phage_integrase		MGE	8	128	0	8
B316	k__Bacteria; p__Bacteroidetes; c__Bacteroidia; o__Bacteroidales; f__Bacteroidaceae; g__Bacteroides; s__Bacteroides_vulgatus;	k__Bacteria; p__Bacteroidetes; c__Bacteroidia; o__Bacteroidales; f__Tannerellaceae; g__Parabacteroides; s__Parabacteroides_distasonis;	yes	B316-4;B316-2;B316-7	173187;259846;48392;12809;56206;11541;74391;240932;151083;7086;165295;295600;50225;234934;28601;294844;268991;62657;291795;257748;243288;267354;2140;607;13667;8165;500;1277;49407	transposon_RteC;transposon_DUF3408;transposon_SNF2_N;multiple_MipZ;multiple_NA;transposon_NA;multiple_Phage_int_SAM_5;transposon_DUF4099;transposon_Sigma54_activ_2;transposon_Response_reg;transposon_Toprim_Crpt;transposon_MMR_HSR1;transposon_HTH_11;transposon_RibD_C;multiple_HTH_17;transposon_DUF3876;multiple_YWFCY;multiple_Relaxase;transposon_KAP_NTPase;plasmid_Wzz;transposon_HTH_17;ABC_efflux;p…	yes	MGE;ARG	216	18210	0	393
B316	k__Bacteria; p__Bacteroidetes; c__Bacteroidia; o__Bacteroidales; f__Bacteroidaceae; g__Bacteroides; s__Bacteroides_vulgatus;	k__Bacteria; p__Firmicutes; c__Clostridia; o__Clostridiales; f__Ruminococcaceae; g__Faecalibacterium; s__Faecalibacterium_prausnitzii;		B316-6;B316-2	144099;259846;28939;151083;97646;193456;182451;286645;234934	multiple_CtnDOT_TraJ;multiple_PhoH;multiple_rve;transposon_DUF3408;transposon_DUF1896;multiple_MipZ;transposon_DUF4134;transposon_DUF4141;transposon_DUF3876	yes	MGE	60	715	0	456
B316	k__Bacteria; p__Bacteroidetes; c__Bacteroidia; o__Bacteroidales; f__Prevotellaceae; g__Prevotella; s__;	k__Bacteria; p__Actinobacteria; c__Coriobacteriia; o__Coriobacteriales; f__Coriobacteriaceae; g__Collinsella; s__Collinsella_aerofaciens;		B316-4	79236	plasmid_ParA		MGE	4	88	0	6
B316	k__Bacteria; p__Bacteroidetes; c__Bacteroidia; o__Bacteroidales; f__Prevotellaceae; g__Prevotella; s__;	k__Bacteria; p__Bacteroidetes; c__Bacteroidia; o__Bacteroidales; f__Bacteroidaceae; g__Bacteroides; s__;		B316-4	28768;299488;115393;143428;3718;98888;5929;105804;247085;207346;269874;78644;122683;50493	multiple_Phage_int_SAM_5;plasmid_TraB;phage_Phage_holin_3_6;plasmid_DNA_pol_A_exo1;plasmid_TraF_2;plasmid_ParA;transposon_DDE_Tnp_IS66;plasmid_RuvX;plasmid_VirC1;multiple_DUF772;plasmid_YafQ_toxin;plasmid_TrwB_AAD_bind;plasmid_Rep_3	yes	MGE	100	3344	0	3312
B316	k__Bacteria; p__Bacteroidetes; c__Bacteroidia; o__Bacteroidales; f__Prevotellaceae; g__Prevotella; s__;	k__Bacteria; p__Bacteroidetes; c__Bacteroidia; o__Bacteroidales; f__Bacteroidaceae; g__Bacteroides; s__Bacteroides_caccae;		B316-7	79236;111239	plasmid_ParA;multiple_PDDEXK_2	yes	MGE	10	118	0	22
B316	k__Bacteria; p__Bacteroidetes; c__Bacteroidia; o__Bacteroidales; f__Prevotellaceae; g__Prevotella; s__;	k__Bacteria; p__Bacteroidetes; c__Bacteroidia; o__Bacteroidales; f__Bacteroidaceae; g__Bacteroides; s__Bacteroides_sp._A1C1;		B316-7	3718;111239;105804;4149;122683	multiple_Phage_int_SAM_5;plasmid_DNA_pol_A_exo1;multiple_PDDEXK_2;transposon_UVR;plasmid_TraF_2	yes	MGE	38	406	0	38
B316	k__Bacteria; p__Bacteroidetes; c__Bacteroidia; o__Bacteroidales; f__Prevotellaceae; g__Prevotella; s__;	k__Bacteria; p__Bacteroidetes; c__Bacteroidia; o__Bacteroidales; f__Bacteroidaceae; g__Bacteroides; s__Bacteroides_vulgatus;	yes	B316-4;B316-5;B316-7	79236;111237;3718;105804;78644;130743;45210;122683	multiple_Phage_int_SAM_5;plasmid_DNA_pol_A_exo1;plasmid_ParA;multiple_ParA;multiple_ParBc;multiple_DUF772;plasmid_Zeta_toxin;plasmid_TraF_2	yes	MGE	58	2992	0	2530
B316	k__Bacteria; p__Bacteroidetes; c__Bacteroidia; o__Bacteroidales; f__Prevotellaceae; g__Prevotella; s__;	k__Bacteria; p__Bacteroidetes; c__Bacteroidia; o__Bacteroidales; f__Tannerellaceae; g__Parabacteroides; s__Parabacteroides_distasonis;	yes	B316-4;B316-7	108088;78644;144814	plasmid_NA;plasmid_Relaxase;multiple_DUF772	yes	MGE	68	942	0	82
B316	k__Bacteria; p__Bacteroidetes; c__Bacteroidia; o__Bacteroidales; f__Prevotellaceae; g__Prevotella; s__;	k__Bacteria; p__Firmicutes; c__Bacilli; o__Lactobacillales; f__Streptococcaceae; g__Streptococcus; s__Streptococcus_salivarius;		B316-4	28418;98888;328329;78644;50493	plasmid_TraB;transposon_DUF772;multiple_DUF772;plasmid_Rep_3;transposon_DDE_Tnp_1	yes	MGE	34	1368	0	498
B316	k__Bacteria; p__Bacteroidetes; c__Bacteroidia; o__Bacteroidales; f__Rikenellaceae; g__Alistipes; s__Alistipes_finegoldii;	k__Bacteria; p__Firmicutes; c__Clostridia; o__Clostridiales; f__Ruminococcaceae; g__Faecalibacterium; s__Faecalibacterium_prausnitzii;		B316-6	256334	transposon_PrgI		MGE	72	0	0	9
B316	k__Bacteria; p__Firmicutes; c__Bacilli; o__Lactobacillales; f__Lactobacillaceae; g__Lactobacillus; s__;	k__Bacteria; p__Bacteroidetes; c__Bacteroidia; o__Bacteroidales; f__Bacteroidaceae; g__Bacteroides; s__;		B316-7	178633	multiple_zf-CHC2		MGE	10	0	0	6
B316	k__Bacteria; p__Firmicutes; c__Bacilli; o__Lactobacillales; f__Lactobacillaceae; g__Lactobacillus; s__;	k__Bacteria; p__Bacteroidetes; c__Bacteroidia; o__Bacteroidales; f__Bacteroidaceae; g__Bacteroides; s__Bacteroides_vulgatus;		B316-5	178633;23603	multiple_Zn_ribbon_recom;multiple_zf-CHC2		MGE	20	0	0	8
B316	k__Bacteria; p__Firmicutes; c__Bacilli; o__Lactobacillales; f__Lactobacillaceae; g__Lactobacillus; s__;	k__Bacteria; p__Bacteroidetes; c__Bacteroidia; o__Bacteroidales; f__Tannerellaceae; g__Parabacteroides; s__Parabacteroides_distasonis;		B316-7	178633	multiple_zf-CHC2		MGE	10	0	0	44
B316	k__Bacteria; p__Firmicutes; c__Bacilli; o__Lactobacillales; f__Lactobacillaceae; g__Lactobacillus; s__;	k__Bacteria; p__Firmicutes; c__Clostridia; o__Clostridiales; f__Lachnospiraceae; g__Blautia; s__;		B316-5	178633;23603	multiple_Zn_ribbon_recom;multiple_zf-CHC2		MGE	20	0	0	8
B316	k__Bacteria; p__Firmicutes; c__Bacilli; o__Lactobacillales; f__Lactobacillaceae; g__Lactobacillus; s__;	k__Bacteria; p__Firmicutes; c__Clostridia; o__Clostridiales; f__Ruminococcaceae; g__Ruthenibacterium; s__Ruthenibacterium_lactatiformans;		B316-2	23603	multiple_Zn_ribbon_recom		MGE	5	0	0	13
B316	k__Bacteria; p__Firmicutes; c__Bacilli; o__Lactobacillales; f__Lactobacillaceae; g__Lactobacillus; s__Lactobacillus_acidophilus;	k__Bacteria; p__Actinobacteria; c__Coriobacteriia; o__Coriobacteriales; f__Coriobacteriaceae; g__Collinsella; s__Collinsella_aerofaciens;	yes	B316-4;B316-7	101841	plasmid_Mob_Pre		MGE	12	0	0	402
B316	k__Bacteria; p__Firmicutes; c__Bacilli; o__Lactobacillales; f__Lactobacillaceae; g__Lactobacillus; s__Lactobacillus_acidophilus;	k__Bacteria; p__Bacteroidetes; c__Bacteroidia; o__Bacteroidales; f__Bacteroidaceae; g__Bacteroides; s__Bacteroides_caccae;		B316-6	145505	multiple_DDE_Tnp_1_6		MGE	4	0	0	6
B316	k__Bacteria; p__Firmicutes; c__Bacilli; o__Lactobacillales; f__Lactobacillaceae; g__Lactobacillus; s__Lactobacillus_acidophilus;	k__Bacteria; p__Bacteroidetes; c__Bacteroidia; o__Bacteroidales; f__Bacteroidaceae; g__Bacteroides; s__Bacteroides_sp._A1C1;		B316-6	145505	multiple_DDE_Tnp_1_6		MGE	4	0	0	29
B316	k__Bacteria; p__Firmicutes; c__Bacilli; o__Lactobacillales; f__Lactobacillaceae; g__Lactobacillus; s__Lactobacillus_acidophilus;	k__Bacteria; p__Bacteroidetes; c__Bacteroidia; o__Bacteroidales; f__Bacteroidaceae; g__Bacteroides; s__Bacteroides_vulgatus;	yes	B316-4;B316-6;B316-7	145505	multiple_DDE_Tnp_1_6		MGE	12	0	0	675
B316	k__Bacteria; p__Firmicutes; c__Bacilli; o__Lactobacillales; f__Lactobacillaceae; g__Lactobacillus; s__Lactobacillus_acidophilus;	k__Bacteria; p__Firmicutes; c__Clostridia; o__Clostridiales; f__Ruminococcaceae; g__Faecalibacterium; s__Faecalibacterium_prausnitzii;		B316-6	23504;375428;349806	multiple_Zn_ribbon_recom;transposon_NA;transposon_TnpW		MGE	81	0	0	153
B316	k__Bacteria; p__Firmicutes; c__Negativicutes; o__Acidaminococcales; f__Acidaminococcaceae; g__Phascolarctobacterium; s__Phascolarctobacterium_faecium;	k__Bacteria; p__Actinobacteria; c__Coriobacteriia; o__Coriobacteriales; f__Coriobacteriaceae; g__Collinsella; s__Collinsella_aerofaciens;		B316-5	136177;18380;108750;42918	plasmid_TrwB_AAD_bind;plasmid_Relaxase;plasmid_ParBc;plasmid_VirC1		MGE	24	0	0	24
B316	k__Bacteria; p__Firmicutes; c__Negativicutes; o__Acidaminococcales; f__Acidaminococcaceae; g__Phascolarctobacterium; s__Phascolarctobacterium_faecium;	k__Bacteria; p__Bacteroidetes; c__Bacteroidia; o__Bacteroidales; f__Bacteroidaceae; g__Bacteroides; s__Bacteroides_vulgatus;		B316-5	42918;136177;18380;108750	plasmid_TrwB_AAD_bind;plasmid_Relaxase;plasmid_ParBc;plasmid_VirC1		MGE	24	0	0	144
B316	k__Bacteria; p__Firmicutes; c__Negativicutes; o__Acidaminococcales; f__Acidaminococcaceae; g__Phascolarctobacterium; s__Phascolarctobacterium_faecium;	k__Bacteria; p__Bacteroidetes; c__Bacteroidia; o__Bacteroidales; f__Prevotellaceae; g__Prevotella; s__;		B316-4	136177;18380;108750;42918	plasmid_TrwB_AAD_bind;plasmid_Relaxase;plasmid_ParBc;plasmid_VirC1		MGE	16	0	0	40
B316	k__Bacteria; p__Firmicutes; c__Negativicutes; o__Acidaminococcales; f__Acidaminococcaceae; g__Phascolarctobacterium; s__Phascolarctobacterium_faecium;	k__Bacteria; p__Firmicutes; c__Clostridia; o__Clostridiales; f__Lachnospiraceae; g__Anaerostipes; s__Anaerostipes_hadrus;		B316-5	136177;18380;108750;42918	plasmid_TrwB_AAD_bind;plasmid_Relaxase;plasmid_ParBc;plasmid_VirC1		MGE	24	0	0	140
B316	k__Bacteria; p__Firmicutes; c__Negativicutes; o__Acidaminococcales; f__Acidaminococcaceae; g__Phascolarctobacterium; s__Phascolarctobacterium_faecium;	k__Bacteria; p__Firmicutes; c__Clostridia; o__Clostridiales; f__Lachnospiraceae; g__Blautia; s__;		B316-5	136177;18380;108750;42918	plasmid_TrwB_AAD_bind;plasmid_Relaxase;plasmid_ParBc;plasmid_VirC1		MGE	16	0	0	140
B320	k__Bacteria; p__Bacteroidetes; c__Bacteroidia; o__Bacteroidales; f__Bacteroidaceae; g__Bacteroides; s__;	k__Bacteria; p__Bacteroidetes; c__Bacteroidia; o__Bacteroidales; f__Rikenellaceae; g__Alistipes; s__Alistipes_shahii;		B320-5	191115	plasmid_Resolvase		MGE	4	8	0	28
B320	k__Bacteria; p__Bacteroidetes; c__Bacteroidia; o__Bacteroidales; f__Bacteroidaceae; g__Bacteroides; s__;	k__Bacteria; p__Bacteroidetes; c__Bacteroidia; o__Bacteroidales; f__Tannerellaceae; g__Parabacteroides; s__;	yes	B320-3;B320-2	370201;148683;180948;132278	phage_Laminin_G_3;phage_NA;multiple_NA		MGE	42	0	0	438
B320	k__Bacteria; p__Bacteroidetes; c__Bacteroidia; o__Bacteroidales; f__Bacteroidaceae; g__Bacteroides; s__;	k__Bacteria; p__Bacteroidetes; c__Bacteroidia; o__Bacteroidales; f__Tannerellaceae; g__Parabacteroides; s__Parabacteroides_distasonis;		B320-5	304489;93114;142676	plasmid_Relaxase;plasmid_Rep_3;plasmid_YoeB_toxin		MGE	12	258	0	36
B320	k__Bacteria; p__Bacteroidetes; c__Bacteroidia; o__Bacteroidales; f__Bacteroidaceae; g__Bacteroides; s__;	k__Bacteria; p__Firmicutes; c__Bacilli; o__Lactobacillales; f__Streptococcaceae; g__Streptococcus; s__Streptococcus_parasanguinis;		B320-5	39051	plasmid_Mob_Pre		MGE	6	0	0	4
B320	k__Bacteria; p__Bacteroidetes; c__Bacteroidia; o__Bacteroidales; f__Bacteroidaceae; g__Bacteroides; s__;	k__Bacteria; p__Firmicutes; c__Bacilli; o__Lactobacillales; f__Streptococcaceae; g__Streptococcus; s__Streptococcus_salivarius;		B320-2	191115	plasmid_Resolvase		MGE	4	56	0	4
B320	k__Bacteria; p__Firmicutes; c__Clostridia; o__Clostridiales; f__Lachnospiraceae; g__Anaerobutyricum; s__Anaerobutyricum_hallii;	k__Bacteria; p__Bacteroidetes; c__Bacteroidia; o__Bacteroidales; f__Bacteroidaceae; g__Bacteroides; s__;		B320-5	81287	phage_Phage_cap_E		MGE	20	0	0	12
B320	k__Bacteria; p__Firmicutes; c__Clostridia; o__Clostridiales; f__Lachnospiraceae; g__Anaerobutyricum; s__Anaerobutyricum_hallii;	k__Bacteria; p__Firmicutes; c__Clostridia; o__Clostridiales; f__Lachnospiraceae; g__Blautia; s__Blautia_obeum;		B320-5	165966	multiple_PemK_toxin		MGE	12	0	0	16
B320	k__Bacteria; p__Firmicutes; c__Clostridia; o__Clostridiales; f__Lachnospiraceae; g__Anaerostipes; s__Anaerostipes_hadrus;	k__Bacteria; p__Bacteroidetes; c__Bacteroidia; o__Bacteroidales; f__Bacteroidaceae; g__Bacteroides; s__Bacteroides_caccae;		B320-3	261325;2293;4822;263834;21947	transposon_TnpV;multiple_Zeta_toxin;plasmid_MobA_MobL;ABC_efflux	yes	MGE;ARG	63	2452	0	30
B320	k__Bacteria; p__Firmicutes; c__Clostridia; o__Clostridiales; f__Lachnospiraceae; g__Anaerostipes; s__Anaerostipes_hadrus;	k__Bacteria; p__Bacteroidetes; c__Bacteroidia; o__Bacteroidales; f__Bacteroidaceae; g__Bacteroides; s__Bacteroides_vulgatus;		B320-3	29817	plasmid_TrwB_AAD_bind		MGE	4	19	0	4
B320	k__Bacteria; p__Firmicutes; c__Clostridia; o__Clostridiales; f__Lachnospiraceae; g__Anaerostipes; s__Anaerostipes_hadrus;	k__Bacteria; p__Bacteroidetes; c__Bacteroidia; o__Bacteroidales; f__Prevotellaceae; g__Prevotella; s__;		B320-3	2293	ABC_efflux		ARG	2	126	0	2
B320	k__Bacteria; p__Firmicutes; c__Clostridia; o__Clostridiales; f__Lachnospiraceae; g__Anaerostipes; s__Anaerostipes_hadrus;	k__Bacteria; p__Firmicutes; c__Clostridia; o__Clostridiales; f__Eubacteriaceae; g__Eubacterium; s__[Eubacterium]_eligens;	yes	B320-3;B320-2	263834;21947;261325;4822	transposon_TnpV;multiple_Zeta_toxin;plasmid_MobA_MobL	yes	MGE	102	2114	0	126
B320	k__Bacteria; p__Firmicutes; c__Clostridia; o__Clostridiales; f__Lachnospiraceae; g__Anaerostipes; s__Anaerostipes_hadrus;	k__Bacteria; p__Firmicutes; c__Clostridia; o__Clostridiales; f__Lachnospiraceae; g__Blautia; s__;		B320-3	261325;146958;4822;29817;263834;21947	transposon_TnpV;transposon_PhoH;plasmid_TrwB_AAD_bind;multiple_Zeta_toxin;plasmid_MobA_MobL	yes	MGE	23	670	0	34
B320	k__Bacteria; p__Firmicutes; c__Clostridia; o__Clostridiales; f__Lachnospiraceae; g__Anaerostipes; s__Anaerostipes_hadrus;	k__Bacteria; p__Firmicutes; c__Clostridia; o__Clostridiales; f__Lachnospiraceae; g__Blautia; s__Blautia_obeum;		B320-5	161891;115462;258537;328362;161803;261325;120663;173718;179351;29817;150489;259837;20190	multiple_RepA_N;multiple_TnpV;plasmid_RepA_N;plasmid_TrwB_AAD_bind;plasmid_ABC_tran;transposon_TnpV;plasmid_NA;plasmid_MobA_MobL	yes	MGE	242	50	0	124
B320	k__Bacteria; p__Firmicutes; c__Clostridia; o__Clostridiales; f__Lachnospiraceae; g__Anaerostipes; s__Anaerostipes_hadrus;	k__Bacteria; p__Firmicutes; c__Clostridia; o__Clostridiales; f__Ruminococcaceae; g__Faecalibacterium; s__Faecalibacterium_prausnitzii;		B320-3	261325;4822;29817;263834;21947	plasmid_TrwB_AAD_bind;transposon_TnpV;multiple_Zeta_toxin;plasmid_MobA_MobL	yes	MGE	48	1543	0	24
B320	k__Bacteria; p__Firmicutes; c__Clostridia; o__Clostridiales; f__Lachnospiraceae; g__Anaerostipes; s__Anaerostipes_hadrus;	k__Bacteria; p__Firmicutes; c__Clostridia; o__Clostridiales; f__Ruminococcaceae; g__Ruminococcus; s__Ruminococcus_sp._SR1/5;		B320-5	29817	plasmid_TrwB_AAD_bind		MGE	6	39	0	6
B331	k__Bacteria; p__Bacteroidetes; c__Bacteroidia; o__Bacteroidales; f__Bacteroidaceae; g__Bacteroides; s__Bacteroides_fragilis;	k__Bacteria; p__Bacteroidetes; c__Bacteroidia; o__Bacteroidales; f__Bacteroidaceae; g__Bacteroides; s__Bacteroides_vulgatus;	yes	B331-4;B331-3	76899	multiple_Phage_int_SAM_5		MGE	6	0	0	6
B331	k__Bacteria; p__Bacteroidetes; c__Bacteroidia; o__Bacteroidales; f__Bacteroidaceae; g__Bacteroides; s__Bacteroides_fragilis;	k__Bacteria; p__Firmicutes; c__Clostridia; o__Clostridiales; f__Lachnospiraceae; g__Lachnoclostridium; s__[Clostridium]_bolteae;		B331-2	262712	transposon_TnpV		MGE	10	0	0	4
B331	k__Bacteria; p__Bacteroidetes; c__Bacteroidia; o__Bacteroidales; f__Bacteroidaceae; g__Bacteroides; s__Bacteroides_fragilis;	k__Bacteria; p__Firmicutes; c__Clostridia; o__Clostridiales; f__Lachnospiraceae; g__Lachnoclostridium; s__[Clostridium]_scindens;	yes	B331-4;B331-3	192885;202623	multiple_PemK_toxin;multiple_NA		MGE	40	0	0	136
B331	k__Bacteria; p__Bacteroidetes; c__Bacteroidia; o__Bacteroidales; f__Bacteroidaceae; g__Bacteroides; s__Bacteroides_ovatus;	k__Bacteria; p__Bacteroidetes; c__Bacteroidia; o__Bacteroidales; f__Bacteroidaceae; g__Bacteroides; s__Bacteroides_sp._A1C1;		B331-3	262582;246262	phage_Phage_holin_3_6;plasmid_RuvX		MGE	4	0	0	14
B331	k__Bacteria; p__Bacteroidetes; c__Bacteroidia; o__Bacteroidales; f__Bacteroidaceae; g__Bacteroides; s__Bacteroides_ovatus;	k__Bacteria; p__Bacteroidetes; c__Bacteroidia; o__Bacteroidales; f__Bacteroidaceae; g__Bacteroides; s__Bacteroides_vulgatus;		B331-3;B331-2	323265;342594;216705;9412;266343;19945;11082;75;70796;324682;318190;44909;260210;362419;293368;235994;159198;118143	phage_DUF4248;phage_Gp49;phage_Radical_SAM;phage_HTH_3;phage_MFS_1;phage_PQQ_3;phage_PFL-like;phage_GDPD;phage_NA;RND_efflux;phage_VirE_N;phage_Amidase_2;phage_PKD;phage_HTH_37		MGE;ARG	1294	34	0	138
B331	k__Bacteria; p__Bacteroidetes; c__Bacteroidia; o__Bacteroidales; f__Bacteroidaceae; g__Bacteroides; s__Bacteroides_sp._A1C1;	k__Bacteria; p__Bacteroidetes; c__Bacteroidia; o__Bacteroidales; f__Bacteroidaceae; g__Bacteroides; s__Bacteroides_fragilis;		B331-3	278893;271;231666;228023;1274	transposon_DUF1896;plasmid_SSB;RND_efflux;plasmid_ParE_toxin;ABC_efflux	yes	MGE;ARG	90	14	0	31
B331	k__Bacteria; p__Bacteroidetes; c__Bacteroidia; o__Bacteroidales; f__Bacteroidaceae; g__Bacteroides; s__Bacteroides_sp._A1C1;	k__Bacteria; p__Bacteroidetes; c__Bacteroidia; o__Bacteroidales; f__Bacteroidaceae; g__Bacteroides; s__Bacteroides_ovatus;		B331-4	122666	plasmid_TraB		MGE	2	13	0	2
B331	k__Bacteria; p__Bacteroidetes; c__Bacteroidia; o__Bacteroidales; f__Bacteroidaceae; g__Bacteroides; s__Bacteroides_sp._A1C1;	k__Bacteria; p__Bacteroidetes; c__Bacteroidia; o__Bacteroidales; f__Bacteroidaceae; g__Bacteroides; s__Bacteroides_vulgatus;		B331-2;B331-3	273796;210821;99077;904;234633;257421;271;196884;267798;220055;228644;301180;94388;223797;279222;60357;41421;184149;28762;242147;18415;48495;231666;338292;115575;201851;201852	multiple_TraO;transposon_DDE_Tnp_IS66;phage_Terminase_5;phage_NA;transposon_zf-CHC2;transposon_DUF3989;RND_efflux;phage_Phage_tail_S;plasmid_SSB;transposon_DUF4138;phage_DUF935;transposon_TnpB_IS66;transposon_DUF3872;phage_DUF1320;phage_Amidase_2;transposon_NA;multiple_Transposon_TraM;phage_CLP_protease	yes	MGE;ARG	4303	46	0	134
B331	k__Bacteria; p__Bacteroidetes; c__Bacteroidia; o__Bacteroidales; f__Bacteroidaceae; g__Bacteroides; s__Bacteroides_sp._A1C1;	k__Bacteria; p__Bacteroidetes; c__Bacteroidia; o__Bacteroidales; f__Prevotellaceae; g__Paraprevotella; s__Paraprevotella_xylaniphila;		B331-3	102017;54406;197904;215838;59166;215585;54305;245029;197670;291882;259007;259010;334403;292165;184154;205786;29153;126693;47208;3312;101874;126835;183925;298493	multiple_TraO;multiple_CtnDOT_TraJ;plasmid_DNA_pol_A_exo1;transposon_zf-CHC2;transposon_DUF3989;multiple_VirB8;phage_NA;transposon_DUF4138;phage_DUF935;transposon_DUF3872;phage_DUF1320;phage_Phage_Mu_F;transposon_NA;multiple_Transposon_TraM;transposon_DUF4120	yes	MGE	1524	3	0	1116
B331	k__Bacteria; p__Bacteroidetes; c__Bacteroidia; o__Bacteroidales; f__Bacteroidaceae; g__Bacteroides; s__Bacteroides_sp._A1C1;	k__Bacteria; p__Bacteroidetes; c__Bacteroidia; o__Bacteroidales; f__Tannerellaceae; g__Parabacteroides; s__Parabacteroides_distasonis;		B331-4	102017;298244;54406;197904;215838;54305;215585;197670;291882;259007;259010;113475;292165;213336;118234;205786;184154;126693;101874;126835;183925;298493	multiple_TraO;multiple_CtnDOT_TraJ;transposon_zf-CHC2;transposon_DUF3989;multiple_VirB8;transposon_DUF4138;transposon_DUF3872;transposon_NA;multiple_Transposon_TraM;transposon_DUF4120	yes	MGE	1287	0	0	1023
B331	k__Bacteria; p__Bacteroidetes; c__Bacteroidia; o__Bacteroidales; f__Bacteroidaceae; g__Bacteroides; s__Bacteroides_sp._A1C1;	k__Bacteria; p__Firmicutes; c__Clostridia; o__Clostridiales; f__Ruminococcaceae; g__Flavonifractor; s__Flavonifractor_plautii;		B331-3	228023	transposon_DUF1896		MGE	30	14	0	36
B331	k__Bacteria; p__Bacteroidetes; c__Bacteroidia; o__Bacteroidales; f__Bacteroidaceae; g__Bacteroides; s__Bacteroides_thetaiotaomicron;	k__Bacteria; p__Bacteroidetes; c__Bacteroidia; o__Bacteroidales; f__Bacteroidaceae; g__Bacteroides; s__Bacteroides_ovatus;	yes	B331-3;B331-2	359050;326029;366223;107668;208404;126870;205983;346538;335787;67376;228017;313272;313273;357199;72274;281938;184147;238036;219349;356311;215000;351196;293468;338654;297314;135011;345320;354414;302447;165491;185845	phage_DUF4325;phage_HNH_2;phage_NA;phage_DUF3799;phage_HNH_5;phage_Terminase_6;phage_Peptidase_S24;phage_HTH_36		MGE	320	0	0	221
B331	k__Bacteria; p__Bacteroidetes; c__Bacteroidia; o__Bacteroidales; f__Bacteroidaceae; g__Bacteroides; s__Bacteroides_thetaiotaomicron;	k__Bacteria; p__Bacteroidetes; c__Bacteroidia; o__Bacteroidales; f__Bacteroidaceae; g__Bacteroides; s__Bacteroides_sp._A1C1;		B331-2	293468;126870	phage_NA;phage_DUF4325		MGE	20	0	0	8
B331	k__Bacteria; p__Bacteroidetes; c__Bacteroidia; o__Bacteroidales; f__Bacteroidaceae; g__Bacteroides; s__Bacteroides_vulgatus;	k__Bacteria; p__Bacteroidetes; c__Bacteroidia; o__Bacteroidales; f__Bacteroidaceae; g__Bacteroides; s__Bacteroides_ovatus;		B331-4;B331-3	317155;323397;231560;290568;248593;240947;313269;337273	transposon_PcfK;plasmid_HSP20;transposon_DUF3873;transposon_NA;plasmid_Sigma70_r2		MGE	646	488	0	148
B331	k__Bacteria; p__Bacteroidetes; c__Bacteroidia; o__Bacteroidales; f__Bacteroidaceae; g__Bacteroides; s__Bacteroides_vulgatus;	k__Bacteria; p__Bacteroidetes; c__Bacteroidia; o__Bacteroidales; f__Bacteroidaceae; g__Bacteroides; s__Bacteroides_sp._A1C1;		B331-3;B331-2	231560;197706;240947;284470	transposon_DDE_Tnp_1_6;plasmid_HSP20;transposon_NA;plasmid_Sigma70_r2		MGE	1716	150	0	20
B331	k__Bacteria; p__Bacteroidetes; c__Bacteroidia; o__Bacteroidales; f__Bacteroidaceae; g__Bacteroides; s__Bacteroides_vulgatus;	k__Bacteria; p__Bacteroidetes; c__Bacteroidia; o__Bacteroidales; f__Barnesiellaceae; g__Barnesiella; s__Barnesiella_viscericola;		B331-4	282891;46727	multiple_Phage_int_SAM_5;transposon_DUF4096		MGE	396	8	0	96
B331	k__Bacteria; p__Bacteroidetes; c__Bacteroidia; o__Bacteroidales; f__Bacteroidaceae; g__Bacteroides; s__Bacteroides_vulgatus;	k__Bacteria; p__Bacteroidetes; c__Bacteroidia; o__Bacteroidales; f__Prevotellaceae; g__Paraprevotella; s__Paraprevotella_xylaniphila;		B331-3	231560;240947	plasmid_HSP20;plasmid_Sigma70_r2		MGE	1758	1454	0	72
B331	k__Bacteria; p__Bacteroidetes; c__Bacteroidia; o__Bacteroidales; f__Bacteroidaceae; g__Bacteroides; s__Bacteroides_vulgatus;	k__Bacteria; p__Bacteroidetes; c__Bacteroidia; o__Bacteroidales; f__Tannerellaceae; g__Parabacteroides; s__Parabacteroides_distasonis;		B331-3	231560;240947	plasmid_HSP20;plasmid_Sigma70_r2		MGE	1758	1454	0	24
B331	k__Bacteria; p__Bacteroidetes; c__Bacteroidia; o__Bacteroidales; f__Prevotellaceae; g__Paraprevotella; s__Paraprevotella_xylaniphila;	k__Bacteria; p__Bacteroidetes; c__Bacteroidia; o__Bacteroidales; f__Bacteroidaceae; g__Bacteroides; s__Bacteroides_fragilis;		B331-3	5955;305028;4336;310450;298559	plasmid_PhdYeFM_antitox;plasmid_GNVR;plasmid_YoeB_toxin;transposon_PDDEXK_2;transposon_UVR	yes	MGE	81	330	0	246
B331	k__Bacteria; p__Bacteroidetes; c__Bacteroidia; o__Bacteroidales; f__Prevotellaceae; g__Paraprevotella; s__Paraprevotella_xylaniphila;	k__Bacteria; p__Bacteroidetes; c__Bacteroidia; o__Bacteroidales; f__Bacteroidaceae; g__Bacteroides; s__Bacteroides_ovatus;		B331-3	376;111341;299797;3864;259001	plasmid_RuvX;RND_efflux;MexH;phage_Phage_AlpA;transposon_PDDEXK_2	yes	MGE;ARG	171	117	0	357
B331	k__Bacteria; p__Bacteroidetes; c__Bacteroidia; o__Bacteroidales; f__Prevotellaceae; g__Paraprevotella; s__Paraprevotella_xylaniphila;	k__Bacteria; p__Bacteroidetes; c__Bacteroidia; o__Bacteroidales; f__Bacteroidaceae; g__Bacteroides; s__Bacteroides_vulgatus;		B331-3	896;115509;439	transposon_PDDEXK_2;plasmid_VCBS;ABC_efflux		MGE;ARG	27	0	0	18
B331	k__Bacteria; p__Bacteroidetes; c__Bacteroidia; o__Bacteroidales; f__Prevotellaceae; g__Paraprevotella; s__Paraprevotella_xylaniphila;	k__Bacteria; p__Bacteroidetes; c__Bacteroidia; o__Bacteroidales; f__Barnesiellaceae; g__Barnesiella; s__Barnesiella_viscericola;		B331-3	4336	transposon_UVR		MGE	57	66	0	9
B331	k__Bacteria; p__Bacteroidetes; c__Bacteroidia; o__Bacteroidales; f__Tannerellaceae; g__Parabacteroides; s__Parabacteroides_distasonis;	k__Bacteria; p__Bacteroidetes; c__Bacteroidia; o__Bacteroidales; f__Bacteroidaceae; g__Bacteroides; s__Bacteroides_sp._A1C1;		B331-2	182937	plasmid_Resolvase		MGE	12	0	0	21
B331	k__Bacteria; p__Bacteroidetes; c__Bacteroidia; o__Bacteroidales; f__Tannerellaceae; g__Parabacteroides; s__Parabacteroides_distasonis;	k__Bacteria; p__Bacteroidetes; c__Bacteroidia; o__Bacteroidales; f__Bacteroidaceae; g__Bacteroides; s__Bacteroides_vulgatus;		B331-3	76901	multiple_Phage_int_SAM_5		MGE	6	0	0	9
B331	k__Bacteria; p__Firmicutes; c__Clostridia; o__Clostridiales; f__Lachnospiraceae; g__Blautia; s__Blautia_obeum;	k__Bacteria; p__Bacteroidetes; c__Bacteroidia; o__Bacteroidales; f__Bacteroidaceae; g__Bacteroides; s__Bacteroides_ovatus;		B331-3;B331-2	281937;4946;185853;225890	transposon_Transposase_mut;multiple_Sigma54_activat;phage_Phage_holin_4_1		MGE	144	105	0	54
B331	k__Bacteria; p__Firmicutes; c__Clostridia; o__Clostridiales; f__Lachnospiraceae; g__Blautia; s__Blautia_obeum;	k__Bacteria; p__Bacteroidetes; c__Bacteroidia; o__Bacteroidales; f__Bacteroidaceae; g__Bacteroides; s__Bacteroides_sp._A1C1;		B331-2	124754;319606;116890	multiple_Y2_Tnp;multiple_Phage_int_SAM_4;multiple_Zn_Tnp_IS91		MGE	207	81	0	711
B331	k__Bacteria; p__Firmicutes; c__Clostridia; o__Clostridiales; f__Lachnospiraceae; g__Blautia; s__Blautia_obeum;	k__Bacteria; p__Firmicutes; c__Clostridia; o__Clostridiales; f__Lachnospiraceae; g__Lachnoclostridium; s__[Clostridium]_scindens;		B331-3	95753;193741;144253;95698;86165;79388;157789	plasmid_ParA;multiple_Phage_int_SAM_1;transposon_PhoH;plasmid_NA;plasmid_PilM_2		MGE	161	112	0	35
B331	k__Bacteria; p__Firmicutes; c__Clostridia; o__Clostridiales; f__Lachnospiraceae; g__Blautia; s__Blautia_obeum;	k__Bacteria; p__Firmicutes; c__Clostridia; o__Clostridiales; f__Lachnospiraceae; g__Roseburia; s__Roseburia_intestinalis;		B331-3	337292	transposon_TnpV		MGE	72	54	0	14
B331	k__Bacteria; p__Proteobacteria; c__Gammaproteobacteria; o__Enterobacterales; f__Enterobacteriaceae; g__Escherichia; s__Escherichia_coli;	k__Bacteria; p__Bacteroidetes; c__Bacteroidia; o__Bacteroidales; f__Bacteroidaceae; g__Bacteroides; s__;		B331-2	107425;118593;8098;355210;335786;211211;106829;159884;115440;3346;149269;125557;98806;363861;189787;331517	multiple_TonB_dep_Rec;multiple_FecCD;plasmid_ESPR;multiple_Sigma70_r4_2;multiple_FecR;plasmid_MMR_HSR1;plasmid_DUF905;transposon_DDE_Tnp_IS66_C;multiple_Phage_AlpA;multiple_Peripla_BP_2;multiple_ABC_tran;plasmid_NA	yes	MGE	96	496	0	80
B331	k__Bacteria; p__Proteobacteria; c__Gammaproteobacteria; o__Enterobacterales; f__Enterobacteriaceae; g__Escherichia; s__Escherichia_coli;	k__Bacteria; p__Bacteroidetes; c__Bacteroidia; o__Bacteroidales; f__Bacteroidaceae; g__Bacteroides; s__Bacteroides_sp._A1C1;		B331-2	136964;4744;299658;326031;226836;262164;267800;5272;251932;267804;71845;258996;33220;189786;135009;214882;242021;232;171117;289656;3582	plasmid_SLT;gadW;phage_Rhomboid_N;plasmid_DUF932;plasmid_TraL;plasmid_Ribosomal_S7;mdtF;plasmid_Ribosom_S12_S23;plasmid_RHH_1;plasmid_Tra_M;multiple_OrfB_Zn_ribbon;plasmid_Fic;plasmid_Zeta_toxin;plasmid_PAS;plasmid_ArsC;mdtE;plasmid_TraY;CRP;transposon_Transposase_31;plasmid_TraA;plasmid_NA	yes	MGE;ARG	270	297	0	345
B335	k__Bacteria; p__Firmicutes; c__Bacilli; o__Lactobacillales; f__Enterococcaceae; g__Enterococcus; s__Enterococcus_faecium;	k__Bacteria; p__Firmicutes; c__Erysipelotrichia; o__Erysipelotrichales; f__Erysipelotrichaceae; g__; s__;		B335-2	56702	multiple_Transposase_20		MGE	3	310	0	32
B335	k__Bacteria; p__Firmicutes; c__Bacilli; o__Lactobacillales; f__Streptococcaceae; g__Streptococcus; s__Streptococcus_thermophilus;	k__Bacteria; p__Firmicutes; c__Bacilli; o__Lactobacillales; f__Lactobacillaceae; g__Lactobacillus; s__Lactobacillus_crispatus;		B335-2	2291	ABC_efflux		ARG	9	0	0	45
B335	k__Bacteria; p__Firmicutes; c__Bacilli; o__Lactobacillales; f__Streptococcaceae; g__Streptococcus; s__Streptococcus_thermophilus;	k__Bacteria; p__Firmicutes; c__Bacilli; o__Lactobacillales; f__Lactobacillaceae; g__Lactobacillus; s__Lactobacillus_reuteri;		B335-2	276131	multiple_rve_3		MGE	6	0	0	15
B335	k__Bacteria; p__Firmicutes; c__Bacilli; o__Lactobacillales; f__Streptococcaceae; g__Streptococcus; s__Streptococcus_thermophilus;	k__Bacteria; p__Firmicutes; c__Erysipelotrichia; o__Erysipelotrichales; f__Erysipelotrichaceae; g__; s__;		B335-3	376740	multiple_Tn916-Xis		MGE	3	0	0	7
B335	k__Bacteria; p__Firmicutes; c__Clostridia; o__Clostridiales; f__Lachnospiraceae; g__Blautia; s__Blautia_hansenii;	k__Bacteria; p__Firmicutes; c__Bacilli; o__Lactobacillales; f__Enterococcaceae; g__Enterococcus; s__Enterococcus_faecium;		B335-3	40704;132356;28303;316944;4370;32299;149675;38578;274230;46007;100921;144333;133714;148823;294747;77416;2544;262770;1012;9462;232956	plasmid_Rho_N;plasmid_GATase_3;multiple_VirC1;plasmid_ParA;multiple_TnpV;multiple_ParE_toxin;vanY;multiple_Mob_Pre;plasmid_SSB;multiple_PhdYeFM_antitox;plasmid_SRP_SPB;multiple_Phage_int_SAM_3;plasmid_SNO;transposon_PDDEXK_2;ABC_efflux;plasmid_TrwB_AAD_bind;plasmid_PemK_toxin;plasmid_PilM_2	yes	MGE;ARG	870	2973	0	198
B335	k__Bacteria; p__Firmicutes; c__Clostridia; o__Clostridiales; f__Lachnospiraceae; g__Blautia; s__Blautia_hansenii;	k__Bacteria; p__Firmicutes; c__Erysipelotrichia; o__Erysipelotrichales; f__Erysipelotrichaceae; g__; s__;		B335-3	232956;4370;122907;1012	plasmid_SSB;vanY;multiple_Phage_int_SAM_5;ABC_efflux	yes	MGE;ARG	103	297	0	8
B335	k__Bacteria; p__Firmicutes; c__Clostridia; o__Clostridiales; f__Lachnospiraceae; g__Blautia; s__Blautia_hansenii;	k__Bacteria; p__Proteobacteria; c__Gammaproteobacteria; o__Enterobacterales; f__Enterobacteriaceae; g__Klebsiella; s__Klebsiella_pneumoniae;		B335-3	341506;1413	plasmid_RelB;ABC_efflux		MGE;ARG	117	288	0	12
B335	k__Bacteria; p__Firmicutes; c__Erysipelotrichia; o__Erysipelotrichales; f__Erysipelotrichaceae; g__; s__;	k__Bacteria; p__Actinobacteria; c__Actinobacteria; o__Actinomycetales; f__Actinomycetaceae; g__Schaalia; s__Schaalia_meyeri;		B335-2	285803	plasmid_TraF		MGE	6	17	0	2
B335	k__Bacteria; p__Proteobacteria; c__Gammaproteobacteria; o__Enterobacterales; f__Enterobacteriaceae; g__Klebsiella; s__Klebsiella_pneumoniae;	k__Bacteria; p__Firmicutes; c__Bacilli; o__Lactobacillales; f__Enterococcaceae; g__Enterococcus; s__Enterococcus_faecium;		B335-3	147017;69494	phage_Peptidase_S11;phage_His_biosynth		MGE	24	24	0	18
B335	k__Bacteria; p__Proteobacteria; c__Gammaproteobacteria; o__Enterobacterales; f__Enterobacteriaceae; g__Klebsiella; s__Klebsiella_pneumoniae;	k__Bacteria; p__Proteobacteria; c__Gammaproteobacteria; o__Enterobacterales; f__Enterobacteriaceae; g__Citrobacter; s__Citrobacter_braakii;		B335-3	79361;312707;209155;147974;365197;115470;268819;180887;162714;276768;2857;17962;302505;199340;155704;97725;71357;126913;4935;40393;92109;3540;268503;272855;147164;42978;25838;89201;316543	plasmid_tRNA_U5-meth_tr;plasmid_TetR_N;plasmid_DNA_pol_A_exo1;plasmid_RHH_3;multiple_HTH_37;plasmid_SIR2_2;phage_Proteasome;plasmid_DUF87;plasmid_DUF1422;multiple_IncFII_repA;plasmid_PNK3P;multiple_N6_Mtase;multiple_HTH_31;plasmid_Semialdhyde_dhC;plasmid_Lyase_1;plasmid_Rep_3;multiple_Phage_integrase;multiple_Gp49;Escherichia coli CpxR;plasmid_Peptidase_M20;plasmid_NIL;plasmid_Pyr_redox_dim;plasm…	yes	MGE;ARG	458	732	0	426
B357	k__Bacteria; p__Bacteroidetes; c__Bacteroidia; o__Bacteroidales; f__Bacteroidaceae; g__Bacteroides; s__;	k__Bacteria; p__Bacteroidetes; c__Bacteroidia; o__Bacteroidales; f__Tannerellaceae; g__Parabacteroides; s__;		B357-3	284196;255079;216559;286645;280053;156441;193433	plasmid_MerR_1;transposon_DUF4134;transposon_DUF4133;plasmid_DUF3408;plasmid_NA;transposon_NA	yes	MGE	126	572	0	34
B357	k__Bacteria; p__Bacteroidetes; c__Bacteroidia; o__Bacteroidales; f__Bacteroidaceae; g__Bacteroides; s__;	k__Bacteria; p__Firmicutes; c__Clostridia; o__Clostridiales; f__Ruminococcaceae; g__Ruminococcus; s__Ruminococcus_sp._SR1/5;		B357-3	114240	plasmid_NA		MGE	37	14	0	2
B357	k__Bacteria; p__Bacteroidetes; c__Bacteroidia; o__Bacteroidales; f__Bacteroidaceae; g__Bacteroides; s__Bacteroides_dorei;	k__Bacteria; p__Bacteroidetes; c__Bacteroidia; o__Bacteroidales; f__Bacteroidaceae; g__Bacteroides; s__Bacteroides_sp._A1C1;		B357-3	78926	multiple_Phage_int_SAM_5		MGE	2	1	0	4
B357	k__Bacteria; p__Bacteroidetes; c__Bacteroidia; o__Bacteroidales; f__Bacteroidaceae; g__Bacteroides; s__Bacteroides_dorei;	k__Bacteria; p__Bacteroidetes; c__Bacteroidia; o__Bacteroidales; f__Bacteroidaceae; g__Bacteroides; s__Bacteroides_vulgatus;		B357-4	60386;183111;144751;263793;222903;59677	multiple_Phage_int_SAM_5;plasmid_HigB-like_toxin;multiple_Resolvase;multiple_Phage_integrase	yes	MGE	42	3	0	25
B357	k__Bacteria; p__Bacteroidetes; c__Bacteroidia; o__Bacteroidales; f__Bacteroidaceae; g__Bacteroides; s__Bacteroides_sp._A1C1;	k__Bacteria; p__Bacteroidetes; c__Bacteroidia; o__Bacteroidales; f__Bacteroidaceae; g__Bacteroides; s__Bacteroides_cellulosilyticus;		B357-4	148621;122655	multiple_VirC1;multiple_ParBc		MGE	4	0	0	4
B357	k__Bacteria; p__Bacteroidetes; c__Bacteroidia; o__Bacteroidales; f__Bacteroidaceae; g__Bacteroides; s__Bacteroides_sp._A1C1;	k__Bacteria; p__Bacteroidetes; c__Bacteroidia; o__Bacteroidales; f__Bacteroidaceae; g__Bacteroides; s__Bacteroides_dorei;	yes	B357-4;B357-3	40980	multiple_Phage_int_SAM_5		MGE	4	0	0	22
B357	k__Bacteria; p__Bacteroidetes; c__Bacteroidia; o__Bacteroidales; f__Bacteroidaceae; g__Bacteroides; s__Bacteroides_sp._A1C1;	k__Bacteria; p__Bacteroidetes; c__Bacteroidia; o__Bacteroidales; f__Bacteroidaceae; g__Bacteroides; s__Bacteroides_vulgatus;		B357-4	40980	multiple_Phage_int_SAM_5		MGE	2	0	0	20
B357	k__Bacteria; p__Bacteroidetes; c__Bacteroidia; o__Bacteroidales; f__Bacteroidaceae; g__Bacteroides; s__Bacteroides_sp._A1C1;	k__Bacteria; p__Firmicutes; c__Clostridia; o__Clostridiales; f__Ruminococcaceae; g__Faecalibacterium; s__Faecalibacterium_prausnitzii;		B357-4	148621;122655	multiple_VirC1;multiple_ParBc		MGE	12	152	0	12
B357	k__Bacteria; p__Bacteroidetes; c__Bacteroidia; o__Bacteroidales; f__Rikenellaceae; g__Alistipes; s__Alistipes_finegoldii;	k__Bacteria; p__Firmicutes; c__Bacilli; o__Lactobacillales; f__Streptococcaceae; g__Streptococcus; s__Streptococcus_parasanguinis;		B357-6	76455;340136;310668;283384;157852	plasmid_NA;plasmid_Relaxase;plasmid_MobC		MGE	20	0	0	110
B357	k__Bacteria; p__Firmicutes; c__Clostridia; o__Clostridiales; f__Ruminococcaceae; g__Faecalibacterium; s__Faecalibacterium_prausnitzii;	k__Bacteria; p__Bacteroidetes; c__Bacteroidia; o__Bacteroidales; f__Bacteroidaceae; g__Bacteroides; s__;		B357-2;B357-3	275354;129308;332445;310044;253855;60833;115624;309934;171188;106549;18869;324152;247099;141372;94014;39116;16591;359122;109276;21986;32234;68719;105208	plasmid_HisKA;plasmid_Zn_ribbon_recom;multiple_Mob_Pre;multiple_ParBc;plasmid_Fer4_7;multiple_PC4;multiple_NA;plasmid_Trans_reg_C;plasmid_MobC;multiple_RepA_N;multiple_HTH_31;plasmid_NA;plasmid_Redoxin;plasmid_PilM_2;multiple_Cys_rich_VLP;multiple_Zn_ribbon_recom;multiple_MFS_3;plasmid_TrwB_AAD_bind;plasmid_Relaxase	yes	MGE	246	2474	0	694
B357	k__Bacteria; p__Firmicutes; c__Clostridia; o__Clostridiales; f__Ruminococcaceae; g__Faecalibacterium; s__Faecalibacterium_prausnitzii;	k__Bacteria; p__Bacteroidetes; c__Bacteroidia; o__Bacteroidales; f__Bacteroidaceae; g__Bacteroides; s__Bacteroides_cellulosilyticus;		B357-6	105208;324152;129308;309934	multiple_Mob_Pre;multiple_PC4;multiple_NA;multiple_ParBc		MGE	84	240	0	368
B357	k__Bacteria; p__Firmicutes; c__Clostridia; o__Clostridiales; f__Ruminococcaceae; g__Faecalibacterium; s__Faecalibacterium_prausnitzii;	k__Bacteria; p__Bacteroidetes; c__Bacteroidia; o__Bacteroidales; f__Bacteroidaceae; g__Bacteroides; s__Bacteroides_helcogenes;		B357-3	296160;21985;232005;19333;206857;185932;229997;271598;20941;104879;34861;159254;264063	multiple_Sigma70_r4_2;multiple_TnpV;phage_CbiQ;phage_ABC_tran;phage_Trep_Strep;multiple_Fe_dep_repr_C;phage_HTH_AraC;phage_YqaJ;multiple_Resolvase;phage_SMC_N;multiple_DUF3847		MGE	128	260	0	494
B357	k__Bacteria; p__Firmicutes; c__Clostridia; o__Clostridiales; f__Ruminococcaceae; g__Faecalibacterium; s__Faecalibacterium_prausnitzii;	k__Bacteria; p__Bacteroidetes; c__Bacteroidia; o__Bacteroidales; f__Bacteroidaceae; g__Bacteroides; s__Bacteroides_sp._A1C1;		B357-6;B357-2	309934;105208;324152;275354;129308	plasmid_MobC;multiple_Mob_Pre;multiple_ParBc;multiple_PC4;multiple_NA		MGE	99	240	0	518
B357	k__Bacteria; p__Firmicutes; c__Clostridia; o__Clostridiales; f__Ruminococcaceae; g__Faecalibacterium; s__Faecalibacterium_prausnitzii;	k__Bacteria; p__Firmicutes; c__Clostridia; o__Clostridiales; f__Lachnospiraceae; g__Blautia; s__Blautia_obeum;		B357-5	29261	multiple_PLDc_N		MGE	3	6	0	2
B357	k__Bacteria; p__Firmicutes; c__Clostridia; o__Clostridiales; f__Ruminococcaceae; g__Faecalibacterium; s__Faecalibacterium_prausnitzii;	k__Bacteria; p__Firmicutes; c__Clostridia; o__Clostridiales; f__Lachnospiraceae; g__Roseburia; s__;		B357-6	21985;19333;232005;185932;34861;271598;104879;159254;315992;264063	multiple_TnpV;phage_CbiQ;phage_ABC_tran;phage_Trep_Strep;multiple_Fe_dep_repr_C;phage_NA;phage_HTH_AraC;phage_SMC_N;phage_YqaJ		MGE	40	0	0	130
B370	k__Bacteria; p__Bacteroidetes; c__Bacteroidia; o__Bacteroidales; f__Bacteroidaceae; g__Bacteroides; s__;	k__Bacteria; p__Bacteroidetes; c__Bacteroidia; o__Bacteroidales; f__Odoribacteraceae; g__Odoribacter; s__Odoribacter_splanchnicus;		B370-4	77017;37955	multiple_ParBc;phage_Terminase_3		MGE	24	0	0	8
B370	k__Bacteria; p__Bacteroidetes; c__Bacteroidia; o__Bacteroidales; f__Bacteroidaceae; g__Bacteroides; s__;	k__Bacteria; p__Bacteroidetes; c__Bacteroidia; o__Bacteroidales; f__Tannerellaceae; g__Parabacteroides; s__;		B370-2	138577;77017;37955;38420	phage_Phage_prot_Gp6;multiple_ParBc;phage_Terminase_3		MGE	48	16	0	24
B370	k__Bacteria; p__Bacteroidetes; c__Bacteroidia; o__Bacteroidales; f__Bacteroidaceae; g__Bacteroides; s__;	k__Bacteria; p__Firmicutes; c__Clostridia; o__Clostridiales; f__Christensenellaceae; g__Christensenella; s__Christensenella_massiliensis;		B370-2	7273;204078;127439	multiple_DUF87;multiple_NA;multiple_MT-A70		MGE	24	0	0	108
B370	k__Bacteria; p__Firmicutes; c__Clostridia; o__Clostridiales; f__Ruminococcaceae; g__Faecalibacterium; s__Faecalibacterium_prausnitzii;	k__Bacteria; p__Bacteroidetes; c__Bacteroidia; o__Bacteroidales; f__Tannerellaceae; g__Parabacteroides; s__;		B370-3	160736;174053;333288;282283;127053;336174;331890;314867;195667;139826;344346;321275;38207	multiple_ParE_toxin;phage_Sigma70_r4;multiple_Phage_int_SAM_3;phage_NA		MGE	52	78	0	338
H3	k__Bacteria; p__Bacteroidetes; c__Bacteroidia; o__Bacteroidales; f__Bacteroidaceae; g__Bacteroides; s__Bacteroides_vulgatus;	k__Bacteria; p__Bacteroidetes; c__Bacteroidia; o__Bacteroidales; f__Bacteroidaceae; g__Bacteroides; s__Bacteroides_sp._A1C1;		H3-2	306020;360516;58842;217331;86714	plasmid_NA;multiple_Phage_int_SAM_5;transposon_DDE_Tnp_IS66;plasmid_Mob_Pre	yes	MGE	41	6	0	12
H3	k__Bacteria; p__Bacteroidetes; c__Bacteroidia; o__Bacteroidales; f__Bacteroidaceae; g__Bacteroides; s__Bacteroides_vulgatus;	k__Bacteria; p__Bacteroidetes; c__Bacteroidia; o__Bacteroidales; f__Rikenellaceae; g__Alistipes; s__;		H3-5	166889;29685	multiple_N6_Mtase;multiple_T5orf172		MGE	16	4	0	12
H3	k__Bacteria; p__Bacteroidetes; c__Bacteroidia; o__Bacteroidales; f__Bacteroidaceae; g__Bacteroides; s__Bacteroides_vulgatus;	k__Bacteria; p__Bacteroidetes; c__Bacteroidia; o__Bacteroidales; f__Rikenellaceae; g__Alistipes; s__Alistipes_finegoldii;		H3-3;H3-4	271457;144099;276295;130568;291914;110570;28939;310;120667	multiple_Phage_int_SAM_5;multiple_PhoH;multiple_rve;multiple_TnpB_IS66;RND_efflux;multiple_NA;transposon_NA		MGE;ARG	49	96	0	22
H3	k__Bacteria; p__Bacteroidetes; c__Bacteroidia; o__Bacteroidales; f__Bacteroidaceae; g__Bacteroides; s__Bacteroides_vulgatus;	k__Bacteria; p__Firmicutes; c__Clostridia; o__Clostridiales; f__Ruminococcaceae; g__Ruminococcus; s__Ruminococcus_bicirculans;		H3-4	3697;218;217331;306020	transposon_DDE_Tnp_IS66;MexE;RND_efflux	yes	MGE;ARG	54	138	0	24
H3	k__Bacteria; p__Bacteroidetes; c__Bacteroidia; o__Bacteroidales; f__Rikenellaceae; g__Alistipes; s__;	k__Bacteria; p__Bacteroidetes; c__Bacteroidia; o__Bacteroidales; f__Bacteroidaceae; g__Bacteroides; s__;		H3-5	274671	plasmid_HigB-like_toxin		MGE	46	10	0	12
H3	k__Bacteria; p__Bacteroidetes; c__Bacteroidia; o__Bacteroidales; f__Rikenellaceae; g__Alistipes; s__;	k__Bacteria; p__Bacteroidetes; c__Bacteroidia; o__Bacteroidales; f__Bacteroidaceae; g__Bacteroides; s__Bacteroides_dorei;		H3-5	274671	plasmid_HigB-like_toxin		MGE	46	10	0	12
H3	k__Bacteria; p__Bacteroidetes; c__Bacteroidia; o__Bacteroidales; f__Rikenellaceae; g__Alistipes; s__Alistipes_finegoldii;	k__Bacteria; p__Bacteroidetes; c__Bacteroidia; o__Bacteroidales; f__Bacteroidaceae; g__Bacteroides; s__;		H3-5	6560;282900;39565	plasmid_Wzz;transposon_RNA_helicase;plasmid_TraF		MGE	24	6	0	18
H3	k__Bacteria; p__Bacteroidetes; c__Bacteroidia; o__Bacteroidales; f__Rikenellaceae; g__Alistipes; s__Alistipes_finegoldii;	k__Bacteria; p__Bacteroidetes; c__Bacteroidia; o__Bacteroidales; f__Bacteroidaceae; g__Bacteroides; s__Bacteroides_sp._A1C1;		H3-2	11568	transposon_Toprim_Crpt		MGE	8	0	0	5
H3	k__Bacteria; p__Bacteroidetes; c__Bacteroidia; o__Bacteroidales; f__Rikenellaceae; g__Alistipes; s__Alistipes_finegoldii;	k__Bacteria; p__Bacteroidetes; c__Bacteroidia; o__Bacteroidales; f__Bacteroidaceae; g__Bacteroides; s__Bacteroides_vulgatus;	yes	H3-3;H3-2;H3-4	6560;222890;312907;39565;4048;282900;47414	plasmid_Wzz;transposon_HTH_Tnp_1;plasmid_TraF;transposon_RNA_helicase;plasmid_Zeta_toxin;multiple_SSB;ClassA	yes	MGE;ARG	120	300	0	150
H3	k__Bacteria; p__Firmicutes; c__Clostridia; o__Clostridiales; f__Lachnospiraceae; g__Coprococcus; s__Coprococcus_sp._ART55/1;	k__Bacteria; p__Firmicutes; c__Clostridia; o__Clostridiales; f__Lachnospiraceae; g__Anaerobutyricum; s__Anaerobutyricum_hallii;		H3-2	215330;278439;295151;208688;253524;90580;245496;4921;263197;172798	phage_NA;multiple_DUF1064;multiple_RecT		MGE	56	0	0	100
H3	k__Bacteria; p__Firmicutes; c__Clostridia; o__Clostridiales; f__Ruminococcaceae; g__Ruminococcus; s__Ruminococcus_bicirculans;	k__Bacteria; p__Bacteroidetes; c__Bacteroidia; o__Bacteroidales; f__Bacteroidaceae; g__Bacteroides; s__;		H3-2	7074;63460;4747;300364;153835;58414;16367;176941;179121;3826;226418;198932;60669;267163;265693	multiple_Phage_int_SAM_5;plasmid_Big_2;plasmid_RHH_1;plasmid_NA;plasmid_HTH_Crp_2;plasmid_AAA_10;plasmid_TrwB_AAD_bind		MGE	270	720	0	210
H3	k__Bacteria; p__Firmicutes; c__Clostridia; o__Clostridiales; f__Ruminococcaceae; g__Ruminococcus; s__Ruminococcus_bicirculans;	k__Bacteria; p__Bacteroidetes; c__Bacteroidia; o__Bacteroidales; f__Bacteroidaceae; g__Bacteroides; s__Bacteroides_dorei;		H3-5	7074;63460;57604;69239;293119	multiple_Phage_int_SAM_5;plasmid_SSB;phage_Terminase_6C;phage_Phage_portal;plasmid_TrwB_AAD_bind	yes	MGE	104	36	0	60
H3	k__Bacteria; p__Firmicutes; c__Clostridia; o__Clostridiales; f__Ruminococcaceae; g__Ruminococcus; s__Ruminococcus_bicirculans;	k__Bacteria; p__Bacteroidetes; c__Bacteroidia; o__Bacteroidales; f__Bacteroidaceae; g__Bacteroides; s__Bacteroides_vulgatus;		H3-5	102705	transposon_IstB_IS21		MGE	36	120	0	6
H3	k__Bacteria; p__Firmicutes; c__Clostridia; o__Clostridiales; f__Ruminococcaceae; g__Ruminococcus; s__Ruminococcus_bicirculans;	k__Bacteria; p__Firmicutes; c__Clostridia; o__Clostridiales; f__Lachnospiraceae; g__Coprococcus; s__Coprococcus_sp._ART55/1;		H3-4	8867	multiple_Zeta_toxin		MGE	9	24	0	18
H3	k__Bacteria; p__Firmicutes; c__Clostridia; o__Clostridiales; f__Ruminococcaceae; g__Ruminococcus; s__Ruminococcus_bicirculans;	k__Bacteria; p__Firmicutes; c__Clostridia; o__Clostridiales; f__Lachnospiraceae; g__Roseburia; s__;		H3-5	102440;118307	plasmid_SRP54_N;multiple_Phage_int_SAM_4		MGE	19	42	0	90
H8	k__Bacteria; p__Actinobacteria; c__Actinobacteria; o__Bifidobacteriales; f__Bifidobacteriaceae; g__Bifidobacterium; s__Bifidobacterium_adolescentis;	k__Bacteria; p__Bacteroidetes; c__Bacteroidia; o__Bacteroidales; f__Bacteroidaceae; g__Bacteroides; s__;		H8-4	290225;209550	phage_NA		MGE	12	104	0	16
H8	k__Bacteria; p__Actinobacteria; c__Coriobacteriia; o__Coriobacteriales; f__Coriobacteriaceae; g__Collinsella; s__Collinsella_aerofaciens;	k__Bacteria; p__Actinobacteria; c__Coriobacteriia; o__Eggerthellales; f__Eggerthellaceae; g__; s__;		H8-3	275924	plasmid_RelB		MGE	3	29	0	3
H8	k__Bacteria; p__Bacteroidetes; c__Bacteroidia; o__Bacteroidales; f__Bacteroidaceae; g__Bacteroides; s__;	k__Bacteria; p__Actinobacteria; c__Coriobacteriia; o__Eggerthellales; f__Eggerthellaceae; g__; s__;		H8-2	100000	multiple_Phage_int_SAM_4		MGE	8	0	0	5
H8	k__Bacteria; p__Bacteroidetes; c__Bacteroidia; o__Bacteroidales; f__Bacteroidaceae; g__Bacteroides; s__;	k__Bacteria; p__Firmicutes; c__Clostridia; o__Clostridiales; f__Ruminococcaceae; g__Faecalibacterium; s__Faecalibacterium_prausnitzii;		H8-3;H8-5	23059;243615	plasmid_Zn_ribbon_recom;multiple_Sigma70_r4_2		MGE	16	26	0	43
H8	k__Bacteria; p__Bacteroidetes; c__Bacteroidia; o__Bacteroidales; f__Bacteroidaceae; g__Bacteroides; s__;	k__Bacteria; p__Firmicutes; c__Clostridia; o__Clostridiales; f__Ruminococcaceae; g__Ruminococcus; s__Ruminococcus_bicirculans;		H8-3	6097	plasmid_FtsX		MGE	4	60	0	6
H8	k__Bacteria; p__Bacteroidetes; c__Bacteroidia; o__Bacteroidales; f__Bacteroidaceae; g__Bacteroides; s__Bacteroides_caccae;	k__Bacteria; p__Bacteroidetes; c__Bacteroidia; o__Bacteroidales; f__Bacteroidaceae; g__Bacteroides; s__Bacteroides_vulgatus;		H8-5	218845;79639	plasmid_Mob_Pre;plasmid_RepL		MGE	6	0	0	8
H8	k__Bacteria; p__Bacteroidetes; c__Bacteroidia; o__Bacteroidales; f__Bacteroidaceae; g__Bacteroides; s__Bacteroides_vulgatus;	k__Bacteria; p__Bacteroidetes; c__Bacteroidia; o__Bacteroidales; f__Bacteroidaceae; g__Bacteroides; s__Bacteroides_caccae;		H8-3	362191	multiple_DUF3789		MGE	3	0	0	5
H8	k__Bacteria; p__Bacteroidetes; c__Bacteroidia; o__Bacteroidales; f__Bacteroidaceae; g__Bacteroides; s__Bacteroides_vulgatus;	k__Bacteria; p__Bacteroidetes; c__Bacteroidia; o__Bacteroidales; f__Rikenellaceae; g__Alistipes; s__;	yes	H8-2;H8-4	52419;113749	multiple_Phage_int_SAM_5;multiple_Phage_int_SAM_3		MGE	32	0	0	92
H8	k__Bacteria; p__Bacteroidetes; c__Bacteroidia; o__Bacteroidales; f__Bacteroidaceae; g__Bacteroides; s__Bacteroides_vulgatus;	k__Bacteria; p__Bacteroidetes; c__Bacteroidia; o__Bacteroidales; f__Rikenellaceae; g__Alistipes; s__Alistipes_shahii;		H8-5	245633;245634;214530;307085;323991;352796;231325;237473;333601;322724;125221;185385;197425;296627;172093;52419;251335;265799;254802;113749;186201;254809;188511;260709;194150;194162	multiple_Phage_int_SAM_5;phage_DUF4065;phage_ORF6N;phage_VRR_NUC;phage_Pentapeptide;phage_NA;phage_N6_Mtase;multiple_Phage_int_SAM_3;phage_Peptidase_M15_3;multiple_Rad52_Rad22;phage_KilA-N		MGE	312	0	0	936
H8	k__Bacteria; p__Firmicutes; c__Clostridia; o__Clostridiales; f__Ruminococcaceae; g__Faecalibacterium; s__Faecalibacterium_prausnitzii;	k__Bacteria; p__Bacteroidetes; c__Bacteroidia; o__Bacteroidales; f__Bacteroidaceae; g__Bacteroides; s__;		H8-3;H8-4;H8-5	259587;256006;305670;187787;222607;193279;4757;28699;282528;336417;303013;183717;290220;128430;234415;246837;274744;46140;281150;272069;253638;164424;267081;293457;82134;239575;355799;272089;115167;54112;240735;32610;252259;279783;180585;194157;112366;245626;106495	plasmid_ParA;multiple_Inhibitor_G39P;plasmid_Resolvase;phage_HNH_5;multiple_NA;plasmid_RelB;phage_Dam;plasmid_ParBc;plasmid_ParE_toxin;phage_Phage_Mu_F;phage_HK97-gp10_like;phage_Tail_P2_I;transposon_DDE_Tnp_1_6;phage_NA;transposon_TniB;multiple_FGE-sulfatase;plasmid_Rep_3;multiple_Phage_integrase;multiple_DUF1071;phage_Phage_prot_Gp6;plasmid_Relaxase;multiple_SSB;phage_RusA	yes	MGE	306	718	0	422
H8	k__Bacteria; p__Firmicutes; c__Clostridia; o__Clostridiales; f__Ruminococcaceae; g__Faecalibacterium; s__Faecalibacterium_prausnitzii;	k__Bacteria; p__Bacteroidetes; c__Bacteroidia; o__Bacteroidales; f__Bacteroidaceae; g__Bacteroides; s__Bacteroides_caccae;		H8-3	37520	multiple_Phage_int_SAM_5		MGE	108	66	0	12
H8	k__Bacteria; p__Firmicutes; c__Clostridia; o__Clostridiales; f__Ruminococcaceae; g__Faecalibacterium; s__Faecalibacterium_prausnitzii;	k__Bacteria; p__Bacteroidetes; c__Bacteroidia; o__Bacteroidales; f__Bacteroidaceae; g__Bacteroides; s__Bacteroides_vulgatus;		H8-3;H8-5	54112;128430;222607;32435;28699;46140	plasmid_ParA;multiple_Zn_ribbon_recom;plasmid_ParBc;plasmid_Relaxase;plasmid_Rep_3;multiple_Phage_integrase	yes	MGE	126	573	0	111
H8	k__Bacteria; p__Firmicutes; c__Clostridia; o__Clostridiales; f__Ruminococcaceae; g__Faecalibacterium; s__Faecalibacterium_prausnitzii;	k__Bacteria; p__Firmicutes; c__Clostridia; o__Clostridiales; f__Ruminococcaceae; g__Ruminococcus; s__Ruminococcus_bicirculans;		H8-5	277221	transposon_TnpV		MGE	6	20	0	8
H8	k__Bacteria; p__Firmicutes; c__Clostridia; o__Clostridiales; f__Ruminococcaceae; g__Ruminococcus; s__Ruminococcus_bicirculans;	k__Bacteria; p__Bacteroidetes; c__Bacteroidia; o__Bacteroidales; f__Bacteroidaceae; g__Bacteroides; s__;		H8-3	516;4741;179204;2061;118542;299023;273553;5650;26387;307092;35093;43799;9758;30367;358816;107937;116516;345896;336426;91820;231597;239663;71601;278577;96818;176314;343354;110405;16970;141900;1870;25166;16081;245592;1882;135387;485;273517;134001;138098;259570;305653;294009;41084	multiple_Abi_2;multiple_ParBc;multiple_NA;multiple_CobW_C;phage_OmpH;phage_DnaB_C;multiple_Sigma70_r4_2;phage_Phage_holin_4_1;multiple_Rad51;multiple_HTH_31;plasmid_TraB;multiple_ParA;vanY;phage_NA;multiple_PemK_toxin;plasmid_Zeta_toxin;plasmid_YafQ_toxin;multiple_HTH_7;multiple_Phage_integrase;phage_Glyco_hydro_25;phage_Phage_XkdX;multiple_Transposase_mut;plasmid_RuvX;transposon_HTH_Tnp_1;plasmi…	yes	MGE;ARG	4588	6444	0	870
H8	k__Bacteria; p__Firmicutes; c__Clostridia; o__Clostridiales; f__Ruminococcaceae; g__Ruminococcus; s__Ruminococcus_bicirculans;	k__Bacteria; p__Bacteroidetes; c__Bacteroidia; o__Bacteroidales; f__Bacteroidaceae; g__Bacteroides; s__Bacteroides_vulgatus;	yes	H8-3;H8-4;H8-5	516;179204;2061;299023;5650;214548;252439;273949;9758;23585;19493;336423;336426;212012;139309;220718;239663;185392;344625;278577;96818;22578;109107;220731;16970;141900;25166;58460;250973;273517;338033;278135;294009;41084;4741;113798;372875;273553;299154;213150;30367;91820;231597;176314;16081;144595;135387;223478;106758;99591;327944;333579;111885;118542;201489;26387;35093;352023;43799;263456;11651…	multiple_RNase_T;phage_Minor_capsid_2;plasmid_Zn_ribbon_recom;multiple_rve;phage_ABC_tran;multiple_Abi_2;plasmid_Resolvase;multiple_ParBc;phage_Phage_Gp15;phage_Sigma70_r4;phage_Phage_min_cap2;multiple_NA;phage_MazE_antitoxin;multiple_CobW_C;phage_Phage_GP20;multiple_DNA_methylase;phage_OmpH;phage_Sortilin-Vps10;transposon_NA;phage_HD_assoc;phage_DnaB_C;multiple_Sigma70_r4_2;phage_Rrf2;phage_Phag…	yes	MGE;ARG	18363	11700	0	3954
H8	k__Bacteria; p__Firmicutes; c__Clostridia; o__Clostridiales; f__Ruminococcaceae; g__Ruminococcus; s__Ruminococcus_bicirculans;	k__Bacteria; p__Firmicutes; c__Clostridia; o__Clostridiales; f__Lachnospiraceae; g__Coprococcus; s__Coprococcus_sp._ART55/1;		H8-2	102440;118542;265783	transposon_HTH_Tnp_1;multiple_Phage_int_SAM_4;plasmid_SRP54_N	yes	MGE	34	11	0	23
