# Supplementary material for: Widespread transfer of mobile antibiotic resistance genes within individual gut microbiomes revealed through bacterial Hi-C
Source: Nat Commun. 2020 Sep 1;11:4379. doi: 10.1038/s41467-020-18164-7 (PMC7463002; doi:10.1038/s41467-020-18164-7)
Supplement: Supplementary file 7 — Supplementary Data 5 [file 41467_2020_18164_MOESM7_ESM.xlsx]

## Sheet: Sheet1
Best CARD ID	Best Resfams ID	Mechanism	Broad Mechanism	Drug Class
AAC(3)-IIa	AAC3	Acetyltransferase	Acetyltransferase	aminoglycoside
AAC(6')-Ie-APH(2'')-Ia	APH3	Phosphotransferase	Phosphotransferase	aminoglycoside
AAC(6')-Ie-APH(2'')-Ia	NA	Acetyltransferase	Acetyltransferase	aminoglycoside
AAC(6')-Ii	AAC6-I	Acetyltransferase	Acetyltransferase	aminoglycoside
AAC(6)-Ip	NA	Acetyltransferase	Acetyltransferase	aminoglycoside
ACC-3	ClassC-AmpC	Beta-Lactamase-Class C	Beta-Lactamase	NA
ACC-5	ClassC-AmpC	Beta-Lactamase-Class C	Beta-Lactamase	NA
ACT-33	ClassC-AmpC	Beta-Lactamase-Class C	Beta-Lactamase	cephalosporin
ACT-6	ClassC-AmpC	Beta-Lactamase-Class C	Beta-Lactamase	cephalosporin
ANT(4')-Ib	ANT	Nucleotidyltransferase	Nucleotidyltransferase	aminoglycoside
ANT(6)-Ia	ANT	Nucleotidyltransferase	Nucleotidyltransferase	aminoglycoside
ANT(6)-Ib	ANT6	Nucleotidyltransferase	Nucleotidyltransferase	aminoglycoside
APH(2'')-IIa	NA	Phosphotransferase	Phosphotransferase	NA
APH(3'')-Ib	APH3''	Phosphotransferase	Phosphotransferase	NA
APH(3')-IIIa	APH3'	Phosphotransferase	Phosphotransferase	NA
APH(3')-Ia	APH3'	Phosphotransferase	Phosphotransferase	NA
APH(6)-Id	APH6	Phosphotransferase	Phosphotransferase	NA
AcrE	MexX	Efflux	Efflux	NA
AcrF	RND_efflux	Efflux	Efflux	NA
AcrS	NA	Gene Modulating Resistance	Gene Modulating Resistance	NA
Bifidobacteria intrinsic ileS conferring resistance to mupirocin	NA	Isoleucyl-tRNA Transferase	Other	NA
CARD	Resfams	Mechanism	Sub_mechanism	Alltypes
CFE-1	ClassC-AmpC	Beta-Lactamase-Class C	Beta-Lactamase	cephalosporin
CMY-101	ClassC-AmpC	Beta-Lactamase-Class C	Beta-Lactamase	cephalosporin
CMY-118	ClassC-AmpC	Beta-Lactamase-Class C	Beta-Lactamase	cephalosporin
CMY-66	ClassC-AmpC	Beta-Lactamase-Class C	Beta-Lactamase	cephalosporin
CMY-82	ClassC-AmpC	Beta-Lactamase-Class C	Beta-Lactamase	cephalosporin
CRP	NA	Gene Modulating Resistance	Gene Modulating Resistance	NA
CTX-M-15	ClassA	Beta-Lactamase-Class A	Beta-Lactamase	cephalosporin
CTX-M-27	ClassA	Beta-Lactamase-Class A	Beta-Lactamase	cephalosporin
CTX-M-37	ClassA	Beta-Lactamase-Class A	Beta-Lactamase	cephalosporin
CTX-M-40	ClassA	Beta-Lactamase-Class A	Beta-Lactamase	cephalosporin
CblA-1	ClassA	Beta-Lactamase-Class A	Beta-Lactamase	NA
CblA-1	VEB-PER	Beta-Lactamase-Class A	Beta-Lactamase	NA
CfxA2	ClassA	Beta-Lactamase-Class A	Beta-Lactamase	NA
CfxA6	ClassA	Beta-Lactamase-Class A	Beta-Lactamase	NA
Clostridium perfringens mprF	NA	Gene Modulating Resistance	Gene Modulating Resistance	NA
Enterobacter cloacae acrA	MexX	Efflux	Efflux	NA
Enterobacter cloacae rob	NA	Gene Modulating Resistance	Gene Modulating Resistance	NA
Enterobacter cloacae rob	robA	Gene Modulating Resistance	Gene Modulating Resistance	NA
Enterococcus faecium liaR mutant conferring daptomycin resistance	NA	Daptomycin-Resistant liaFSR	Other	NA
Enterococcus faecium liaS mutant conferring daptomycin resistance	NA	Daptomycin-Resistant liaFSR	Other	NA
ErmB	ErmB	rRNA Methyltransferase	rRNA Methyltransferase	NA
ErmF	Erm23S_rRNA_methyltrans	rRNA Methyltransferase	rRNA Methyltransferase	NA
ErmF	NA	rRNA Methyltransferase	rRNA Methyltransferase	NA
ErmG	Erm23S_rRNA_methyltrans	rRNA Methyltransferase	rRNA Methyltransferase	NA
ErmG	NA	rRNA Methyltransferase	rRNA Methyltransferase	NA
ErmQ	Erm23S_rRNA_methyltrans	rRNA Methyltransferase	rRNA Methyltransferase	NA
ErmT	Erm23S_rRNA_methyltrans	rRNA Methyltransferase	rRNA Methyltransferase	NA
ErmX	Erm23S_rRNA_methyltrans	rRNA Methyltransferase	rRNA Methyltransferase	NA
Escherichia coli CpxR	NA	Gene Modulating Resistance	Gene Modulating Resistance	NA
Escherichia coli GlpT with mutation conferring resistance to fosfomycin	NA	Fosfomycin Transporter	Fosfomycin Resistance	NA
Escherichia coli LamB	NA	Quinolone Resistance	Quinolone Resistance	NA
Escherichia coli UhpT with mutation conferring resistance to fosfomycin	NA	Fosfomycin Transporter	Fosfomycin Resistance	NA
Escherichia coli acrA	MexX	Efflux	Efflux	NA
Escherichia coli emrE	NA	Efflux	Efflux	NA
Escherichia coli emrE	emrE	Efflux	Efflux	NA
Escherichia coli gyrA conferring resistance to fluoroquinolones	NA	Quinolone Resistance	Quinolone Resistance	fluoroquinolone
Escherichia coli parC conferring resistance to fluoroquinolone	NA	Quinolone Resistance	Other	fluoroquinolone
Escherichia coli rob	NA	Gene Modulating Resistance	Gene Modulating Resistance	NA
FosA2	NA	Fosfomycin Thiol Transferase	Other	NA
FosA4	NA	Fosfomycin Thiol Transferase	Other	NA
FosA5	NA	Fosfomycin Thiol Transferase	Other	NA
FosA6	NA	Fosfomycin Thiol Transferase	Other	NA
GOB-1 beta-lactamase	SubclassB3	Beta-Lactamase-Class B	Beta-Lactamase	NA
H-NS	NA	Gene Modulating Resistance	Gene Modulating Resistance	NA
Klebsiella pneumoniae OmpK37	NA	General Bacterial Porin Conferring Beta-lactam Resistance	Beta-Lactam Resistance	NA
LEN-1	SHV-LEN	Beta-Lactamase-Class A	Beta-Lactamase	ampicillin
MCR-3	NA	Phosphoethanolamine Transferase	Phosphoethanolamine Transferase	NA
MIR-13	ClassC-AmpC	Beta-Lactamase-Class C	Beta-Lactamase	cephalosporin
MdfA	NA	Efflux	Efflux	NA
Mrx	NA	Phosphotransferase	Phosphotransferase	NA
Mycobacterium tuberculosis rpsL mutations conferring resistance to Streptomycin	NA	Nucleotidyltransferase	Nucleotidyltransferase	NA
NA	AAC3	Acetyltransferase	Acetyltransferase	aminoglycoside
NA	AAC6-I	Acetyltransferase	Acetyltransferase	aminoglycoside
NA	ABC_efflux	Efflux	Efflux	NA
NA	ANT	Nucleotidyltransferase	Nucleotidyltransferase	aminoglycoside
NA	ANT6	Nucleotidyltransferase	Nucleotidyltransferase	aminoglycoside
NA	ANT9	Nucleotidyltransferase	Nucleotidyltransferase	aminoglycoside
NA	APH3	Phosphotransferase	Phosphotransferase	NA
NA	APH3'	Phosphotransferase	Phosphotransferase	NA
NA	APH3''	Phosphotransferase	Phosphotransferase	NA
NA	Cfr23_rRNA_methyltrans	rRNA Methyltransferase	rRNA Methyltransferase	NA
NA	Chlor_Acetyltrans_CAT	Acetyltransferase	Acetyltransferase	NA
NA	ClassA	Beta-Lactamase-Class A	Beta-Lactamase	NA
NA	ClassB	Beta-Lactamase-Class B	Beta-Lactamase	NA
NA	ClassC-AmpC	Beta-Lactamase-Class C	Beta-Lactamase	cephalosporin
NA	ClassD	Beta-Lactamase-Class D	Beta-Lactamase	NA
NA	DHA	Beta-Lactamase-Class C	Beta-Lactamase	cephalosporin
NA	Erm23S_rRNA_methyltrans	rRNA Methyltransferase	rRNA Methyltransferase	NA
NA	MFS_efflux	Efflux	Efflux	NA
NA	MexA	Efflux	Efflux	NA
NA	MexC	Efflux	Efflux	NA
NA	MexE	Efflux	Efflux	NA
NA	MexH	Efflux	Efflux	NA
NA	MexW-MexI	Efflux	Efflux	NA
NA	MexX	Efflux	Efflux	NA
NA	MoxA	Beta-Lactamase-Class A	Beta-Lactamase	NA
NA	Qnr	Quinolone Resistance	Quinolone Resistance	fluoroquinolone
NA	RND_efflux	Efflux	Efflux	NA
NA	SubclassB1	Beta-Lactamase-Class B	Beta-Lactamase	NA
NA	SubclassB2	Beta-Lactamase-Class B	Beta-Lactamase	NA
NA	SubclassB2	Beta-Lactamase-Class B	Beta-Lactamase	carbapenem
NA	SubclassB3	Beta-Lactamase-Class B	Beta-Lactamase	NA
NA	TEM	Beta-Lactamase-Class A	Beta-Lactamase	ampicillin
NA	TetM-TetW-TetO-TetS	Tetracycline Ribosomal Protection	Tetracycline Resistance	NA
NA	adeC-adeK-oprM	Efflux	Efflux	NA
NA	emrB	Efflux	Efflux	NA
NA	macA	Efflux	Efflux	NA
NA	macB	Efflux	Efflux	NA
NA	msbA	Efflux	Efflux	NA
NA	phoQ	Gene Modulating Resistance	Gene Modulating Resistance	NA
NA	romA	Gene Modulating Resistance	Gene Modulating Resistance	NA
NA	soxR	Gene Modulating Resistance	Gene Modulating Resistance	NA
NA	tet_MFS_efflux	Tetracycline MFS Efflux	Efflux	NA
NA	tet_ribosomoal_protect	Tetracycline Ribosomal Protection	Tetracycline Resistance	NA
NA	tolC	Efflux	Efflux	NA
NA	vanR	Gene Modulating Resistance	Gene Modulating Resistance	NA
NA	vanS	Gene Modulating Resistance	Gene Modulating Resistance	NA
NA	vanT	Gylcopeptide Resistance	Gylcopeptide Resistance	NA
NA	vanY	Gylcopeptide Resistance	Gylcopeptide Resistance	NA
OKP-A-2	SHV-LEN	Beta-Lactamase-Class A	Beta-Lactamase	ampicillin
OXA-12	NA	Beta-Lactamase-Class D	Beta-Lactamase	NA
OXA-85	ClassD	Beta-Lactamase-Class D	Beta-Lactamase	NA
OXY-1-2	ClassA	Beta-Lactamase-Class A	Beta-Lactamase	NA
OXY-2-10	ClassA	Beta-Lactamase-Class A	Beta-Lactamase	NA
PmrC	NA	Phosphoethanolamine Transferase	Phosphoethanolamine Transferase	NA
PmrE	NA	Phosphoethanolamine Transferase	Phosphoethanolamine Transferase	NA
PmrF	NA	Phosphoethanolamine Transferase	Phosphoethanolamine Transferase	NA
Pseudomonas aeruginosa soxR	soxR	Gene Modulating Resistance	Gene Modulating Resistance	NA
QnrB1	Qnr	Quinolone Resistance	Quinolone Resistance	fluoroquinolone
QnrB13	Qnr	Quinolone Resistance	Quinolone Resistance	fluoroquinolone
QnrB19	Qnr	Quinolone Resistance	Quinolone Resistance	fluoroquinolone
QnrB27	Qnr	Quinolone Resistance	Quinolone Resistance	fluoroquinolone
RlmA(II)	NA	rRNA Methyltransferase	rRNA Methyltransferase	NA
SAT-4	NA	Acetyltransferase	Acetyltransferase	NA
SHV-30	SHV-LEN	Beta-Lactamase-Class A	Beta-Lactamase	ampicillin
TEM-1	TEM	Beta-Lactamase-Class A	Beta-Lactamase	ampicillin
TolC	tolC	Efflux	Efflux	NA
YojI	NA	Efflux	Efflux	NA
aad(6)	ANT6	Nucleotidyltransferase	Nucleotidyltransferase	aminoglycoside
aadA	ANT3	Nucleotidyltransferase	Nucleotidyltransferase	aminoglycoside
aadA16	ANT3	Nucleotidyltransferase	Nucleotidyltransferase	aminoglycoside
aadA2	ANT3	Nucleotidyltransferase	Nucleotidyltransferase	aminoglycoside
aadA5	ANT3	Nucleotidyltransferase	Nucleotidyltransferase	aminoglycoside
acrB	RND_efflux	Efflux	Efflux	NA
acrD	RND_efflux	Efflux	Efflux	NA
arnA	NA	Phosphoethanolamine Transferase	Phosphoethanolamine Transferase	NA
bacA	NA	Undecaprenyl Pyrophosphate Phosphatase	Other	NA
baeR	NA	Gene Modulating Resistance	Gene Modulating Resistance	NA
baeR	baeR	Gene Modulating Resistance	Gene Modulating Resistance	NA
baeS	NA	Gene Modulating Resistance	Gene Modulating Resistance	NA
cat	Chlor_Acetyltrans_CAT	Acetyltransferase	Acetyltransferase	NA
catD	Chlor_Acetyltrans_CAT	Acetyltransferase	Acetyltransferase	NA
catS	Chlor_Acetyltrans_CAT	Acetyltransferase	Acetyltransferase	NA
cepA beta-lactamase	ClassA	Beta-Lactamase-Class A	Beta-Lactamase	NA
clbA	NA	rRNA Methyltransferase	rRNA Methyltransferase	NA
cphA4	SubclassB2	Beta-Lactamase-Class B	Beta-Lactamase	NA
cpxA	NA	Gene Modulating Resistance	Gene Modulating Resistance	NA
dfrA12	NA	Dihydrofolate Reductase	Other	NA
dfrA14	NA	Dihydrofolate Reductase	Other	NA
dfrA17	NA	Dihydrofolate Reductase	Other	NA
dfrA21	NA	Dihydrofolate Reductase	Other	NA
dfrC	NA	Dihydrofolate Reductase	Other	NA
dfrE	NA	Dihydrofolate Reductase	Other	NA
dfrF	NA	Dihydrofolate Reductase	Other	NA
efmA	NA	Efflux	Efflux	NA
emeA	NA	Efflux	Efflux	NA
emrA	NA	Efflux	Efflux	NA
emrB	emrB	Efflux	Efflux	NA
emrD	NA	Efflux	Efflux	NA
emrK	NA	Efflux	Efflux	NA
emrR	NA	Gene Modulating Resistance	Gene Modulating Resistance	NA
emrY	NA	Efflux	Efflux	NA
evgA	NA	Gene Modulating Resistance	Gene Modulating Resistance	NA
evgS	NA	Gene Modulating Resistance	Gene Modulating Resistance	NA
gadW	NA	Gene Modulating Resistance	Gene Modulating Resistance	NA
gadX	NA	Gene Modulating Resistance	Gene Modulating Resistance	NA
kdpE	NA	Gene Modulating Resistance	Gene Modulating Resistance	NA
leuO	NA	Gene Modulating Resistance	Gene Modulating Resistance	NA
lmrC	NA	Efflux	Efflux	NA
lmrD	NA	Efflux	Efflux	NA
lnuC	NA	Nucleotidyltransferase	Nucleotidyltransferase	NA
lsaA	NA	Efflux	Efflux	NA
marA	NA	Gene Modulating Resistance	Gene Modulating Resistance	NA
marA	marA	Gene Modulating Resistance	Gene Modulating Resistance	NA
mdtA	NA	Efflux	Efflux	NA
mdtB	RND_efflux	Efflux	Efflux	NA
mdtC	RND_efflux	Efflux	Efflux	NA
mdtE	NA	Efflux	Efflux	NA
mdtF	RND_efflux	Efflux	Efflux	NA
mdtG	NA	Efflux	Efflux	NA
mdtH	NA	Efflux	Efflux	NA
mdtL	NA	Efflux	Efflux	NA
mdtN	NA	Efflux	Efflux	NA
mdtO	NA	Efflux	Efflux	NA
mdtP	NA	Efflux	Efflux	NA
mel	ABC_efflux	Efflux	Efflux	NA
mfd	NA	Quinolone Resistance	Quinolone Resistance	NA
mphA	NA	Phosphotransferase	Phosphotransferase	NA
mphC	NA	Phosphotransferase	Phosphotransferase	NA
msbA	msbA	Efflux	Efflux	NA
msrB	NA	Efflux	Efflux	NA
oqxA	MexE	Efflux	Efflux	NA
oqxB	NA	Efflux	Efflux	NA
oqxB	RND_efflux	Efflux	Efflux	NA
patA	NA	Efflux	Efflux	NA
pmrA	NA	Efflux	Efflux	NA
ramA	ramA	Gene Modulating Resistance	Gene Modulating Resistance	NA
sul1	NA	Sulfonamide Resistant Dihydropteroate Synthases	Other	NA
sul2	NA	Sulfonamide Resistant Dihydropteroate Synthases	Other	NA
tet(40)	NA	Efflux	Efflux	NA
tet(J)	tet_MFS_efflux	Tetracycline MFS Efflux	Efflux	NA
tet44	tet_ribosomoal_protect	Tetracycline Ribosomal Protection	Tetracycline Resistance	NA
tetA(46)	NA	Tetracycline MFS Efflux	Efflux	NA
tetA(60)	NA	Tetracycline MFS Efflux	Efflux	NA
tetB(60)	ABC_efflux	Efflux	Efflux	NA
tetB(P)	tet_ribosomoal_protect	Tetracycline Ribosomal Protection	Tetracycline Resistance	NA
tetM	tet_ribosomoal_protect	Tetracycline Ribosomal Protection	Tetracycline Resistance	NA
tetO	tet_ribosomoal_protect	Tetracycline Ribosomal Protection	Tetracycline Resistance	NA
tetQ	tet_ribosomoal_protect	Tetracycline Ribosomal Protection	Tetracycline Resistance	NA
tetW	tet_ribosomoal_protect	Tetracycline Ribosomal Protection	Tetracycline Resistance	NA
tetX	TetX	Tetracycline Inactivation	Tetracycline Resistance	NA
vanRD	vanR	Gene Modulating Resistance	Gene Modulating Resistance	NA
vanRG	vanR	Gene Modulating Resistance	Gene Modulating Resistance	NA
vanWG	vanW	Gylcopeptide Resistance	Gylcopeptide Resistance	NA
vanXD	vanX	Gylcopeptide Resistance	Gylcopeptide Resistance	NA
vanXYG	NA	Gylcopeptide Resistance	Gylcopeptide Resistance	NA
vgaC	NA	Efflux	Efflux	NA
