# Supplementary material for: Widespread transfer of mobile antibiotic resistance genes within individual gut microbiomes revealed through bacterial Hi-C
Source: Nat Commun. 2020 Sep 1;11:4379. doi: 10.1038/s41467-020-18164-7 (PMC7463002; doi:10.1038/s41467-020-18164-7)
Supplement: Supplementary file 8 — Supplementary Data 6 [file 41467_2020_18164_MOESM8_ESM.xlsx]

## Sheet: Sheet1
Pfam ID	Description	Type
PF06199	Phage tail tube protein	Phage
PF01385	Probable transposase	Transposon
PF06661	VirE3	Plasmid
PF06667	Phage shock protein B	Phage
PF06194	Phage Conserved Open Reading Frame 51	Phage
PF17489	L1 transposable element trimerization domain	Transposon
PF09299	Mu transposase, C-terminal	Transposon
PF03017	TNP1/EN/SPM transposase	Transposon
PF16928	DNA/protein translocase of phage P22 injectosome	Phage
PF14319	Transposase zinc-binding domain	Transposon
PF11246	Base plate wedge protein 53	Phage
PF07229	VirE2	Plasmid
PF10665	Minor capsid protein	Phage
PF10666	Phage tail assembly chaperone protein Gp14 ()A118	Phage
PF10668	Phage terminase small subunit	Phage
PF10669	Protein gp23 (Bacteriophage A118)	Phage
PF06322	Phage NinH protein	Phage
PF06323	Phage antitermination protein Q	Phage
PF01051	Initiator Replication protein	Plasmid
PF05122	Mobile element transfer protein	Plasmid
PF05125	Phage major capsid protein, P2 family	Phage
PF16710	N-terminal N1 domain of Vibrio phage CTXphi pIII	Phage
PF09684	Phage tail protein (Tail_P2_I)	Phage
PF09686	Plasmid protein of unknown function (Plasmid_RAQPRD)	Plasmid
PF16560	Putative mobile pathogenicity island	Plasmid
PF09682	Bacteriophage holin of superfamily 6 (Holin_LLH)	Phage
PF01802	Herpesvirus VP23 like capsid protein	Phage
PF03811	InsA N-terminal domain	Transposon
PF11426	Tn7 transposition regulator TnsC	Transposon
PF12571	Phage tail-collar fibre protein	Phage
PF02336	Capsid protein VP4	Phage
PF13495	Phage integrase, N-terminal SAM-like domain	Mixed,Phage
PF12477	Sex factor F TraW protein N terminal	Plasmid
PF07916	TraG-like protein, N-terminal region	Plasmid
PF03122	Herpes virus major capsid protein	Phage
PF03652	Holliday junction resolvase	Plasmid
PF01609	Transposase DDE domain	Transposon
PF04335	VirB8 protein	Plasmid
PF04899	MbeD/MobD like	Plasmid
PF09198	Bacteriophage T4 beta-glucosyltransferase	Phage
PF04233	Phage Mu protein F like protein	Phage
PF16080	Bacteriophage holin family HP1	Phage
PF16081	Mycobacterial 2 TMS Phage Holin (M2 Hol) Family	Phage
PF04236	Tc5 transposase C-terminal domain	Transposon
PF00843	Arenavirus nucleocapsid N-terminal domain	Phage
PF16085	Bacteriophage holin Hol, superfamily III	Phage
PF01548	Transposase	Transposon
PF01543	Hepatitis C virus capsid protein	Phage
PF07880	Bacteriophage T4 gp9/10-like protein	Phage
PF07764	Omega Transcriptional Repressor	Plasmid
PF04796	Plasmid encoded RepA protein	Plasmid
PF08483	IstB-like ATP binding N-terminal	Transposon
PF14202	Transposon-encoded protein TnpW	Transposon
PF05943	Type VI secretion protein, EvpB/VC_A0108, tail sheath	Phage
PF12835	Integrase	Mixed
PF12834	Phage integrase, N-terminal	Mixed,Phage
PF05944	Phage small terminase subunit	Phage
PF03882	MukF winged-helix domain	Plasmid
PF01870	Archaeal holliday junction resolvase (hjc)	Plasmid
PF02371	Transposase IS116/IS110/IS902 family	Transposon
PF04523	Herpes virus tegument protein U30	Phage
PF03230	Antirestriction protein	Plasmid
PF03903	Phage T4 tail fibre	Phage
PF11729	nodavirus capsid protein	Phage
PF03906	Phage T7 tail fibre protein	Phage
PF12789	Phage tail repeat like	Phage
PF04466	Phage terminase large subunit	Phage
PF05489	Phage Tail Protein X	Phage
PF05766	Bacteriophage Lambda NinG protein	Phage
PF10536	Plant mobile domain	Plasmid
PF12784	PD-(D/E)XK nuclease family transposase	Transposon
PF02443	Circovirus capsid protein	Phage
PF07863	Homologues of TraJ from Bacteroides conjugative transposon	Transposon,Plasmid
PF02444	Hepatitis E virus ORF-2 (Putative capsid protein)	Phage
PF12195	Beta barrel domain of bacteriophage endosialidase	Phage
PF10876	Phage tail assemb.y chaperone protein, TAC	Phage
PF13340	Putative transposase of IS4/5 family (DUF4096)	Transposon
PF07042	TrfA protein	Plasmid
PF12293	Putative outer membrane core complex of type IVb secretion	Plasmid
PF03428	Replication protein C N-terminal domain	Plasmid
PF13976	GAG-pre-integrase domain	Mixed
PF08857	Putative ParB-like nuclease	Plasmid
PF13876	Phage protein (N4 Gp49/phage Sf6 gene 66) family	Phage
PF08998	Bacterial epsilon antitoxin	Plasmid
PF09140	ATPase MipZ	Plasmid
PF09251	Salmonella phage P22 tail-spike	Phage
PF07141	Putative bacteriophage terminase small subunit	Phage
PF04843	Herpesvirus tegument protein, N-terminal conserved region	Phage
PF07267	Nucleopolyhedrovirus capsid protein P87	Phage
PF06791	Prophage tail length tape measure protein	Phage
PF00901	Orbivirus outer capsid protein VP5	Phage
PF09853	Putative transposon-encoded protein (DUF2080)	Transposon
PF10623	Plasmid conjugative transfer protein PilI	Plasmid
PF10624	Plasmid conjugative transfer entry exclusion protein TraS	Plasmid
PF10626	Conjugative transposon protein TraO	Transposon,Plasmid
PF13022	Helix-turn-helix of insertion element transposase	Transposon
PF02061	Lambda Phage CIII	Phage
PF09228	Prokaryotic Transcriptional repressor TraM	Plasmid
PF06406	StbA protein	Plasmid
PF05367	Phage endonuclease I	Phage
PF06810	Phage minor structural protein GP20	Phage
PF09550	Phage tail assembly chaperone protein, TAC	Phage
PF09003	Bacteriophage lambda integrase, Arm DNA-binding domain	Mixed,Phage
PF06141	Phage minor tail protein U	Phage
PF16724	T4-like virus Myoviridae tail sheath stabiliser	Phage
PF06223	Minor tail protein T	Phage
PF06222	Phage tail assembly chaperone	Phage
PF13751	Transposase DDE domain	Transposon
PF05868	Rotavirus major outer capsid protein VP7	Phage
PF05261	TraM protein, DNA-binding	Plasmid
PF05268	Phage tail fibre adhesin Gp38	Phage
PF05269	Bacteriophage CII protein	Phage
PF14659	Phage integrase, N-terminal SAM-like domain	Mixed,Phage
PF16872	Putative phage abortive infection protein	Phage
PF00846	Hantavirus nucleocapsid protein	Phage
PF05509	TraY domain	Plasmid
PF02604	Antitoxin Phd_YefM, type II toxin-antitoxin system	Plasmid
PF09097	Baseplate structural protein, domain 1	Phage
PF09096	Baseplate structural protein, domain 2	Phage
PF14550	Putative phage serine protease XkdF	Phage
PF09675	Chlamydia-phage Chp2 scaffold (Chlamy_scaf)	Phage
PF09677	Type-F conjugative transfer system protein (TrbI_Ftype)	Plasmid
PF09676	Type IV conjugative transfer system lipoprotein (TraV)	Plasmid
PF16532	Sf6-type phage tail needle knob or tip of some Caudovirales	Phage
PF09673	Type-F conjugative transfer system pilin assembly protein	Plasmid
PF13011	leucine-zipper of insertion element IS481	Transposon
PF09679	Type-F conjugative transfer system pilin chaperone (TraQ)	Plasmid
PF09077	Mu B transposition protein, C terminal	Transposon,Phage
PF10134	Replication initiator protein A	Plasmid
PF12384	Ty3 transposon peptidase	Transposon
PF12382	Retrotransposon peptidase	Transposon
PF00607	gag gene protein p24 (core nucleocapsid protein)	Phage
PF04195	Putative gypsy type transposon	Transposon
PF07929	Plasmid pRiA4b ORF-3-like protein	Plasmid
PF08890	Phage XkdN-like tail assembly chaperone protein, TAC	Phage
PF17510	Mycobacterium phage hypothetical protein Gp44.1	Phage
PF08475	Viral capsid protein 91 N-terminal	Phage
PF07282	Putative transposase DNA-binding domain	Transposon
PF15978	Tn7-like transposition protein D	Transposon
PF17527	Phage ALP protein	Phage
PF08199	Bacteriophage E2-like protein	Phage
PF03864	Phage major capsid protein E	Phage
PF03863	Phage maturation protein	Phage
PF09681	N-terminal phage replisome organiser (Phage_rep_org_N)	Phage
PF08751	TrwC relaxase	Plasmid
PF04492	Bacteriophage replication protein O	Phage
PF04582	Reovirus sigma C capsid protein	Phage
PF08202	Mis12-Mtw1 protein family	Transposon
PF08200	Bacteriophage 1.1 Protein	Phage
PF08813	Phage tail tube protein, TTP	Phage
PF11427	Tc3 transposase	Transposon
PF17413	Outer membrane lipoprotein virB7	Plasmid
PF07455	Phage polarity suppression protein (Psu)	Phage
PF06591	T4-like phage nuclear disruption protein (Ndd)	Phage
PF00239	Resolvase, N terminal domain	Plasmid
PF06986	Type-1V conjugative transfer system mating pair stabilisation	Plasmid
PF11653	Bacteriophage T7 virion assembly protein	Phage
PF07514	Putative helicase	Plasmid
PF07515	Putative conjugal transfer nickase/helicase TraI C-term	Plasmid
PF07459	CTX phage RstB protein	Phage
PF02899	Phage integrase, N-terminal SAM-like domain	Mixed,Phage
PF11104	Type IV pilus assembly protein PilM;	Plasmid
PF15284	Phage-encoded virulence factor	Phage
PF11100	Conjugal transfer protein TrbE	Plasmid
PF04730	Agrobacterium VirD5 protein	Plasmid
PF12759	InsA C-terminal domain	Transposon
PF04630	Phage tail tube protein	Phage
PF06854	Bacteriophage Gp15 protein	Phage
PF17388	Tail assembly protein Gp24 and Gp25	Phage
PF02022	Integrase Zinc binding domain	Mixed
PF02992	Transposase family tnp2	Transposon
PF00945	Rhabdovirus nucleocapsid protein	Phage
PF05732	Firmicute plasmid replication protein (RepL)	Plasmid
PF05733	Tenuivirus/Phlebovirus nucleocapsid protein	Phage
PF06919	Phage Gp30.7 protein	Phage
PF00436	Single-strand binding protein family	Plasmid
PF12363	Phage tail assembly chaperone protein, TAC	Phage
PF07424	TrbM	Plasmid
PF06528	Phage P2 GpE	Phage
PF02413	Caudovirales tail fibre assembly protein, lambda gpK	Phage
PF05709	Phage tail protein	Phage
PF10963	Phage tail assembly chaperone	Phage
PF06673	Lactococcus lactis bacteriophage major capsid protein	Phage
PF16938	Putative phage holin Dp-1	Phage
PF03004	Plant transposase (Ptta/En/Spm family)	Transposon
PF16932	Type IV secretory system, conjugal DNA-protein transfer	Plasmid
PF07352	Bacteriophage Mu Gam like protein	Phage
PF16838	Caudoviral major tail protein N-terminus	Phage
PF05136	Phage portal protein, lambda family	Phage
PF10653	Protein gp45 of Bacteriophage A118	Phage
PF05135	Phage gp6-like head-tail connector protein	Phage
PF05133	Phage portal protein, SPP1 Gp6-like	Phage
PF04956	TrbC/VIRB2 family	Plasmid
PF09215	Bacteriophage T4, Gp8	Phage
PF09214	Bacteriophage Prd1, adsorption protein P2	Phage
PF02739	5'-3' exonuclease, N-terminal resolvase-like domain	Plasmid
PF06290	Plasmid SOS inhibition protein (PsiB)	Plasmid
PF09356	Phage conserved hypothetical protein BR0599	Phage
PF09355	Phage protein Gp19/Gp15/Gp42	Phage
PF06072	Alphaherpesvirus tegument protein US9	Phage
PF05702	Herpesvirus UL49.5 envelope/tegument protein	Phage
PF08400	Prophage tail fibre N-terminal	Phage
PF12472	Phage related protein	Phage
PF16778	Phage tail assembly chaperone protein	Phage
PF13701	Transposase DDE domain group 1	Transposon
PF12508	Conjugative transposon, TraM	Transposon,Plasmid
PF16770	Regulator of Ty1 transposition protein 107 BRCT domain	Transposon
PF09524	Conserved phage C-terminus (Phg_2220_C)	Phage
PF12264	Waikavirus capsid protein 1	Phage
PF16773	Lactococcus phage single-stranded DNA binding protein	Phage
PF03523	Macrophage scavenger receptor	Phage
PF00897	Orbivirus inner capsid protein VP7	Phage
PF03524	Conjugal transfer protein	Plasmid
PF16462	Phage tail assembly chaperone protein, TAC	Phage
PF03135	CagE, TrbE, VirB family, component of type IV transporter system	Plasmid
PF00898	Orbivirus outer capsid protein VP2	Phage
PF11530	Minor type IV pilin, PilX	Plasmid
PF16943	Cag pathogenicity island, type IV secretory system	Plasmid
PF11087	PRD1 phage membrane DNA delivery	Phage
PF08535	KorB domain	Plasmid
PF03400	IS1 transposase	Transposon
PF17427	Phage Single-stranded DNA-binding protein	Phage
PF17356	Phage-like element PBSX protein XtrA	Phage
PF17420	Superinfection exclusion protein, bacteriophage P22	Phage
PF08085	Entericidin EcnA/B family	Plasmid
PF16082	Bacteriophage holin family, superfamily II-like	Phage
PF16083	LydA holin phage, holin superfamily III	Phage
PF02195	ParB-like nuclease domain	Plasmid
PF05818	Enterobacterial TraT complement resistance protein	Plasmid
PF05954	Phage late control gene D protein (GPD)	Phage
PF17585	Accessory recombination function protein	Phage
PF03732	Retrotransposon gag protein	Transposon
PF12219	Catalytic domain of bacteriophage endosialidase	Phage
PF12218	N terminal extension of bacteriophage endosialidase	Phage
PF12217	Catalytic beta propeller domain of bacteriophage endosialidase	Phage
PF06511	Invasion plasmid antigen IpaD	Plasmid
PF10145	Phage-related minor tail protein	Phage
PF17511	Mobilization protein B	Plasmid
PF04550	Phage holin family 2	Phage
PF03187	Corona nucleocapsid I protein	Phage
PF03637	Mob1/phocein family	Plasmid
PF03221	Tc5 transposase DNA-binding domain	Transposon
PF12596	87kDa Transposase	Transposon
PF00959	Phage lysozyme	Phage
PF02993	Minor capsid protein VI	Phage
PF00073	picornavirus capsid protein	Phage
PF07410	Streptococcus thermophilus bacteriophage Gp111 protein	Phage
PF00980	Rotavirus major capsid protein VP6	Phage
PF02920	DNA binding domain of tn916 integrase	Mixed
PF02452	PemK-like, MazF-like toxin of type II toxin-antitoxin system	Plasmid
PF13843	Transposase IS4	Transposon
PF13333	Integrase core domain	Mixed
PF06769	YoeB-like toxin of bacterial type II toxin-antitoxin system	Plasmid
PF03354	Phage Terminase	Phage
PF13683	Integrase core domain	Mixed
PF02925	Bacteriophage scaffolding protein D	Phage
PF13681	Type IV pilus assembly protein PilX C-term	Plasmid
PF12283	Bacteriophage protein K	Phage
PF12323	Helix-turn-helix domain	Transposon
PF02924	Bacteriophage lambda head decoration protein D	Phage
PF13963	Transposase-associated domain	Transposon
PF09718	Lambda phage tail tape-measure protein (Tape_meas_lam_C)	Phage
PF06301	Bacteriophage lambda Kil protein	Phage
PF11030	Nucleocapsid protein N	Phage
PF05584	Sulfolobus plasmid regulatory protein	Plasmid
PF11740	Plasmid replication region DNA-binding N-term	Plasmid
PF10618	Phage tail tube protein	Phage
PF05073	Baculovirus P24 capsid protein	Phage
PF00937	Coronavirus nucleocapsid protein	Phage
PF10599	Retro-transposon transporting motif	Transposon
PF01003	Flavivirus capsid protein C	Phage
PF11134	Phage stabilisation protein	Phage
PF11133	Head fiber protein	Phage
PF11130	F pilus assembly Type-IV secretion system for plasmid transfer	Plasmid
PF06412	Conjugal transfer protein TraD	Plasmid
PF06414	Zeta toxin	Plasmid
PF06820	Putative prophage tail fibre C-terminus	Phage
PF02994	L1 transposable element RBD-like domain	Transposon
PF05371	Phage major coat protein, Gp8	Phage
PF06605	Prophage endopeptidase tail	Phage
PF14198	Transposon-encoded protein TnpV	Transposon
PF16903	Major capsid protein N-terminus	Phage
PF11634	Nuclease inhibitor from bacteriophage T4	Phage
PF11110	Baseplate hub distal subunit	Phage
PF07328	T-DNA border endonuclease VirD1	Plasmid
PF06234	Toluene-4-monooxygenase system protein B (TmoB)	Plasmid
PF04827	Plant transposon protein	Transposon
PF04823	Herpesvirus UL49 tegument protein	Phage
PF01672	Putative plasmid partition protein	Plasmid
PF03389	MobA/MobL family	Plasmid
PF09089	Phage short tail fibre protein gp12, middle domain	Phage
PF05106	Phage holin family (Lysis protein S)	Phage
PF05105	Bacteriophage holin family	Phage
PF05513	TraA	Plasmid
PF04984	Phage tail sheath protein subtilisin-like domain	Phage
PF04985	Phage tail tube protein FII	Phage
PF05101	Type IV secretory pathway, VirB3-like protein	Plasmid
PF05100	Phage minor tail protein L	Phage
PF05857	TraX protein	Plasmid
PF17549	Gene Product 17	Phage
PF09669	Phage regulatory protein Rha (Phage_pRha)	Phage
PF04501	Baculovirus major capsid protein VP39	Phage
PF17481	Phage tail sheath protein beta-sandwich domain	Phage
PF08048	Tap RepA1 leader peptide	Plasmid
PF06120	Tail length tape measure protein	Phage
PF06122	Conjugative relaxosome accessory transposon protein	Transposon,Plasmid
PF09063	Phage PP7 coat protein	Phage
PF00589	Phage integrase family	Mixed,Phage
PF10107	Endonuclease related to archaeal Holliday junction resolvase	Plasmid
PF10123	Mu-like prophage I protein	Phage
PF11567	Plasmodium falciparum UIS3 membrane protein	Transposon
PF13737	Transposase DDE domain	Transposon
PF03335	Phage tail fibre repeat	Phage
PF14639	Holliday-junction resolvase-like of SPT6	Plasmid
PF12691	Minor capsid protein from bacteriophage	Phage
PF12696	TraM recognition site of TraD and TraG	Plasmid
PF01527	Transposase	Transposon
PF01526	Tn3 transposase DDE domain	Transposon
PF12699	phiKZ-like phage internal head proteins	Phage
PF11031	Bacteriophage T holin	Phage
PF08748	Phage tail assembly chaperone	Phage
PF05926	Phage head completion protein (GPL)	Phage
PF05929	Phage capsid scaffolding protein (GPO) serine peptidase	Phage
PF12910	Antitoxin of toxin-antitoxin, RelE / RelB, TA system	Plasmid
PF09584	Phage shock protein PspD (Phageshock_PspD)	Phage
PF09583	Phage shock protein G (Phageshock_PspG)	Phage
PF10784	Plasmid stability protein	Plasmid
PF08694	Ubiquitin-fold modifier-conjugating enzyme 1	Plasmid
PF17469	Phage protein Gp68	Phage
PF17468	Phage protein Gp52	Phage
PF10789	Phage RNA polymerase binding, RpbA	Phage
PF05380	Pao retrotransposon peptidase	Transposon
PF06586	TraK protein	Plasmid
PF07296	TraP protein	Plasmid
PF00973	Paramyxovirus nucleocapsid protein	Phage
PF00979	Reovirus outer capsid protein, Sigma 3	Phage
PF12608	Type IVb secretion, IcmS, effector-recruitment	Plasmid
PF01815	Rop protein	Plasmid
PF07592	Rhodopirellula transposase DDE domain	Transposon
PF12642	Conjugative transposon protein TcpC	Transposon,Plasmid
PF05337	Macrophage colony stimulating factor-1 (CSF-1)	Phage
PF12179	I-kappa-kinase-beta NEMO binding domain	Plasmid
PF12604	Tail fibre protein gp37 C terminal	Phage
PF12375	Phage protein	Phage
PF03406	Phage tail fibre repeat	Phage
PF06112	Gammaherpesvirus capsid protein	Phage
PF07022	Bacteriophage CI repressor helix-turn-helix domain	Phage
PF12762	ISXO2-like transposase domain	Transposon
PF13817	IS66 C-terminal element	Transposon
PF07181	VirC2 protein	Plasmid
PF12760	Transposase zinc-ribbon domain	Transposon
PF07362	Post-segregation antitoxin CcdA	Plasmid
PF06763	Prophage minor tail protein Z (GPZ)	Phage
PF04860	Phage portal protein	Phage
PF03035	Calicivirus putative RNA polymerase/capsid protein	Phage
PF00816	H-NS histone family	Plasmid
PF05144	Phage replication protein CRI	Phage
PF11108	Viral glycoprotein L	Phage
PF05798	Bacteriophage FRD3 protein	Phage
PF05382	Bacteriophage peptidoglycan hydrolase	Phage
PF16460	Phage tail tube, TTP, lambda-like	Phage
PF16461	Lambda phage tail tube protein, TTP	Phage
PF13102	Phage integrase SAM-like domain	Mixed,Phage
PF16463	Phage tail tube protein family	Phage
PF05894	Podovirus DNA encapsidation protein (Gp16)	Phage
PF09386	Antitoxin ParD	Plasmid
PF13675	Type IV pili methyl-accepting chemotaxis transducer N-term	Plasmid
PF03108	MuDR family transposase	Transposon
PF03534	Salmonella virulence plasmid 65kDa B protein	Plasmid
PF03538	Salmonella virulence plasmid 28.1kDa A protein	Plasmid
PF14395	Phage phiEco32-like COOH.NH2 ligase-type 2	Phage
PF11094	Membrane-associated tegument protein	Phage
PF05563	Salmonella plasmid virulence protein SpvD	Plasmid
PF04057	Replication factor-A protein 1, N-terminal domain	Plasmid
PF16684	Telomere resolvase	Plasmid
PF04162	Gyrovirus capsid protein (VP1)	Phage
PF01076	Plasmid recombination enzyme	Plasmid
PF12615	F sex factor protein N terminal	Plasmid
PF16734	Type IV pilin-like G and H, putative	Plasmid
PF09158	Bacteriophage T4 MotA, C-terminal	Phage
PF06019	Phage GP30.8 protein	Phage
PF03743	Bacterial conjugation TrbI-like protein	Plasmid
PF14706	Transposase DNA-binding	Transposon
PF01498	Transposase	Transposon
PF01710	Transposase	Transposon
PF03586	Herpesvirus UL36 tegument protein	Phage
PF03197	Bacteriophage FRD2 protein	Phage
PF01719	Plasmid replication protein	Plasmid
PF00665	Integrase core domain	Mixed
PF07409	Phage protein GP46	Phage
PF04688	SPP1 phage holin	Phage
PF07015	VirC1 protein	Plasmid
PF05666	Fels-1 Prophage Protein-like	Phage
PF08775	ParB family	Plasmid
PF17482	Phage tail sheath C-terminal domain	Phage
PF07790	Archaeal Type IV pilin, N-terminal	Plasmid
PF04761	Lactococcus bacteriophage putative transcription regulator	Phage
PF13856	ATP-binding sugar transporter from pro-phage	Phage
PF16580	C-terminal tail of astrovirus capsid projection or spike	Phage
PF06946	Bacteriophage A118-like holin, Hol118	Phage
PF07068	Major capsid protein Gp23	Phage
PF17086	Small capsid protein of Herpesviridae	Phage
PF02914	Bacteriophage Mu transposase	Transposon,Phage
PF07066	Lactococcus phage M3 protein	Phage
PF02661	Fic/DOC family	Plasmid
PF02486	Replication initiation factor	Plasmid
PF04610	TrbL/VirB6 plasmid conjugal transfer protein	Plasmid
PF12322	T4 bacteriophage base plate protein	Phage
PF05598	Transposase domain (DUF772)	Transposon
PF10609	NUBPL iron-transfer P-loop NTPase	Plasmid
PF07124	Phytoreovirus outer capsid protein P8	Phage
PF06834	TraU protein	Plasmid
PF11128	Plant viral coat protein nucleocapsid	Phage
PF05065	Phage capsid family	Phage
PF05069	Phage virion morphogenesis family	Phage
PF11126	Transcriptional regulator DsbA	Phage
PF13550	Putative phage tail protein	Phage
PF13554	Bacteriophage related domain of unknown function	Phage
PF12025	Phage protein C	Phage
PF17594	Phage Tail fiber assembly helper protein	Phage
PF06613	KorB C-terminal beta-barrel domain	Plasmid
PF01533	Tospovirus nucleocapsid protein	Phage
PF07230	Bacteriophage T4-like capsid assembly protein (Gp20)	Phage
PF07332	Putative Actinobacterial Holin-X, holin superfamily III	Phage
PF05521	Phage head-tail joining protein	Phage
PF04837	MbeB-like, N-term conserved region	Plasmid
PF16855	Small outer capsid protein	Phage
PF06720	Bacteriophage phi-29 early protein GP16.7	Phage
PF05119	Phage terminase, small subunit	Phage
PF05449	Putative 3TM holin, Phage_holin_3	Phage
PF05840	Bacteriophage replication gene A protein (GPA)	Phage
PF04531	Bacteriophage holin	Phage
PF09693	Phage uncharacterised protein (Phage_XkdX)	Phage
PF16792	Phage tail base-plate attachment protein of Caudovirales ORF16	Phage
PF16793	RepB DNA-primase from phage plasmid	Phage,Plasmid
PF16790	Bacteriophage clamp loader A subunit	Phage
PF02303	Helix-destabilising protein	Phage
PF02304	Scaffold protein B	Phage
PF02305	Capsid protein (F protein)	Phage
PF02306	Major spike protein (G protein)	Phage
PF16795	Archaeal phage integrase	Mixed,Phage
PF01818	Bacteriophage translational regulator	Phage
PF12482	Phage integrase protein	Mixed,Phage
PF16931	Putative phage holin	Phage
PF13728	F plasmid transfer operon protein	Plasmid
PF13729	F plasmid transfer operon, TraF, protein	Plasmid
PF11417	Loader and inhibitor of phage G40P	Phage
PF04883	Bacteriophage HK97-gp10, putative tail-component	Phage
PF16079	Phage holin family Hol44, in holin superfamily V	Phage
PF16510	Phage P22-like portal protein	Phage
PF03090	Replicase family	Plasmid
PF04221	RelB antitoxin	Plasmid
PF01610	Transposase	Transposon
PF13283	Bacteriophage N adsorption protein A C-term	Phage
PF10412	Type IV secretion-system coupling protein DNA-binding domain	Plasmid
PF01402	Ribbon-helix-helix protein, copG family	Plasmid
PF10551	MULE transposase domain	Transposon
PF03327	Herpesvirus capsid shell protein VP19C	Phage
PF10554	Ash protein family	Phage
PF16074	Type IV Pilus-assembly protein W	Plasmid
PF05939	Phage minor tail protein	Phage
PF13586	Transposase DDE domain	Transposon
PF17071	Outer capsid protein VP7	Phage
PF05930	Prophage CP4-57 regulatory protein (AlpA)	Phage
PF15187	Oesophageal cancer-related gene 4	Phage
PF01963	TraB family	Plasmid
PF12818	dsDNA viral tegument protein	Phage
PF02387	IncFII RepA protein family	Plasmid
PF17470	Phage protein Gp45.2	Phage
PF17471	Hypothetical phage protein Gp63	Phage
PF07996	Type IV secretion system proteins	Plasmid
PF04986	Putative transposase	Transposon
PF14690	zinc-finger of transposase IS204/IS1001/IS1096/IS1165	Transposon
PF03246	Pneumovirus nucleocapsid protein	Phage
PF03245	Bacteriophage Rz lysis protein	Phage
PF07471	Phage DNA packaging protein Nu1	Phage
PF14928	Short tail fibre protein receptor-binding domain	Phage
PF01695	IstB-like ATP binding protein	Transposon
PF11733	Non-capsid protein NP1	Phage
PF05717	IS66 Orf2 like protein	Transposon
PF15859	Deleted in esophageal cancer 1 family	Phage
PF05713	Bacterial mobilisation protein (MobC)	Plasmid
PF04717	Type VI secretion system, phage-baseplate injector	Phage
PF14882	Phage-integrase repeat unit	Mixed,Phage
PF14887	HMG (high mobility group) box 5	Plasmid
PF07874	Prophage protein (DUF1660)	Phage
PF06970	Replication initiator protein A (RepA) N-terminus	Plasmid
PF05309	TraE protein	Plasmid
PF12189	Single-strand DNA-binding protein	Plasmid
PF06873	Cell surface immobilisation antigen SerH	Plasmid
PF06871	TraH_2	Plasmid
PF09159	Mitochondrial resolvase Ydc2 / RNA splicing MRS1	Plasmid
PF02281	Transposase Tn5 dimerisation domain	Transposon
PF03432	Relaxase/Mobilisation nuclease domain	Plasmid
PF07057	DNA helicase TraI	Plasmid
PF00552	Integrase DNA binding domain	Mixed
PF17474	Tegument protein UL11 homolog	Phage
PF02534	Type IV secretory system Conjugative DNA transfer	Plasmid
PF06504	Replication protein C (RepC)	Plasmid
PF06894	Bacteriophage lambda tail assembly chaperone, TAC, protein G	Phage
PF06896	Phage tail assembly chaperone proteins, TAC	Phage
PF06890	Bacteriophage Mu Gp45 protein	Phage
PF06891	P2 phage tail completion protein R (GpR)	Phage
PF06892	Phage regulatory protein CII (CP76)	Phage
PF09300	Tectiviridae, minor capsid	Phage
PF09306	Bacteriophage, scaffolding protein	Phage
PF06488	Phage tail tube protein	Phage
PF04876	Tenuivirus major non-capsid protein	Phage
PF11602	ATPase P4 of dsRNA bacteriophage phi-12	Phage
PF07178	TraL protein	Plasmid
PF07275	Antirestriction protein (ArdA)	Plasmid
PF01021	TYA transposon protein	Transposon
PF07999	Retrotransposon hot spot protein	Transposon
PF17290	Arenavirus nucleocapsid C-terminal domain	Phage
PF05155	Phage X family	Phage
PF04971	Bacteriophage P21 holin S	Phage
PF16805	Phage late-transcription coactivator	Phage
PF05396	Phage T7 capsid assembly protein	Phage
PF07283	Conjugal transfer protein TrbH	Plasmid
PF10109	Phage tail assembly chaperone proteins, E, or 41 or 14	Phage
PF06805	Bacteriophage lambda tail assembly protein I	Phage
PF05015	RelE-like toxin of type II toxin-antitoxin system HigB	Plasmid
PF10389	Bacteriophage coat protein B	Phage
PF05016	ParE toxin of type II toxin-antitoxin system, parDE	Plasmid
PF16459	Phage tail assembly chaperone, TAC	Phage
PF06152	Phage minor capsid protein 2	Phage
PF08010	Bacteriophage protein GP30.3	Phage
PF09018	P3 major capsid protein	Phage
PF16452	Bacteriophage CI repressor C-terminal domain	Phage
PF03115	Astrovirus capsid protein precursor	Phage
PF01446	Replication protein	Plasmid
PF09393	Phage tail tube protein	Phage
PF10746	Phage holin T7 family, holin superfamily II	Phage
PF10743	Regulatory phage protein cox	Phage
PF01656	CobQ/CobB/MinD/ParA nucleotide binding domain	Plasmid
PF16530	Infectious hypodermal and haematopoietic necrosis virus, capsid	Phage
PF01797	Transposase IS200 like	Transposon
PF00872	Transposase, Mutator family	Transposon
PF03050	Transposase IS66 family	Transposon
PF05973	Phage derived protein Gp49-like (DUF891)	Phage
PF01478	Type IV leader peptidase family	Plasmid
PF11836	Phage tail tube protein, GTA-gp10	Phage
PF05354	Phage Head-Tail Attachment	Phage
PF13009	Putative phage integrase	Mixed,Phage
PF10122	Mu-like prophage protein Com	Phage
PF10124	Mu-like prophage major head subunit gpT	Phage
PF13005	zinc-finger binding domain of transposase IS66	Transposon
PF05876	Phage terminase large subunit (GpA)	Phage
PF13007	Transposase C of IS166 homeodomain	Transposon
PF13006	Insertion element 4 transposase N-terminal	Transposon
PF01481	Arterivirus nucleocapsid protein	Phage
PF08931	Receptor-binding protein of phage tail base-plate Siphoviridae, head	Phage
PF01845	CcdB protein	Plasmid
PF13610	DDE domain	Transposon
PF13612	Transposase DDE domain	Transposon
PF12236	Bacteriophage head to tail connecting protein	Phage
PF05880	Fijivirus 64 kDa capsid protein	Phage
PF02796	Helix-turn-helix domain of resolvase	Plasmid
PF13542	Helix-turn-helix domain of transposase family ISL3	Transposon
PF04754	Putative transposase, YhgA-like	Transposon
PF01359	Transposase (partial DDE domain)	Transposon
PF04020	Mycobacterial 4 TMS phage holin, superfamily IV	Phage
PF03970	Herpesvirus UL37 tegument protein	Phage
PF10683	Hermes transposase DNA-binding domain	Transposon
PF04693	Archaeal putative transposase ISC1217	Transposon
PF14245	Type IV pilin PilA	Plasmid
PF08762	CRPV capsid protein like	Phage
PF05750	Rubella capsid protein	Phage
PF17490	L1 transposable element dsRBD-like domain	Transposon
PF04451	Large eukaryotic DNA virus major capsid protein	Phage
PF07484	Phage Tail Collar Domain	Phage
PF08809	Phage related hypothetical protein (DUF1799)	Phage
PF02477	Nucleocapsid N protein	Phage
PF16771	Regulator of Ty1 transposition protein 107 BRCT domain	Transposon
PF09035	Excisionase from transposon Tn916	Transposon
PF03374	Phage antirepressor protein KilAC domain	Phage
PF06992	Replication protein P	Phage
PF06995	Phage P2 GpU	Phage
PF07506	RepB plasmid partitioning protein	Plasmid
PF05356	Phage Coat protein B	Phage
PF05357	Phage Coat Protein A	Phage
PF06841	T4-like virus tail tube protein gp19	Phage
PF05352	Phage Connector (GP10)	Phage
PF00952	Bunyavirus nucleocapsid (N) protein	Phage
PF11113	Head assembly gene product	Phage
PF11114	Minor capsid protein	Phage
PF00426	Outer Capsid protein VP4 (Hemagglutinin) Concanavalin-like domain	Phage
PF12226	Turkey astrovirus capsid protein	Phage
PF06530	Phage antitermination protein Q	Phage
PF12017	Transposase protein	Transposon
PF02406	MmoB/DmpM family	Plasmid
PF06430	Lactococcus lactis RepB C-terminus	Plasmid
PF16945	Putative lactococcus lactis phage r1t holin	Phage
PF07820	TraC-like protein	Plasmid
